# Supplementary material for: Differentiation patterns of emperor moths (Lepidoptera: Saturniidae: Saturniinae) of a continental island: divergent evolutionary history driven by Pleistocene glaciations
Source: PeerJ. 2022 Apr 18;10:e13240. doi: 10.7717/peerj.13240 (PMC9022646; doi:10.7717/peerj.13240)
Supplement: Supplemental Information 1 — Saturniid sequences retrieved from GenBank and BOLD were shown with species name and the accession numbers. [file peerj-10-13240-s001.fas]

>Fig. S1 Saturniid COI sequences analyzed in this study

>Actias_artemis_aliena_KF927042_Korea_COI
AACTCTATATTTTATTTTTGGAATTTGAGCAGGAATAGTAGGAACTTCTTTAAGTCTTCT
TATTCGAGCTGAATTAGGTACTCCTGGATCTTTAATTGGAGATGATCAAATTTATAATAC
AATTGTAACAGCTCATGCTTTTATTATAATTTTTTTTATAGTAATACCTATTATAATTGG
AGGATTTGGAAATTGATTAGTCCCTTTAATATTAGGAGCCCCTGATATAGCTTTCCCCCG
AATAAATAACATAAGTTTTTGACTTCTACCTCCATCTCTTACACTATTAATTTCCAGTAG
AATTGTAGAAAATGGAGCAGGAACAGGTTGAACAGTTTATCCCCCCCTTTCTTCTAACAT
TGCCCATGGAGGTACTTCAGTAGACTTAGCTATTTTTTCCCTTCATTTAGCCGGAATTTC
TTCAATTTTAGGAGCTATTAATTTTATTACTACTATTATTAACATACGAATAAATAATTT
ATCATTTGATCAAATACCTCTATTTGTTTGAGCAGTCGGAATTACAGCTTTTTTACTTCT
TTTATCTTTACCTGTATTAGCTGGGGCTATTACTATATTATTAACAGATCGAAATCTTAA
CACTTCTTTTTTTGACCCTGCTGGTGGAGGAGACCCAATTCTTTAT
>Actias_groenendaeli_acutapex_GU703330_Indonesia_COI
AACTTTATATTTCATTTTTGGAATTTGAGCAGGAATAGTAGGAACTTCTTTAAGTCTCCT
TATTCGAGCTGAATTAGGGACCCCAGGTTCTTTAATTGGAGATGATCAAATTTACAATAC
AATCGTTACAGCCCATGCTTTTATTATAATTTTCTTTATAGTAATACCTATTATAATTGG
GGGATTCGGTAATTGATTAATCCCTTTAATATTAGGAGCACCTGATATAGCTTTCCCACG
AATAAATAATATAAGTTTCTGGCTCTTACCCCCTTCACTTACTCTTTTAATTTCTAGAAG
AATTGTTGAAAATGGAGCAGGAACAGGATGAACAGTTTATCCCCCCCTTTCATCCAATAT
TGCCCATGGAGGAACATCTGTAGACTTAGCTATTTTCTCCCTTCACTTAGCTGGGATTTC
TTCAATTTTAGGCGCTATTAATTTCATTACAACCATTATCAATATACGAATAAATAACTT
ATCATTTGATCAAATACCTTTATTCATCTGAGCTGTTGGAATTACAGCCTTTTTATTACT
ATTATCTCTTCCTGTTTTAGCAGGGGCTATTACTATACTATTAACAGATCGAAATCTTAA
CACTTCTTTTTTTGATCCCGCTGGAGGAGGAGATCCTATTCTTTAT
>Actias_groenendaeli_acutapex_HM208694_Indonesia_COI
AACTTTATATTTCATTTTTGGAATTTGAGCAGGAATAGTAGGAACTTCTTTAAGTCTCCT
TATTCGAGCTGAATTAGGGACCCCAGGTTCTTTAATTGGAGATGATCAAATTTACAATAC
AATCGTTACAGCCCATGCTTTTATTATAATTTTCTTTATAGTAATACCTATTATAATTGG
GGGATTCGGTAATTGATTAATCCCTTTAATATTAGGAGCACCTGATATAGCTTTCCCACG
AATAAATAATATAAGTTTCTGGCTCTTACCCCCTTCACTTACTCTTTTAATTTCTAGAAG
AATTGTTGAAAATGGAGCAGGAACAGGATGAACAGTTTATCCCCCCCTTTCATCCAATAT
TGCCCATGGAGGAACATCTGTAGACTTAGCTATTTTCTCCCTTCACTTAGCTGGGATTTC
TTCAATTTTAGGCGCTATTAATTTCATTACAACCATTATCAATATACGAATAAATAACTT
ATCATTTGATCAAATACCTTTATTCATCTGAGCTGTTGGAATTACAGCCTTTTTATTACT
ATTATCTCTTCCTGTTTTAGCAGGGGCTATTACTATACTATTAACAGATCGAAATCTTAA
CACTTCTTTTTTTGATCCCGCTGGAGGAGGAGATCCTATTCTTTAT
>Actias_groenendaeli_acutapex_HM208695_Indonesia_COI
AACTTTATATTTCATTTTTGGAATTTGAGCAGGAATAGTAGGAACTTCTTTAAGTCTCCT
TATTCGAGCTGAATTAGGGACCCCAGGTTCTTTAATTGGAGATGATCAAATTTACAATAC
AATCGTTACAGCCCATGCTTTTATTATAATTTTCTTTATAGTAATACCTATTATAATTGG
GGGATTCGGTAATTGATTAATCCCTTTAATATTAGGAGCACCTGATATAGCTTTCCCACG
AATAAATAATATAAGTTTCTGGCTCTTACCCCCTTCACTTACTCTTTTAATTTCTAGAAG
AATTGTTGAAAATGGAGCAGGAACAGGATGAACAGTTTATCCCCCCCTTTCATCCAATAT
TGCCCATGGAGGAACATCTGTAGACTTAGCTATTTTCTCCCTTCACTTAGCTGGGATTTC
TTCAATTTTAGGCGCTATTAATTTCATTACAACCATTATCAATATACGAATAAATAACTT
ATCATTTGATCAAATACCTTTATTCATCTGAGCTGTTGGAATTACAGCCTTTTTATTACT
ATTATCTCTTCCTGTTTTAGCAGGGGCTATTACTATACTATTAACAGATCGAAATCTTAA
CACTTCTTTTTTTGATCCCGCTGGAGGAGGAGATCCTATTCTTTAT
>Actias_groenendaeli_acutapex_HM208696_Indonesia_COI
AACTTTATATTTCATTTTTGGAATTTGAGCAGGAATAGTAGGAACTTCTTTAAGTCTCCT
TATTCGAGCTGAATTAGGGACCCCAGGTTCTTTAATTGGAGATGATCAAATTTACAATAC
AATCGTTACAGCCCATGCTTTTATTATAATTTTCTTTATAGTAATACCTATTATAATTGG
GGGATTCGGTAATTGATTAATCCCTTTAATATTAGGAGCACCTGATATAGCTTTCCCACG
AATAAATAATATAAGTTTCTGGCTCTTACCCCCTTCACTTACTCTTTTAATTTCTAGAAG
AATTGTTGAAAATGGAGCAGGAACAGGATGAACAGTTTATCCCCCCCTTTCATCCAATAT
TGCCCATGGAGGAACATCTGTAGACTTAGCTATTTTCTCCCTTCACTTAGCTGGGATTTC
TTCAATTTTAGGCGCTATTAATTTCATTACAACCATTATCAATATACGAATAAATAACTT
ATCATTTGATCAAATACCTTTATTCATCTGAGCTGTTGGAATTACAGCCTTTTTATTACT
ATTATCTCTTCCTGTTTTAGCAGGGGCTATTACTATACTATTAACAGATCGAAATCTTAA
CACTTCTTTTTTTGATCCCGCTGGAGGAGGAGATCCTATTCTTTAT
>Actias_groenendaeli_sumbawaensis_HM208697_Indonesia_COI
AACTTTATATTTCATTTTTGGAATTTGAGCAGGAATAGTAGGAACTTCTTTAAGTCTCCT
TATTCGAGCTGAATTAGGGACCCCAGGTTCTTTAATTGGAGATGATCAAATTTATAATAC
AATCGTTACAGCCCATGCTTTTATTATAATTTTCTTTATAGTAATACCTATTATAATTGG
AGGATTTGGTAATTGATTAATCCCTCTAATATTAGGAGCTCCTGATATAGCTTTCCCACG
AATAAATAACATAAGTTTCTGACTCTTACCCCCTTCACTTACTCTTTTAATTTCTAGAAG
AATTGTTGAAAATGGAGCAGGAACAGGATGAACAGTTTATCCCCCCCTTTCATCCAATAT
TGCTCATGGAGGAACATCTGTAGACTTAGCTATTTTCTCCCTTCACTTAGCTGGAATTTC
TTCAATTTTAGGAGCTATTAATTTCATTACAACTATTATCAATATACGAATAAATAACTT
ATCATTTGATCAAATACCTTTATTCATCTGAGCTGTTGGAATTACCGCCTTTTTATTACT
ATTATCTCTTCCTGTTTTAGCAGGGGCTATTACTATACTATTAACAGATCGTAATCTTAA
CACTTCTTTTTTTGATCCAGCTGGAGGAGGAGATCCTATTCTTTAT
>Actias_groenendaeli_sumbawaensis_HM208698_Indonesia_COI
AACTTTATATTTCATTTTTGGAATTTGAGCAGGAATAGTAGGAACTTCTTTAAGTCTCCT
TATTCGAGCTGAATTAGGGACCCCAGGTTCTTTAATTGGAGATGATCAAATTTATAATAC
AATCGTTACAGCCCATGCTTTTATTATAATTTTCTTTATAGTAATACCTATTATAATTGG
AGGATTTGGTAATTGATTAATCCCTCTAATATTAGGAGCTCCTGATATAGCTTTCCCACG
AATAAATAACATAAGTTTCTGACTCTTACCCCCTTCACTTACTCTTTTAATTTCTAGAAG
AATTGTTGAAAATGGAGCAGGAACAGGATGAACAGTTTATCCCCCCCTTTCATCCAATAT
TGCTCATAGAGGAACATCTGTAGACTTAGCTATTTTCTCCCTTCACTTAGCTGGAATTTC
TTCAATTTTAGGAGCTATTAATTTCATTACAACTATTATCAATATACGAATAAATAACTT
ATCATTTGATCAAATACCTTTATTCATCTGAGCTGTTGGAATTACCGCCTTTTTATTACT
ATTATCTCTTCCTGTTTTAGCAGGGGCTATTACTATACTATTAACAGATCGTAATCTTAA
CACTTCTTTTTTTGATCCAGCTGGAGGAGGAGATCCTATTCTTTAT
>Actias_groenendaeli_sumbawaensis_HM208699_Indonesia_COI
AACTTTATATTTCATTTTTGGAATTTGAGCAGGAATAGTAGGAACTTCTTTAAGTCTCCT
TATTCGAGCTGAATTAGGGACCCCAGGTTCTTTAATTGGAGATGATCAAATTTATAATAC
AATCGTTACAGCCCATGCTTTTATTATAATTTTCTTTATAGTAATACCTATTATAATTGG
AGGATTTGGTAATTGATTAATCCCTCTAATATTAGGAGCTCCTGATATAGCTTTCCCACG
AATAAATAACATAAGTTTCTGACTCTTACCCCCTTCACTTACTCTTTTAATTTCTAGAAG
AATTGTTGAAAATGGAGCAGGAACAGGATGAACAGTTTATCCCCCCCTTTCATCCAATAT
TGCTCATGGAGGAACATCTGTAGACTTAGCTATTTTCTCCCTTCACTTAGCTGGAATTTC
TTCAATTTTAGGAGCTATTAATTTCATTACAACTATTATCAATATACGAATAAATAACTT
ATCATTTGATCAAATACCTTTATTCGTCTGAGCTGTTGGAATTACCGCCTTTTTATTACT
ATTATCTCTTCCTGTTTTAGCAGGGGCTATTACTATACTATTAACAGATCGTAATCTTAA
CACTTCTTTTTTTGATCCAGCTGGAGGAGGAGATCCTATTCTTTAT
>Actias_groenendaeli_timorensis_GU703331_Indonesia_COI
AACTTTATATTTTATTTTTGGAATTTGAGCAGGAATAGTAGGAACTTCTTTAAGTCTTCT
TATTCGAGCTGAATTAGGAACCCCAGGATCTTTAATTGGAGATGATCAAATTTATAATAC
AATTGTTACAGCCCATGCTTTTATTATAATTTTCTTTATAGTAATACCTATTATAATTGG
AGGATTTGGAAATTGATTAATCCCTTTAATATTAGGAGCCCCAGATATAGCTTTCCCACG
AATAAATAATATAAGTTTCTGACTCTTACCCCCTTCACTTACTCTTTTAATTTCTAGAAG
AATTGTTGAAAATGGAGCAGGAACAGGATGAACAGTTTATCCCCCCCTTTCATCTAATAT
TGCTCATGGAGGAACATCTGTAGATTTAGCTATTTTTTCTCTTCACTTAGCTGGAATTTC
TTCAATTTTAGGAGCTATTAATTTCATTACAACCATTATCAATATACGAATAAATAATTT
ATCATTTGATCAAATACCTTTATTTGTTTGAGCTGTTGGAATTACAGCCTTTTTATTACT
ATTATCTCTTCCCGTTTTAGCAGGAGCTATTACTATATTATTAACAGATCGAAATCTTAA
TACTTCTTTTTTTGATCCTGCTGGAGGAGGAGATCCTATCCTTTAT
>Actias_groenendaeli_timorensis_HM208700_Indonesia_COI
AACTTTATATTTTATTTTTGGAATTTGAGCAGGAATAGTAGGAACTTCTTTAAGTCTTCT
TATTCGAGCTGAATTAGGAACCCCAGGATCTTTAATTGGAGATGATCAAATTTATAATAC
AATTGTTACAGCCCATGCTTTTATTATAATTTTCTTTATAGTAATACCTATTATAATTGG
AGGATTTGGAAATTGATTAATCCCTTTAATATTAGGAGCCCCAGATATAGCTTTCCCACG
AATAAATAATATAAGTTTCTGACTCTTACCCCCTTCACTTACTCTTTTAATTTCTAGAAG
AATTGTTGAAAATGGAGCAGGAACAGGATGAACAGTTTATCCCCCCCTTTCATCTAATAT
TGCTCATGGAGGAACATCTGTAGATTTAGCTATTTTTTCTCTTCACTTAGCTGGAATTTC
TTCAATTTTAGGAGCTATTAATTTCATTACAACCATTATCAATATACGAATAAATAATTT
ATCATTTGATCAAATACCTTTATTTGTTTGAGCTGTTGGAATTACAGCCTTTTTATTACT
ATTATCTCTTCCCGTTTTAGCAGGAGCTATTACTATATTATTAACAGATCGAAATCTTAA
TACTTCTTTTTTTGATCCTGCTGGAGGAGGAGATCCTATCCTTTAT
>Actias_groenendaeli_timorensis_HM208701_Indonesia_COI
AACTTTATATTTTATTTTTGGAATTTGAGCAGGAATAGTAGGAACTTCTTTAAGTCTTCT
TATTCGAGCTGAATTAGGAACCCCAGGATCTTTAATTGGAGATGATCAAATTTATAATAC
AATTGTTACAGCCCATGCTTTTATTATAATTTTCTTTATAGTAATACCTATTATAATTGG
AGGATTTGGAAATTGATTAATCCCTTTAATATTAGGAGCCCCAGATATAGCTTTCCCACG
AATAAATAATATAAGTTTCTGACTCTTACCCCCTTCACTTACTCTTTTAATTTCTAGAAG
AATTGTTGAAAATGGAGCAGGAACAGGATGAACAGTTTATCCCCCCCTTTCATCTAATAT
TGCTCATGGAGGAACATCTGTAGATTTAGCTATTTTTTCTCTTCACTTAGCTGGAATTTC
TTCAATTTTAGGAGCTATTAATTTCATTACAACCATTATCAATATACGAATAAATAATTT
ATCATTTGATCAAATACCTTTATTTGTTTGAGCTGTTGGAATTACAGCCTTTTTATTACT
ATTATCTCTTCCCGTTTTAGCAGGAGCTATTACTATATTATTAACAGATCGAAATCTTAA
TACTTCTTTTTTTGATCCTGCTGGAGGAGGAGATCCTATCCTTTAT
>Actias_groenendaeli_HM208692_Lesser_Sunda_Islands_Indonesia_COI
AACTTTATATTTCATTTTTGGAATTTGAGCAGGTATAGTAGGAACTTCTTTAAGTCTCCT
TATTCGAGCTGAATTAGGAACCCCAGGTTCTTTAATTGGTGATGATCAAATTTACAATAC
AATCGTTACAGCTCATGCTTTTATTATAATTTTCTTTATAGTAATACCTATTATAATTGG
AGGATTTGGTAATTGATTGATCCCTTTAATATTAGGAGCTCCTGATATAGCTTTCCCACG
AATAAATAATATAAGTTTCTGACTCTTACCCCCTTCACTTACTCTTTTAATTTCTAGAAG
AATTGTTGAAAATGGAGCAGGAACAGGATGAACAGTTTATCCCCCCCTTTCATCCAATAT
TGCTCATGGAGGAACATCTGTAGACTTAGCTATTTTCTCCCTTCACTTAGCTGGAATTTC
TTCAATTTTAGGAGCTATTAATTTCATTACAACCATTATCAATATACGAATAAATAATTT
ATCATTTGATCAAATACCTTTATTTGTCTGAGCTGTTGGAATTACAGCCTTTTTATTACT
ATTATCTCTTCCTGTTTTAGCAGGAGCTATTACTATACTATTAA????????????????
??????????????????????????????????????????????
>Actias_groenendaeli_HM208693_Lesser_Sunda_Islands_Indonesia_COI
?????????????????????????????????????????GAACTTCTTTAAGTCTCCT
TATTCGAGCTGAATTAGGAACCCCAGGTTCTTTAATTGGTGATGATCAAATTTACAATAC
AATCGTTACAGCTCATGCTTTTATTATAATTTTCTTTATAGTAATACCTATTATAATTGG
AGGATTTGGTAATTGATTGATCCCTTTAATATTAGGAGCTCCTGATATAGCTTTCCCACG
AATAAATAATATAAGTTTCTGACTCTTACCCCCTTCACTTACTCTTTTAATTTCTAGAAG
AATTGTTGAAAATGGAGCAGGAACAGGATGAACAGTTTATCCCCCCCTTTCATCCAATAT
TGCTCATGGAGGAACATCTGTAGACTTAGCTATTTTCTCCCTTCACTTAGCTGGAATTTC
TTCAATTTTAGGAGCTATTAATTTCATTACAACCATTATCAATATACGAATAAATAATTT
ATCATTTGATCAAATACCTTTATTTATCTGAGCTGTTGGAATTACAGCCTTTTTATTACT
ATTATCTCTTCCTGTTTTAGCAGGAGCTATTACTATACTATTAACAGATCGAAATCTTAA
TACTTCTTTTTTTGACCCTGCTGGAGGAGGAGATCCTATTCTTTAT
>Actias_isis_HM383793_Indonesia_COI
AACTTTATATTTTATTTTTGGAATTTGGGCAGGGATAGTAGGAACTTCTTTAAGTCTTCT
TATCCGAGCTGAATTAGGTACCCCAGGATCTTTAATTGGAGATGATCAAATTTATAATAC
AATTGTTACAGCTCATGCTTTTATTATAATTTTCTTTATAGTAATACCTATTATAATTGG
TGGATTTGGTAATTGATTAGTCCCTCTAATATTAGGGGCCCCAGATATAGCTTTCCCTCG
AATAAATAATATAAGTTTCTGACTATTACCCCCTTCACTTACTCTTTTAATTTCTAGAAG
AATTGTTGAAAATGGAGCAGGAACAGGATGAACAGTATACCCACCTCTTTCTTCTAATAT
TGCCCATGGAGGAACATCAGTAGACTTAGCTATTTTTTCCCTTCATTTAGCTGGTATCTC
TTCAATTTTAGGAGCTATTAATTTTATTACAACTATTATTAACATACGAATAAATAATTT
ATCATTTGATCAAATACCTTTATTTGTTTGAGCTGTTGGAATTACAGCTTTTTTACTTCT
TTTATCTCTCCCTGTTTTAGCAGGTGCTATTACTATATTATTAACAGATCGAAATCTTAA
TACTTCTTTTTTTGACCCAGCTGGGGGAGGAGACCCTATTCTTTAT
>Actias_isis_HM383815_Indonesia_COI
AACTTTATATTTTATTTTTGGAATTTGAGCAGGGATAGTAGGAACTTCTTTAAGTCTTCT
TATCCGAGCTGAATTAGGTACCCCAGGATCTTTAATTGGAGATGATCAAATTTATAATAC
AATTGTTACAGCTCATGCTTTTATTATAATTTTCTTTATAGTAATACCTATTATAATTGG
TGGATTTGGTAATTGATTAGTTCCTCTAATATTAGGAGCCCCAGATATAGCTTTCCCTCG
AATAAATAATATAAGTTTCTGACTATTACCCCCTTCACTTACTCTTTTAATTTCTAGAAG
AATTGTTGAAAATGGAGCAGGAACAGGATGAACAGTATACCCACCTCTTTCTTCTAATAT
TGCCCATGGAGGAACATCAGTAGACTTAGCTATTTTTTCCCTTCATTTAGCTGGTATCTC
TTCAATTTTAGGAGCTATTAATTTTATTACAACTATTATTAACATACGAATAAATAATTT
ATCATTTGATCAAATACCTTTATTTGTTTGAGCTGTTGGAATTACAGCTTTTTTACTTCT
TTTATCTCTCCCTGTTTTAGCAGGTGCTATTACTATATTACTAACAGATCGAAATCTTAA
TACTTCTTTTTTTGACCCAGCTGGAGGGGGAGA?????????????
>Actias_maenas_KC953839_Mizoram_India_COI
?????????????ATTTTTGGAATTTGAGCAGGAATAGTAGGAACTTCTTTAAGTCTTCT
TATTCGAGCTGAATTAGGTACCCCCGGATCTTTAATTGGAGATGATCAAATTTATAATAC
AATTGTTACAGCTCATGCTTTTATTATAATTTTCTTTATAGTAATACCTATTATAATTGG
AGGATTTGGTAATTGATTAGTCCCTTTAATATTAGGAGCCCCTGATATAGCTTTCCCCCG
AATAAATAATATAAGTTTCTGACTTCTACCCCCTTCACTTACTCTTTTAATTTCTAGAAG
AATTGTTGAAAATGGAGCAGGAACAGGATGAACAGTATACCCCCCTCTTTCTTCTAATAT
CGCTCATGGAGGAACATCTGTAGACTTAGCTATTTTTTCCCTTCATTTAGCAGGTATCTC
TTCAATTTTAGGAGCCATTAATTTTATTACAACCATTATTAATATACGAATAAATAATTT
ATCTTTTGATCAAATACCTTTATTCGTTTGAGCTGTTGGAATTACAGCTTTTTTACTTCT
TTTATCTCTTCCTGTTTTAGCTGGGGCTATTACCATACTATTAACAGATCGAAACCTTAA
TACCTCTTTCTTTGATCCAGCTGGAGGAGGAGATCCTATTCTT???
>Actias_maenas_KC968958_Mizoram_India_COI
??????????????????????????????????ATAGTAGGAACTTCTTTAAGTCTTCT
TATTCGAGCTGAATTAGGTACCCCCGGATCTTTAATTGGAGATGATCAAATTTATAATAC
AATTGTTACAGCTCATGCTTTTATTATAATTTTCTTTATAGTAATACCTATTATAATTGG
AGGATTTGGTAATTGATTAGTCCCTTTAATATTAGGAGCCCCTGATATAGCTTTCCCCCG
AATAAATAATATAAGTTTCTGACTTCTACCCCCTTCACTTACTCTTTTAATTTCTAGAAG
AATTGTTGAAAATGGAGCAGGAACAGGATGAACAGTATACCCCCCTCTTTCTTCTAATAT
CGCTCATGGAGGAACATCTGTAGACTTAGCTATTTTTTCCCTTCATTTAGCAGGTATCTC
TTCAATTTTAGGAGCCATTAATTTTATTACAACCATTATTAATATACGAATAAATAATTT
ATCTTTTGATCAAATACCTTTATTCGTTTGAGCTGTTGGG????????????????????
????????????????????????????????????????????????????????????
??????????????????????????????????????????????
>Actias_maenas_KJ624747_Mizoram_India_COI
TACTTTATATTTTATTTTTGGAATTTGAGCAGGAATAGTAGGAACTTCTTTAAGTCTTCT
TATTCGAGCTGAATTAGGTACCCCCGGATCTTTAATTGGAGATGATCAAATTTATAATAC
AATTGTTACAGCTCATGCTTTTATTATAATTTTCTTTATAGTAATACCTATTATAATTGG
AGGATTTGGTAATTGATTAGTCCCTTTAATATTAGGAGCCCCTGATATAGCTTTCCCCCG
AATAAATAATATAAGTTTCTGACTTCTACCCCCTTCACTTACTCTTTTAATTTCTAGAAG
AATTGTTGAAAATGGAGCAGGAACAGGATGAACAGTATACCCCCCTCTTTCTTCTAATAT
CGCTCATGGAGGAACATCTGTAGACTTAGCTATTTTTTCCCTTCATTTAGCAGGTATCTC
TTCAATTTTAGGAGCCATTAATTTTATTACAACCATTATTAATATACGAATAAATAATTT
ATCTTTTGATCAAATACCTTTATTCGTTTGAGCTGTTGGAATTACAGCTTTTTTACTTCT
TTTATCTCTTCCTGTTTTAGCTGGAGCTATTACCATACTATTAACAGATCGAAACCTTAA
TACCTCTTTCTTTGATCCAGCTGGAGGAGGAGATCCTATTCTTTAT
>Actias_ningpoana_ningtaiwana_SATWA1018-07_Fushan_Botanical_Garden_Taipei_COI
??????ATACTTTATTTTTGGAATTTGAGCAGGAATAGTAGGTACTTCTTTAAGTCTTCT
TATTCGAGCTGAATTAGGTACCCCAGGATCTTTAATTGGAGATGATCAAATTTATAATAC
AATTGTAACAGCTCATGCCTTTATTATAATTTTCTTCATGGTCATACCTATTATAATTGG
AGGATTTGGAAATTGATTAGTTCCTTTAATATTAGGAGCCCCAGATATAGCTTTCCCTCG
AATAAATAATATAAGTTTTTGACTACTTCCTCCATCTCTTACACTTTTAATTTCCAGAAG
AATTGTAGAAAATGGAGCAGGTACAGGTTGAACAGTTTACCCCCCTCTTTCTTCTAATAT
TGCCCATGGAGGTACTTCAGTAGATTTAGCTATTTTTTCCCTTCATTTAGCAGGAATTTC
CTCAATTTTAGGGGCTATTAATTTTATTACAACTATTATCAATATACGAATAAATAATTT
ATCTTTTGATCAAATACCTTTATTTGTTTGAGCAGTAGGAATTACAGCTTTTTTACTTTT
ATTATCTCTTCCTGTTTTAGCAGGAGCTATTACTATATTATTAACAGATCGAAATCTAAA
TACTTCTTTTTTTGATCCCGCTGGTGGTGGAGATCCAATTCTTTAT
>Actias_ningpoana_ningtaiwana_SATWA1019-07_Fushan_Botanical_Garden_Taipei_COI
AACTTTATACTTTATTTTTGGAATTTGAGCAGGAATAGTAGGTACTTCTTTAAGTCTTCT
TATTCGAGCTGAATTAGGTACCCCAGGATCTTTAATTGGAGATGATCAAATTTATAATAC
AATTGTAACAGCTCATGCCTTTATTATAATTTTCTTCATGGTCATACCTATTATAATTGG
AGGATTTGGAAATTGATTAGTTCCTTTAATATTAGGAGCCCCAGATATAGCTTTCCCTCG
AATAAATAATATAAGTTTTTGACTACTTCCTCCATCTCTTACACTTTTAATTTCCAGAAG
AATTGTAGAAAATGGAGCAGGTACAGGTTGAACAGTTTATCCCCCTCTTTCTTCTAATAT
TGCCCATGGAGGTACTTCAGTAGATTTAGCTATTTTTTCCCTTCATTTAGCAGGAATTTC
CTCAATTTTAGGAGCTATTAATTTTATTACAACTATTATCAATATACGAATAAATAATTT
ATCTTTTGATCAAATACCTTTATTTGTTTGAGCAGTAGGAATTACAGCTTTTTTACTTTT
ATTATCTCTTCCTGTTTTAGCAGGAGCTATTACTATATTATTAACAGATCGAAATCTAAA
TACTTCTTTTTTTGATCCCGCTGGTGGTGGAGATCCAATTCTTTAT
>Actias_ningpoana_ningtaiwana_SATWA1020-07_Fushan_Botanical_Garden_Taipei_COI
AACTTTATACTTTATTTTTGGAATTTGAGCAGGAATAGTAGGTACTTCTTTAAGTCTTCT
TATTCGAGCTGAATTAGGTACCCCAGGATCTTTAATTGGAGATGATCAAATTTATAATAC
AATTGTAACAGCTCATGCCTTTATTATAATTTTCTTCATGGTCATACCTATTATAATTGG
AGGATTTGGAAATTGATTAGTTCCTTTAATATTAGGAGCCCCAGATATAGCTTTCCCTCG
AATAAATAATATAAGTTTTTGACTACTTCCTCCATCTCTTACACTTTTAATTTCCAGAAG
AATTGTAGAAAATGGAGCAGGTACAGGTTGAACAGTTTACCCCCCTCTTTCTTCTAATAT
TGCCCATGGAGGTACTTCAGTAGATTTAGCTATTTTTTCCCTTCATTTAGCAGGAATTTC
CTCAATTTTAGGGGCTATTAATTTTATTACAACTATTATCAATATACGAATAAATAATTT
ATCTTTTGATCAAATACCTTTATTTGTTTGAGCAGTAGGAATTACAGCTTTTTTACTTTT
ATTATCTCTTCCTGTTTTAGCAGGAGCTATTACTATATTATTAACAGATCGAAATCTAAA
TACTTCTTTTTTTGATCCCGCTGGTGGTGGAGATCCAATTCTTTAT
>Actias_ningpoana_ningtaiwana_2
????????????????????GAATTTGAGCAGGAATAGTAGGTACTTCTTTAAGTCTTCT
TATTCGAGCTGAATTAGGTACCCCAGGATCTTTAATTGGAGATGATCAAATTTATAATAC
AATTGTAACAGCTCATGCCTTTATTATAATTTTCTTCATGGTCATACCTATTATAATTGG
AGGATTTGGAAATTGATTAGTTCCTTTAATATTAGGAGCCCCAGATATAGCTTTCCCTCG
AATAAATAATATAAGTTTTTGACTACTTCCTCCATCTCTTACACTTTTAATTTCCAGAAG
AATTGTAGAAAATGGAGCAGGTACAGGTTGAACAGTTTATCCCCCTCTTTCTTCTAATAT
TGCCCATGGAGGTACTTCAGTAGATTTAGCTATTTTTTCCCTTCATTTAGCAGGAATTTC
CTCAATTTTAGGAGCTATTAATTTTATTACAACTATTATCAATATACGAATAAATAATTT
ATCTTTTGATCAAATACCTTTATTTGTTTGAGCAGTAGGAATTACAGCTTTTTTACTTTT
ATTATCTCTTCCTGTTTTAGCAGGAGCTATTACTATATTATTAACAGATCGAAATCTAAA
TACTTCTTTTTTTGATCCCGCTGGTGGTGGAGATCCAATTCTTTAT
>Actias_ningpoana_ningtaiwana_15
AACTTTATACTTTATTTTTGGAATTTGAGCAGGAATAGTAGGTACTTCTTTAAGTCTTCT
TATTCGAGCTGAATTAGGTACCCCAGGATCTTTAATTGGAGATGATCAAATTTATAATAC
AATTGTAACAGCTCATGCCTTTATTATAATTTTCTTCATGGTCATACCTATTATAATTGG
AGGATTTGGAAATTGATTAGTTCCTTTAATATTAGGAGCCCCAGATATAGCTTTCCCTCG
AATAAATAATATAAGTTTTTGACTACTTCCTCCATCTCTTACACTTTTAATTTCCAGAAG
AATTGTAGAAAATGGAGCAGGTACAGGTTGAACAGTTTATCCCCCTCTTTCTTCTAATAT
TGCCCATGGAGGTACTTCAGTAGATTTAGCTATTTTTTCCCTTCATTTAGCAGGAATTTC
CTCAATTTTAGGAGCTATTAATTTTATTACAACTATTATCAATATACGAATAAATAATTT
ATCTTTTGATCAAATACCTTTATTTGTTTGAGCAGTAGGAATTACAGCTTTTTTACTTTT
ATTATCTCTTCCTGTTTTAGCAGGAGCTATTACTATATTATTAACAGATCGAAATCTAAA
TACTTCTTTTTTTGATCCCGCTGGTGGTGGAGATCCAATTCTTTAT
>Actias_ningpoana_ningtaiwana_20
????????????????????GAATTTGAGCAGGAATAGTAGGTACTTCTTTAAGTCTCCT
TATTCGAGCTGAATTAGGTACCCCAGAATCTTTAATTGGAGATGATCAAATTTATAATAC
AATTGTAACAGCTCATGCCTTTATTATAATTTTCTTCATGGTCATACCTATTATAATTGG
AGGATTTGGAAATTGATTGGTTCCTTTAATATTAGGAGCCCCAGATATAGCTTTTCCTCG
AATAAATAATATAAGTTTTTGACTGCTTCCCCCATCTCTTACACTTTTAATTTCCAGAAG
AATTGTAGAAAATGGAGCAGGTACAGGTTGAACAGTTTACCCCCCTCTTTCTTCTAATAT
TGCCCATGGAGGTACTTCAGTAGATTTAGCTATTTTTTCCCTTCATTTAGCAGGAATTTC
CTCAATTTTAGGGGCTATTAATTTTATTACAACTATTATTAATATACGAATAAATAACTT
ATCATTTGATCAAATACCTTTATTTGTTTGAGCCGTAGGAATTACAGCTTTTTTACTTTT
ATTATCTCTTCCTGTTTTAGCAGGAGCTATTACTATATTATTAACAGATCGAAATCTAAA
TACTTCTTTTTTTGATCCCGCTGGTGGTGGAGATCCAATTCTTTAT
>Actias_ningpoana_ningtaiwana_33
??????????????????????????GAGCAGGAATAGTAGGTACTTCTTTAAGTCTTCT
GATTCGAGCTGAATTAGGTACCCCAGGATCTTTAATTGGAGATGATCAAATTTATAATAC
AATTGTAACAGCTCATGCCTTTATTATAATTTTCTTCATGGTCATACCTATTATAATTGG
AGGATTTGGAAATTGATTGGTTCCTTTAATATTAGGAGCCCCAGATATAGCTTTCCCTCG
AATAAATAATATAAGTTTTTGACTGCTTCCCCCATCTCTTACACTTTTAATTTCCAGAAG
AATTGTAGAAAATGGAGCAGGTACAGGTTGAACAGTTTACCCCCCTCTTTCTTCTAATAT
TGCCCATGGAGGTACTTCAGTAGATTTAGCTATTTTTTCCCTTCATTTAGCAGGAATTTC
CTCAATTTTAGGGGCTATTAATTTTATTACAACTATTATTAATATACGAATAAATAACTT
ATCATTTGATCAAATACCTTTATTTGTTTGAGCCGTAGGAATTACAGCTTTTTTACTTTT
ATTATCTCTTCCTGTTTTAGCAGGAGCTATTACTATACTATTAACAGATCGAAATCTAAA
TACTTCTTTTTTTGATCCCGCTGGTGGTGGAGATCCAATTCTTTAT
>Actias_ningpoana_ningtaiwana_34
AACTTTATACTTTATTTTTGGAATTTGAGCAGGAATAGTAGGTACTTCTTTAAGTCTTCT
GATTCGAGCTGAATTAGGTACCCCAGGATCTTTAATTGGAGATGATCAAATTTATAATAC
AATTGTAACAGCTCATGCCTTTATTATAATTTTCTTCATGGTCATACCTATTATAATTGG
AGGATTTGGAAATTGATTGGTTCCTTTAATATTAGGAGCCCCAGATATAGCTTTCCCTCG
AATAAATAATATAAGTTTTTGACTGCTTCCCCCATCTCTTACACTTTTAATTTCCAGAAG
AATTGTAGAAAATGGAGCAGGTACAGGTTGAACAGTTTACCCCCCTCTTTCTTCTAATAT
TGCCCATGGAGGTACTTCAGTAGATTTAGCTATTTTTTCCCTTCATTTAGCAGGAATTTC
CTCAATTTTAGGGGCTATTAATTTTATTACAACTATTATTAATATACGAATAAATAACTT
ATCATTTGATCAAATACCTTTATTTGTTTGAGCCGTAGGAATTACAGCTTTTTTACTTTT
ATTATCTCTTCCTGTTTTAGCAGGAGCTATTACTATACTATTAACAGATCGAAATCTAAA
TACTTCTTTTTTTGATCCCGCTGGTGGTGGAGATCCAATTCTTTAT
>Actias_ningpoana_ningpoana_56
AACTTTATACTTTATTTTTGGAATTTGAGCAGGAATAGTAGGTACTTCTTTAAGTCTTCT
TATTCGAGCTGAATTAGGTACCCCAGGATCTTTAATTGGAGATGATCAAATTTATAATAC
AATTGTAACAGCTCATGCCTTTATTATAATTTTTTTCATGGTCATACCTATTATAATTGG
AGGATTTGGAAATTGATTGGTTCCTTTAATATTAGGAGCCCCAGATATAGCTTTCCCTCG
AATAAATAATATAAGTTTTTGACTGCTTCCCCCATCTCTTACACTTTTAATTTCCAGAAG
AATTGTAGAAAATGGAGCAGGTACAGGTTGAACAGTTTACCCCCCTCTTTCTTCTAATAT
TGCCCATGGAGGTACTTCAGTAGATTTAGCTATTTTTTCCCTTCATTTAGCAGGAATTTC
CTCAATTTTAGGGGCTATTAATTTTATTACAACTATTATTAATATACGAATAAATAACTT
ATCATTTGATCAAATACCTTTATTTGTTTGAGCCGTAGGAATTACAGCTTTTTTACTTTT
ATTATCTCTTCCTGTTTTAGCAGGAGCTATTACTATATTATTAACAGATCGAAATCTAAA
TACTTCTTTTTTTGATCCCGCTGGTGGTGGAGATCCAATTCTTTAT
>Actias_ningpoana_ningpoana_JX186589_China_COI
AACTTTATACTTTATTTTTGGAATTTGAACAGGAATAGTAGGTACTTCTTTAAGTCTTCT
TATTCGAGCTGAATTAGGTACCCCAGGATCTTTAATTGGAGATGATCAAATTTATAATAC
AATTGTAACAGCTCATGCCTTTATTATAATTTTCTTCATGGTCATACCTATTATAATTGG
AGGATTTGGAAATTGATTGGTTCCTTTAATATTAGGAGCCCCAGATATAGCTTTCCCTCG
AATAAATAATATAAGTTTTTGACTGCTTCCCCCATCTCTTACACTTTTAATTTCCAGAAG
AATTGTAGAAAATGGAGCAGGTACAGGTTGAACAGTTTACCCCCCTCTTTCTTCTAATAT
TGCCCATGGAGGTACTTCAGTAGATTTAGCTATTTTTTCCCTTCATTTAGCAGGAATTTC
CTCAATTTTAGGGGCTATTAATTTTATTACAACTATTATTAATATACGAATAAATAACTT
ATCATTTGATCAAATACCTTTATTTGTTTGAGCCGTAGGAATTACAGCTTTTTTACTTTT
ATTATCTCTTCCTGTTTTAGCAGGAGCTATTACTATACTATTAACAGATCGAAATCTAAA
TACTTCTTTTTTTGATCCCGCTGGTGGTGGAGATCCAATTCTTTAT
>Actias_ningpoana_ningpoana_SATWA229-07_Sichuan_China_COI
AACTTTATACTTTATTTTTGGAATTTGAGCAGGAATAGTAGGTACTTCTTTAAGTCTTCT
TATTCGAGCTGAATTAGGTACCCCAGGATCTTTAATTGGAGATGATCAAATTTATAATAC
AATTGTAACAGCTCATGCCTTTATTATAATTTTCTTCATGGTCATACCTATTATAATTGG
AGGATTTGGAAATTGATTGGTTCCTTTAATATTAGGAGCCCCAGATATAGCTTTCCCTCG
AATAAATAATATAAGTTTTTGACTGCTTCCCCCATCTCTTACACTTTTAATTTCCAGAAG
AATTGTAGAAAATGGAGCAGGTACAGGTTGAACAGTTTACCCCCCTCTTTCTTCTAATAT
TGCCCATGGGGGTACTTCAGTAGATTTAGCTATTTTTTCCCTTCATTTAGCAGGAATTTC
CTCAATTTTAGGGGCTATTAATTTTATTACAACTATTATTAATATACGAATAAATAATTT
ATCATTTGATCAAATACCTTTATTTGTTTGAGCAGTAGGAATTACAGCTTTTTTACTTTT
ATTATCTCTTCCTGTTTTAGCAGGAGCTATTACTATACTATTAACAGATCGAAATCTAAA
TACTTCTTTTTTTGATCCTGCTGGTGGTGGAGATCCAATTCTTTAT
>Actias_ningpoana_ningpoana_SATWA230-07_Sichuan_China_COI
AACTTTATACTTTATTTTTGGAATTTGAGCAGGAATAGTAGGTACTTCTTTAAGTCTTCT
TATTCGAGCTGAATTAGGTACCCCAGGATCTTTAATTGGAGATGATCAAATTTATAATAC
AATTGTAACAGCTCATGCCTTTATTATAATTTTCTTCATGGTCATACCTATTATAATTGG
AGGATTTGGAAATTGATTGGTTCCTTTAATATTAGGAGCCCCAGATATAGCTTTCCCTCG
AATAAATAATATAAGTTTTTGACTGCTTCCCCCATCTCTTACACTTTTAATTTCCAGAAG
AATTGTAGAAAATGGAGCAGGTACAGGTTGAACAGTTTACCCCCCTCTTTCTTCTAATAT
TGCCCATGGGGGTACTTCAGTAGATTTAGCTATTTTTTCCCTTCATTTAGCAGGAATTTC
CTCAATTTTAGGGGCTATTAATTTTATTACAACTATTATTAATATACGAATAAATAATTT
ATCATTTGATCAAATACCTTTATTTGTTTGAGCAGTAGGAATTACAGCTTTTTTACTTTT
ATTATCTCTTCCTGTTTTAGCAGGAGCTATTACTATACTATTAACAGATCGAAATCTAAA
TACTTCTTTTTTTGATCCTGCTGGTGGTGGAGATCCAATTCTTTAT
>Actias_ningpoana_ningpoana_SATWA236-07_Gansu_China_COI
AACTTTATACTTTATTTTTGGAATTTGAGCAGGAATAGTAGGTACTTCTTTAAGTCTTCT
TATTCGAGCTGAATTAGGTACCCCAGGATCTTTAATTGGAGATGATCAAATTTATAATAC
AATTGTAACAGCTCATGCCTTTATTATAATTTTCTTCATGGTCATACCTATTATAATTGG
AGGATTTGGAAATTGATTGGTTCCTTTAATATTAGGAGCCCCAGATATAGCTTTCCCTCG
AATAAATAATATAAGTTTTTGACTGCTTCCCCCATCTCTTACACTTTTAATTTCCAGAAG
AATTGTAGAAAATGGAGCAGGTACAGGTTGAACAGTTTACCCCCCTCTTTCTTCTAATAT
TGCCCATGGAGGTACTTCAGTAGATTTAGCTATTTTTTCCCTTCATTTAGCCGGGATTTC
CTCAATTTTAGGGGCTATTAATTTTATTACAACTATTATTAATATACGAATAAATAATTT
ATCATTTGATCAAATACCTTTATTTGTTTGAGCAGTAGGAATTACAGCTTTTTTACTTTT
ATTATCTCTTCCTGTTTTAGCAGGAGCTATTACTATACTATTAACAGATCGAAATCTAAA
TACTTCTTTTTTTGATCCCGCTGGTGGTGGAGATCCAATTCTTTAT
>Actias_ningpoana_ningpoana_SATWB105-08_China_COI
AACTTTATACTTTATTTTTGGAATTTGAGCAGGAATAGTAGGTACTTCTTTAAGTCTTCT
TATTCGAGCTGAATTAGGTACCCCAGGATCTTTAATTGGAGATGATCAAATTTATAATAC
AATTGTAACAGCTCATGCCTTTATTATAATTTTCTTCATGGTCATACCTATTATAATTGG
AGGATTTGGAAATTGATTGGTTCCTTTAATATTAGGAGCCCCAGATATAGCTTTCCCTCG
AATAAATAATATAAGTTTTTGACTGCTTCCCCCATCTCTTACACTTTTAATTTCCAGAAG
AATTGTAGAAAATGGAGCAGGTACAGGTTGAACAGTTTACCCCCCTCTTTCTTCTAATAT
TGCCCATGGGGGTACTTCAGTAGATTTAGCTATTTTTTCCCTTCATTTAGCAGGAATTTC
CTCAATTTTAGGGGCTATTAATTTTATTACAACTATTATTAATATACGAATAAATAATTT
ATCATTTGATCAAATACCTTTATTTGTTTGAGCAGTAGGAATTACAGCTTTTTTACTTTT
ATTATCTCTTCCTGTTTTAGCAGGAGCTATTACTATACTATTAACAGATCGAAATCTAAA
TACTTCTTTTTTTGATCCTGCTGGTGGTGGAGATCCAATTCTTTAT
>LTOL396-07_COI
????????????????????????????????????????????????????????????
?ATTCGAGCTGAATTAGGTACCCCAGGATCTTTAATTGGAGATGATCAAATTTATAATAC
AATTGTAACAGCTCATGCCTTTATTATAATTTTCTTCATGGTCATACCTATTATAATTGG
AGGATTTGGAAATTGATTAGTTCCTTTAATATTAGGAGCCCCAGATATAGCTTTCCCTCG
AATAAATAATATAAGTTTTTGACTACTTCCTCCATCTCTTACACTTTTAATTTCCAGAAG
AATTGTAGAAAATGGAGCAGGTACAGGTTGAACAGTTTATCCCCCTCTTTCTTCTAATAT
TGCCCATGGAGGTACTTCAGTAGATTTAGCTATTTTTTCCCTTCATTTAGCAGGAATTTC
CTCAATTTTAGGAGCTATTAATTTTATTACAACTATTATCAATATACGAATAAATAATTT
ATCTTTTGATCAAATACCTTTATTTGTTTGAGCAGTAGGAATTACAGCTTTTTTACTTTT
ATTATCTCTTCCTGTTTTAGCAGGAGCTATTACTATATTATTAACAGATCGAAATCTAAA
TACTTCTTTTTTTGATCCCGCTGGTGGTGGAGATCCAATTCTTTAT
>SAVSE460-12_COI
????????????????????????????????????????????????????????????
?ATTCGAGCTGAATTAGGTACCCCAGGATCTTTAATTGGAGATGATCAAATTTATAATAC
AATTGTAACAGCTCATGCCTTTATTATAATTTTCTTCATGGTCATACCTATTATAATTGG
AGGATTTGGAAATTGATTAGTTCCTTTAATATTAGGAGCCCCAGATATAGCTTTCCCTCG
AATAAATAATATAAGTTTTTGACTACTTCCTCCATCTCTTACACTTTTAATTTCCAGAAG
AATTGTAGAAAATGGAGCAGGTACAGGTTGAACAGTTTACCCCCCTCTTTCTTCTAATAT
TGCCCATGGAGGTACTTCAGTAGATTTAGCTATTTTTTCCCTTCATTTAGCAGGAATTTC
CTCAATTTTAGGGGCTATTAATTTTATTACAACTATTATCAATATACGAATAAATAATTT
ATCTTTTGATCAAATACCTTTATTTGTTTGAGCAGTAGGAATTACAGCTTTTTTACTTTT
ATTATCTCTTCCTGTTTTAGCAGGAGCTATTACTATATTATTAACAGATCGAAATCTAAA
TACTTCTTTTTTTGATCCCGCTGGTGGTGGAGATCCAATTCTTTAT
>SAVSE461-12_COI
????????????????????????????????????????????????????????????
?ATTCGAGCTGAATTAGGTACCCCAGGATCTTTAATTGGAGATGATCAAATTTATAATAC
AATTGTAACAGCTCATGCCTTTATTATAATTTTCTTCATGGTCATACCTATTATAATTGG
AGGATTTGGAAATTGATTAGTTCCTTTAATATTAGGAGCCCCAGATATAGCTTTCCCTCG
AATAAATAATATAAGTTTTTGACTACTTCCTCCATCTCTTACACTTTTAATTTCCAGAAG
AATTGTAGAAAATGGAGCAGGTACAGGTTGAACAGTTTACCCCCCTCTTTCTTCTAATAT
TGCCCATGGAGGTACTTCAGTAGATTTAGCTATTTTTTCCCTTCATTTAGCAGGAATTTC
CTCAATTTTAGGGGCTATTAATTTTATTACAACTATTATCAATATACGAATAAATAATTT
ATCTTTTGATCAAATACCTTTATTTGTTTGAGCAGTAGGAATTACAGCTTTTTTACTTTT
ATTATCTCTTCCTGTTTTAGCAGGAGCTATTACTATATTATTAACAGATCGAAATCTAAA
TACTTCTTTTTTTGATCCCGCTGGTGGTGGAGATCCAATTCTTTAT
>SAVSE462-12_COI
????????????????????????????????????????????????????????????
?ATTCGAGCTGAATTAGGTACCCCAGGATCTTTAATTGGAGATGATCAAATTTATAATAC
AATTGTAACAGCTCATGCCTTTATTATAATTTTCTTCATGGTCATACCTATTATAATTGG
AGGATTTGGAAATTGATTAGTTCCTTTAATATTAGGAGCCCCAGATATAGCTTTCCCTCG
AATAAATAATATAAGTTTTTGACTACTTCCTCCATCTCTTACACTTTTAATTTCCAGAAG
AATTGTAGAAAATGGAGCAGGTACAGGTTGAACAGTTTACCCCCCTCTTTCTTCTAATAT
TGCCCATGGAGGTACTTCAGTAGATTTAGCTATTTTTTCCCTTCATTTAGCAGGAATTTC
CTCAATTTTAGGGGCTATTAATTTTATTACAACTATTATCAATATACGAATAAATAATTT
ATCTTTTGATCAAATACCTTTATTTGTTTGAGCAGTAGGAATTACAGCTTTTTTACTTTT
ATTATCTCTTCCTGTTTTAGCAGGAGCTATTACTATATTATTAACAGATCGAAATCTAAA
TACTTCTTTTTTTGATCCCGCTGGTGGTGGAGATCCAATTCTTTAT
>SAVSE555-12_COI
????????????????????????????????????????????????????????????
?ATTCGAGCTGAATTAGGTACCCCAGGATCTTTAATTGGAGATGATCAAATTTATAATAC
AATTGTAACAGCTCATGCCTTTATTATAATTTTCTTCATGGTCATACCTATTATAATTGG
AGGATTTGGAAATTGATTAGTTCCTTTAATATTAGGAGCCCCAGATATAGCTTTCCCTCG
AATAAATAATATAAGTTTTTGACTACTTCCTCCATCTCTTACACTTTTAATTTCCAGAAG
AATTGTAGAAAATGGAGCAGGTACAGGTTGAACAGTTTACCCCCCTCTTTCTTCTAATAT
TGCCCATGGAGGTACTTCAGTAGATTTAGCTATTTTTTCCCTTCATTTAGCAGGAATTTC
CTCAATTTTAGGGGCTATTAATTTTATTACAACTATTATCAATATACGAATAAATAATTT
ATCTTTTGATCAAATACCTTTATTTGTTTGAGCAGTAGGAATTACAGCTTTTTTACTTTT
ATTATCTCTTCCTGTTTTAGCAGGAGCTATTACTATATTATTAACAGATCGAAATCTAAA
TACTTCTTTTTTTGATCCCGCTGGTGGTGGAGATCCAATTCTTTAT
>SPRBA052-08_COI
????????????????????????????????????????????????????????????
?ATTCGAGCTGAATTAGGTACCCCAGGATCTTTAATTGGAGATGATCAAATTTATAATAC
AATTGTAACAGCTCATGCCTTTATTATAATTTTCTTCATGGTCATACCTATTATAATTGG
AGGATTTGGAAATTGATTAGTTCCTTTAATATTAGGAGCCCCAGATATAGCTTTCCCTCG
AATAAATAATATAAGTTTTTGACTACTTCCTCCATCTCTTACACTTTTAATTTCCAGAAG
AATTGTAGAAAATGGAGCAGGTACAGGTTGAACAGTTTACCCCCCTCTTTCTTCTAATAT
TGCCCATGGAGGTACTTCAGTAGATTTAGCTATTTTTTCCCTTCATTTAGCAGGAATTTC
CTCAATTTTAGGGGCTATTAATTTTATTACAACTATTATCAATATACGAATAAATAATTT
ATCTTTTGATCAAATACCTTTATTTGTTTGAGCAGTAGGAATTACAGCTTTTTTACTTTT
ATTATCTCTTCCTGTTTTAGCAGGAGCTATTACTATATTATTAACAGATCGAAATCTAAA
TACTTCTTTTTTTGATCCCGCTGGTGGTGGAGATCCAAT???????
>SPRBA070-08_COI
????????????????????????????????????????????????????????????
?ATTCGAGCTGAATTAGGTACCCCAGGATCTTTAATTGGAGATGATCAAATTTATAATAC
AATTGTAACAGCTCATGCCTTTATTATAATTTTCTTCATGGTTATACCTATTATAATTGG
AGGATTTGGAAATTGATTGGTTCCTTTAATATTAGGAGCCCCAGATATAGCTTTCCCTCG
AATAAATAATATAAGTTTTTGACTGCTTCCCCCATCTCTTACACTTTTAATTTCCAGAAG
AATTGTAGAAAATGGAGCAGGTACAGGTTGAACAGTTTATCCCCCTCTTTCTTCTAATAT
TGCCCATGGAGGTACTTCAGTAGATTTAGCTATTTTTTCCCTTCATTTAGCAGGAATTTC
CTCAATTTTAGGGGCTATTAATTTTATTACAACTATTATTAATATACGAATAAATAATTT
ATCATTTGATCAAATACCTTTATTTGTTTGAGCAGTAGGAATTACAGCTTTTTTACTTTT
ATTATCTCTTCCTGTTTTAGCAGGAGCTATTACTATACTATTAACAGATCGAAATCTAAA
TACTTCTTT?????????????????????????????????????
>SPRBA075-08_COI
????????????????????????????????????????????????????????????
?ATTCGAGCTGAATTAGGTACCCCAGGATCTTTAATTGGAGATGATCAAATTTATAATAC
AATTGTAACAGCTCATGCCTTTATTATAATTTTCTTCATGGTCATACCTATTATAATTGG
AGGATTTGGAAATTGATTGGTTCCTTTAATATTAGGAGCCCCAGATATAGCTTTCCCTCG
AATAAATAATATAAGTTTTTGACTGCTTCCCCCATCTCTTACACTTTTAATTTCCAGAAG
AATTGTAGAAAATGGAGCAGGTACAGGTTGAACAGTTTACCCCCCTCTTTCTTCTAATAT
TGCCCATGGAGGTACTTCAGTAGATTTAGCTATTTTTTCCCTTCATTTAGCAGGAATTTC
CTCAATTTTAGGGGCTATTAATTTTATTACAACTATTATTAATATACGAATAAATAACTT
ATCATTTGATCAAATACCTTTATTTGTTTGAGCCGTAGGAATTACAGCTTTTTTACTTTT
ATTATCTCTTCCTGTTTTAGCAGGAGCTATTACTATACTATTAACAGATCGAAATCTAAA
TACTTCTTTTTTTGATCCCGCTGGTGGTGGAGATCCAATTCTTTAT
>SPRBA076-08_COI
????????????????????????????????????????????????????????????
?ATTCGAGCTGAATTAGGTACCCCAGGATCTTTAATTGGAGATGATCAAATTTATAATAC
AATTGTAACAGCTCATGCCTTTATTATAATTTTCTTCATGGTCATACCTATTATAATTGG
AGGATTTGGAAATTGATTGGTTCCTTTAATATTAGGAGCCCCAGATATAGCTTTCCCTCG
AATAAATAATATAAGTTTTTGACTGCTTCCCCCATCTCTTACACTTTTAATTTCCAGAAG
AATTGTAGAAAATGGAGCAGGTACAGGTTGAACAGTTTACCCCCCTCTTTCTTCTAATAT
TGCCCATGGAGGTACTTCAGTAGATTTAGCTATTTTTTCCCTTCATTTAGCAGGAATTTC
CTCAATTTTAGGGGCTATTAATTTTATTACAACTATTATTAATATACGAATAAATAACTT
ATCATTTGATCAAATACCTTTATTTGTTTGAGCCGTAGGAATTACAGCTTTTTTACTTTT
ATTATCTCTTCCTGTTTTAGCAGGAGCTATTACTATATTATTAACAGATCGAAATCTAAA
TACTTCTTTTTTTGA???????????????????????????????
>SPRBA077-08_COI
????????????????????????????????????????????????????????????
?ATTCGAGCTGAATTAGGTACCCCAGGATCTTTAATTGGAGATGATCAAATTTATAATAC
AATTGTAACAGCTCATGCCTTTATTATAATTTTCTTCATGGTTATACCTATTATAATTGG
AGGATTTGGAAATTGATTGGTTCCTTTAATATTAGGAGCCCCAGATATAGCTTTCCCTCG
AATAAATAATATAAGTTTTTGACTGCTTCCCCCATCTCTTACACTTTTAATTTCCAGAAG
AATTGTAGAAAATGGAGCAGGTACAGGTTGAACAGTTTATCCCCCTCTTTCTTCTAATAT
TGCCCATGGAGGTACTTCAGTAGATTTAGCTATTTTTTCCCTTCATTTAGCAGGAATTTC
CTCAATTTTAGGGGCTATTAATTTTATTACAACTATTATTAATATACGAATAAATAATTT
ATCATTTGATCAAATACCTTTATTTGTTTGAGCAGTAGGAATTACAGCTTTTTTACTTTT
ATTATCTCTTCCTGTTTTAGCAGGAGCTATTACTATACTATTAACAGATCGAAATCTAAA
TACTTCTTT?????????????????????????????????????
>SPRBA078-08_COI
????????????????????????????????????????????????????????????
?ATTCGAGCTGAATTAGGTACCCCAGGATCTTTAATTGGAGATGATCAAATTTATAATAC
AATTGTAACAGCTCATGCCTTTATTATAATTTTCTTCATGGTCATACCTATTATAATTGG
AGGATTTGGAAATTGATTGGTTCCTTTAATATTAGGAGCCCCAGATATAGCTTTCCCTCG
AATAAATAATATAAGTTTTTGACTGCTTCCCCCATCTCTTACACTTTTAATTTCCAGAAG
AATTGTAGAAAATGGAGCAGGTACAGGTTGAACAGTTTACCCCCCTCTTTCTTCTAATAT
TGCCCATGGGGGTACTTCAGTAGATTTAGCTATTTTTTCCCTTCATTTAGCGGGAATTTC
CTCAATTTTAGGGGCTATTAATTTTATTACAACTATTATTAATATACGAATAAATAATTT
ATCATTTGATCAAATACCTTTATTTGTTTGAGCAGTAGGAATTACAGCTTTTTTACTTTT
ATTATCTCTTCCTGTTTTAGCAGGAGCTATTACTATACTATTAACAGATCGAAATCTAAA
TACTTCTTTTTTTGATCCTGCTGGTGGTGGAGATCCAATTCTTTAT
>SPRBA079-08_COI
????????????????????????????????????????????????????????????
?ATTCGAGCTGAATTAGGTACCCCAGGATCTTTAATTGGAGATGATCAAATTTATAATAC
AATTGTAACAGCTCATGCCTTTATTATAATTTTCTTCATGGTCATACCTATTATAATTGG
AGGATTTGGAAATTGATTGGTTCCTTTAATATTAGGAGCCCCAGATATAGCTTTCCCTCG
AATAAATAATATAAGTTTTTGACTGCTTCCCCCATCTCTTACACTTTTAATTTCCAGAAG
AATTGTAGAAAATGGAGCAGGTACAGGTTGAACAGTTTACCCCCCTCTTTCTTCTAATAT
TGCCCATGGGGGTACTTCAGTAGATTTAGCTATTTTTTCCCTTCATTTAGCGGGAATTTC
CTCAATTTTAGGGGCTATTAATTTTATTACAACTATTATTAATATACGAATAAATAATTT
ATCATTTGATCAAATACCTTTATTTGTTTGAGCAGTAGGAATTACAGCTTTTTTACTTTT
ATTATCTCTTCCTGTTTTAGCAGGAGCTATTACTATACTATTAACAGATCGAAATCTAAA
TACTTCTTTTTTTGATCCTGCTGGTGGTGGAGATCCAATTCTTTAT
>SPRBA084-08_COI
????????????????????????????????????????????????????????????
?ATTCGAGCTGAATTAGGTACCCCAGGATCTTTAATTGGAGATGATCAAATTTATAATAC
AATTGTAACAGCTCATGCCTTTATTATAATTTTCTTCATGGTCATACCTATTATAATTGG
GGGATTTGGAAATTGATTGGTTCCTTTAATATTAGGAGCCCCAGATATAGCTTTCCCTCG
AATAAATAATATAAGTTTTTGACTGCTTCCCCCATCTCTTACACTTTTAATTTCCAGAAG
AATTGTAGAAAATGGAGCAGGTACAGGTTGAACAGTTTACCCCCCTCTTTCTTCTAATAT
TGCCCATGGGGGTACTTCAGTAGATTTAGCTATTTTTTCCCTTCATTTAGCAGGAATTTC
CTCAATTTTAGGGGCTATTAATTTTATTACAACTATTATTAATATACGAATAAATAACTT
ATCATTTGATCAAATACCTTTATTTGTTTGAGCAGTAGGAATTACAGCTTTTTTACTTTT
ATTATCTCTTCCTGTTTTAGCAGGAGCTATTACTATACTATTAACAGATCGAAATCTAAA
TACTTCTTTTTTTGATCCTGCTGGTGGTGGAGATCCAATTCTTTAT
>SASKA054-07_COI
????????????????????????????????????????????????????????????
?ATTCGAGCTGAATTAGGTACCCCAGGATCTTTAATTGGAGATGATCAAATTTATAATAC
AATTGTAACAGCTCATGCCTTTATTATAATTTTCTTCATGGTCATACCTATTATAATTGG
AGGATTTGGAAATTGATTGGTTCCTTTAATATTAGGAGCCCCAGATATAGCTTTCCCTCG
AATAAATAATATAAGTTTTTGACTGCTTCCCCCATCTCTTACACTTTTAATTTCCAGAAG
AATTGTAGAAAATGGAGCAGGTACAGGTTGAACAGTTTACCCCCCTCTTTCTTCTAATAT
TGCCCATGGAGGTACTTCAGTAGATTTAGCTATTTTTTCCCTTCATTTAGCCGGGATTTC
CTCAATTTTAGGGGCTATTAATTTTATTACAACTATTATTAATATACGAATAAATAATTT
ATCATTTGATCAAATACCTTTATTTGTTTGAGCAGTAGGAATTACAGCTTTTTTACTTTT
ATTATCTCTTCCTGTTTTAGCAGGAGCTATTACTATACTATTAACAGATCGAAATCTAAA
TACTTCTTTTTTTGATCCCGCTGGTGGTGGAGATCCAATTCTTTAT
>SASKA055-07_COI
????????????????????????????????????????????????????????????
?ATTCGAGCTGAATTAGGTACCCCAGGATCTTTAATTGGAGATGATCAAATTTATAATAC
AATTGTAACAGCTCATGCCTTTATTATAATTTTCTTCATGGTCATACCTATTATAATTGG
AGGATTTGGAAATTGATTGGTTCCTTTAATATTAGGAGCCCCAGATATAGCTTTCCCTCG
AATAAATAATATAAGTTTTTGACTGCTTCCCCCATCTCTTACACTTTTAATTTCCAGAAG
AATTGTAGAAAATGGAGCAGGTACAGGTTGAACAGTTTACCCCCCTCTTTCTTCTAATAT
TGCCCATGGGGGTACTTCAGTAGATTTAGCTATTTTTTCCCTTCATTTAGCAGGAATTTC
CTCAATTTTAGGGGCTATTAATTTTATTACAACTATTATTAATATACGAATAAATAATTT
ATCATTTGATCAAATACCTTTATTTGTTTGAGCAGTAGGAATTACAGCTTTTTTACTTTT
ATTATCTCTTCCTGTTTTAGCAGGAGCTATTACTATACTATTAACAGATCGAAATCTAAA
TACTTCTTTTTTTGATCCTGCTGGTGGTGGAGATCCAATTCTTTAT
>SASKA056-07_COI
????????????????????????????????????????????????????????????
?ATTCGAGCTGAATTAGGTACCCCAGGATCTTTAATTGGAGATGATCAAATTTATAATAC
AATTGTAACAGCTCATGCCTTTATTATAATTTTCTTCATGGTCATACCTATTATAATTGG
AGGATTTGGAAATTGATTGGTTCCTTTAATATTAGGAGCCCCAGATATAGCTTTCCCTCG
AATAAATAATATAAGTTTTTGACTGCTTCCCCCATCTCTTACACTTTTAATTTCCAGAAG
AATTGTAGAAAATGGAGCAGGTACAGGTTGAACAGTTTACCCCCCTCTTTCTTCTAATAT
TGCCCATGGGGGTACTTCAGTAGATTTAGCTATTTTTTCCCTTCATTTAGCAGGAATTTC
CTCAATTTTAGGGGCTATTAATTTTATTACAACTATTATTAATATACGAATAAATAATTT
ATCATTTGATCAAATACCTTTATTTGTTTGAGCAGTAGGAATTACAGCTTTTTTACTTTT
ATTATCTCTTCCTGTTTTAGCAGGAGCTATTACTATACTATTAACAGATCGAAATCTAAA
TACTTCTTTTTTTGATCCTGCTGGTGGTGGAGATCCAATTCTTTAT
>SASKA057-07_COI
????????????????????????????????????????????????????????????
?ATTCGAGCTGAATTAGGTACCCCAGGATCTTTAATTGGAGATGATCAAATTTATAATAC
AATTGTAACAGCTCATGCCTTTATTATAATTTTCTTCATGGTCATACCTATTATAATTGG
AGGATTTGGAAATTGATTGGTTCCTTTAATATTAGGAGCCCCAGATATAGCTTTCCCTCG
AATAAATAATATAAGTTTTTGACTGCTTCCCCCATCTCTTACACTTTTAATTTCCAGAAG
AATTGTAGAAAATGGAGCAGGTACAGGTTGAACAGTTTACCCCCCTCTTTCTTCTAATAT
TGCCCATGGGGGTACTTCAGTAGATTTAGCTATTTTTTCCCTTCATTTAGCAGGAATTTC
CTCAATTTTAGGGGCTATTAATTTTATTACAACTATTATTAATATACGAATAAATAATTT
ATCATTTGATCAAATACCTTTATTTGTTTGAGCAGTAGGAATTACAGCTTTTTTACTTTT
ATTATCTCTTCCTGTTTTAGCAGGAGCTATTACTATACTATTAACAGATCGAAATCTAAA
TACTTCTTTTTTTGATCCTGCTGGTGGTGGAGATCCAATTCTTTAT
>SASKA281-07_COI
????????????????????????????????????????????????????????????
?ATTCGAGCTGAATTAGGTACCCCAGGATCTTTAATTGGAGATGATCAAATTTATAATAC
AATTGTAACAGCTCATGCCTTTATTATAATTTTCTTCATGGTCATACCTATTATAATTGG
AGGATTTGGAAATTGATTGGTTCCTTTAATATTAGGAGCCCCAGATATAGCTTTCCCTCG
AATAAATAATATAAGTTTTTGACTGCTTCCCCCATCTCTTACACTTTTAATTTCCAGAAG
AATTGTAGAAAATGGAGCAGGTACAGGTTGAACAGTTTACCCCCCTCTTTCTTCTAATAT
TGCCCATGGAGGTACTTCAGTAGATTTAGCTATTTTTTCCCTTCATTTAGCAGGAATTTC
CTCAATTTTAGGGGCTATTAATTTTATTACAACTATTATTAATATACGAATAAATAACTT
ATCATTTGATCAAATACCTTTATTTGTTTGAGCCGTAGGAATTACAGCTTTTTTACTTTT
ATTATCTCTTCCTGTTTTAGCAGGAGCTATTACTATATTATTAACAGATCGAAATCTAAA
TACTTCTTTTTTTGATCCCGCTGGTGGTGGAGATCCAATTCTTTAT
>SASKA282-07_COI
????????????????????????????????????????????????????????????
?ATTCGAGCTGAATTAGGTACCCCAGGATCTTTAATTGGAGATGATCAAATTTATAATAC
AATTGTAACAGCTCATGCCTTTATTATAATTTTCTTCATGGTCATACCTATTATAATTGG
AGGATTTGGAAATTGATTGGTTCCTTTAATATTAGGAGCCCCAGATATAGCTTTCCCTCG
AATAAATAATATAAGTTTTTGACTGCTTCCCCCATCTCTTACACTTTTAATTTCCAGAAG
AATTGTAGAAAATGGAGCAGGTACAGGTTGAACAGTTTACCCCCCTCTTTCTTCTAATAT
TGCCCACGGAGGTACTTCAGTAGATTTAGCTATTTTTTCCCTTCATTTAGCAGGAATTTC
CTCAATTTTAGGGGCTATTAATTTTATTACAACTATTATTAATATACGAATAAATAACTT
ATCATTTGATCAAATACCTTTATTTGTTTGAGCCGTAGGAATTACAGCTTTTTTACTTTT
ATTATCTCTTCCTGTTTTAGCAGGAGCTATTACTATATTATTAACAGATCGAAATCTAAA
TACTTCTTTTTTTGATCCCGCTGGTGGTGGAGATCCAATTCTTTAT
>SASNA875-09_COI
????????????????????????????????????????????????????????????
?ATTCGAGCTGAATTAGGTACCCCAGGATCTTTAATTGGAGATGATCAAATTTATAATAC
AATTGTAACAGCTCATGCCTTTATTATAATTTTCTTCATGGTTATACCTATTATAATTGG
AGGATTTGGAAATTGATTGGTTCCTTTAATATTAGGAGCCCCAGATATAGCTTTCCCTCG
AATAAATAATATAAGTTTTTGACTACTTCCCCCATCTCTTACACTTTTAATTTCCAGAAG
AATTGTAGAAAATGGAGCAGGTACAGGTTGAACAGTTTACCCCCCTCTTTCTTCTAATAT
TGCCCATGGAGGTACTTCAGTAGATTTAGCTATTTTTTCCCTTCATTTAGCAGGAATTTC
CTCAATTTTAGGGGCTATTAATTTTATTACAACTATTATTAATATACGAATAAATAATTT
ATCATTTGATCAAATACCTTTATTTGTTTGAGCAGTAGGAATTACAGCTTTTTTACTTTT
ATTATCTCTTCCTGTTTTAGCAGGAGCTATTACTATACTATTAACAGATCGAAATCTAAA
TACTTCTTTTTTTGATCCCGCTGGTGGTGGAGATCCAATTCTTTAT
>SASNA878-09_COI
????????????????????????????????????????????????????????????
?ATTCGAGCTGAATTAGGTACCCCAGGATCTTTAATTGGAGATGATCAAATTTATAATAC
AATTGTAACAGCTCATGCCTTTATTATAATTTTCTTCATGGTTATACCTATTATAATTGG
AGGATTTGGAAATTGATTGGTTCCTTTAATATTAGGAGCCCCAGATATAGCTTTCCCTCG
AATAAATAATATAAGTTTTTGACTGCTTCCCCCATCTCTTACACTTTTAATTTCCAGAAG
AATTGTAGAAAATGGAGCAGGTACAGGTTGAACAGTTTATCCCCCTCTTTCTTCTAATAT
TGCCCATGGAGGTACTTCAGTAGATTTAGCTATTTTTTCCCTTCATTTAGCAGGAATTTC
CTCAATTTTAGGGGCTATTAATTTTATTACAACTATTATTAATATACGAATAAATAATTT
ATCATTTGATCAAATACCTTTATTTGTTTGAGCAGTAGGAATTACAGCTTTTTTACTTTT
ATTATCTCTTCCTGTTTTAGCAGGAGCTATTACTATACTATTAACAGATCGAAATCTAAA
TACTTCTTTTTTTGATCCCGCTGGTGGTGGAGATCCAATTCTTTAT
>SASNA881-09_COI
????????????????????????????????????????????????????????????
?ATTCGAGCTGAATTAGGTACCCCAGGATCTTTAATTGGAGATGATCAAATTTATAATAC
AATTGTAACAGCTCATGCCTTTATTATAATTTTCTTCATGGTTATACCTATTATAATTGG
AGGATTTGGAAATTGATTGGTTCCTTTAATATTAGGAGCCCCAGATATAGCTTTCCCTCG
AATAAATAATATAAGTTTTTGACTGCTTCCCCCATCTCTTACACTTTTAATTTCCAGAAG
AATTGTAGAAAATGGAGCAGGTACAGGTTGAACAGTTTATCCCCCTCTTTCTTCTAATAT
TGCCCATGGAGGTACTTCAGTAGATTTAGCTATTTTTTCCCTTCATTTAGCAGGAATTTC
CTCAATTTTAGGGGCTATTAATTTTATTACAACTATTATTAATATACGAATAAATAATTT
ATCATTTGATCAAATACCTTTATTTGTTTGAGCAGTAGGAATTACAGCTTTTTTACTTTT
ATTATCTCTTCCTGTTTTAGCAGGAGCTATTACTATACTATTAACAGATCGAAATCTAAA
TACTTCTTTTTTTGATCCCGCTGGTGGTGGAGATCCAATTCTTTAT
>SASNA883-09_COI
????????????????????????????????????????????????????????????
?ATTCGAGCTGAATTAGGTACCCCAGGATCTTTAATTGGAGATGATCAAATTTATAATAC
AATTGTAACAGCTCATGCCTTTATTATAATTTTCTTCATGGTCATACCTATTATAATTGG
AGGATTTGGAAATTGATTGGTTCCTTTAATATTAGGAGCCCCAGATATAGCTTTTCCTCG
AATAAATAATATAAGTTTTTGACTGCTTCCCCCATCTCTTACACTTTTAATTTCCAGAAG
AATTGTAGAAAATGGAGCAGGTACAGGTTGAACAGTTTACCCCCCTCTTTCTTCTAATAT
TGCCCATGGAGGTACTTCAGTAGATTTAGCTATTTTTTCCCTTCATTTAGCAGGAATTTC
CTCAATTTTAGGGGCTATTAATTTTATTACAACTATTATTAATATACGAATAAATAACTT
ATCATTTGATCAAATACCTTTATTTGTTTGAGCCGTAGGAATTACAGCTTTTTTACTTTT
ATTATCTCTTCCTGTTTTAGCAGGAGCTATTACTATATTATTAACAGATCGAAATCTAAA
TACTTCTTTTTTTGATCCCGCTGGTGGTGGAGATCCAATTCTTTAT
>SASNA884-09_COI
????????????????????????????????????????????????????????????
?ATTCGAGCTGAATTAGGTACCCCAGGATCTTTAATTGGAGATGATCAAATTTATAATAC
AATTGTAACAGCTCATGCCTTTATTATAATTTTCTTCATGGTCATACCTATTATAATTGG
AGGATTTGGAAATTGATTAGTTCCTTTAATATTAGGAGCCCCAGATATAGCTTTCCCTCG
AATAAATAATATAAGTTTTTGACTACTTCCTCCATCTCTTACACTTTTAATTTCCAGAAG
AATTGTAGAAAATGGAGCAGGTACAGGTTGAACAGTTTACCCCCCTCTTTCTTCTAATAT
TGCCCATGGAGGTACTTCAGTAGATTTAGCTATTTTTTCCCTTCATTTAGCAGGAATTTC
CTCAATTTTAGGGGCTATTAATTTTATTACAACTATTATCAATATACGAATAAATAATTT
ATCTTTTGATCAAATACCTTTATTTGTTTGAGCAGTAGGAATTACAGCTTTTTTACTTTT
ATTATCTCTTCCTGTTTTAGCAGGAGCTATTACTATATTATTAACAGATCGAAATCTAAA
TACTTCTTTTTTTGATCCCGCTGGTGGTGGAGATCCAATTCTTTAT
>SASNA885-09_COI
????????????????????????????????????????????????????????????
?ATTCGAGCTGAATTAGGTACCCCAGGATCTTTAATTGGAGATGATCAAATTTATAATAC
AATTGTAACAGCTCATGCCTTTATTATAATTTTCTTCATGGTTATACCTATTATAATTGG
AGGATTTGGAAATTGATTGGTTCCTTTAATATTAGGAGCCCCAGATATAGCTTTCCCTCG
AATAAATAATATAAGTTTTTGACTGCTTCCCCCATCTCTTACACTTTTAATTTCCAGAAG
AATTGTAGAAAATGGAGCAGGTACAGGTTGAACAGTTTATCCCCCTCTTTCTTCTAATAT
TGCCCATGGAGGTACTTCAGTAGATTTAGCTATTTTTTCCCTTCATTTAGCAGGAATTTC
CTCAATTTTAGGGGCTATTAATTTTATTACAACTATTATTAATATACGAATAAATAATTT
ATCATTTGATCAAATACCTTTATTTGTTTGAGCAGTAGGAATTACAGCTTTTTTACTTTT
ATTATCTCTTCCTGTTTTAGCAGGAGCTATTACTATACTATTAACAGATCGAAATCTAAA
TACTTCTTTTTTTGATCCCGCTGGTGG???????????????????
>SASNA886-09_COI
????????????????????????????????????????????????????????????
?ATTCGAGCTGAATTAGGTACCCCAGGATCTTTAATTGGAGATGATCAAATTTATAATAC
AATTGTAACAGCTCATGCCTTTATTATAATTTTCTTCATGGTTATACCTATTATAATTGG
AGGATTTGGAAATTGATTGGTTCCTTTAATATTAGGAGCCCCAGATATAGCTTTCCCTCG
AATAAATAATATAAGTTTTTGACTGCTTCCCCCATCTCTTACACTTTTAATTTCCAGAAG
AATTGTAGAAAATGGAGCAGGTACAGGTTGAACAGTTTATCCCCCTCTTTCTTCTAATAT
TGCCCATGGAGGTACTTCAGTAGATTTGGCTATTTTTTCCCTTCATTTAGCAGGAATTTC
CTCAATTTTAGGGGCTATTAATTTTATTACAACTATTATTAATATACGAATAAATAATTT
ATCATTTGATCAAATACCTTTATTTGTTTGAGCAGTAGGAATTACAGCTTTTTTACTTTT
ATTATCTCTTCCTGTTTTAGCAGGAGCTATTACTATACTATTAACAGATCGAAATCTAAA
TACTTCTTTTTTTGATCCCGCTGGTGGTGGAGATCCAATTCTTTAT
>SASNA887-09_COI
????????????????????????????????????????????????????????????
?ATTCGAGCTGAATTAGGTACCCCAGGATCTTTAATTGGAGATGATCAAATTTATAATAC
AATTGTAACAGCTCATGCCTTTATTATAATTTTCTTCATGGTTATACCTATTATAATTGG
AGGATTTGGAAATTGATTGGTTCCTTTAATATTAGGAGCCCCAGATATAGCTTTCCCTCG
AATAAATAATATAAGTTTTTGACTGCTTCCCCCATCTCTTACACTTTTAATTTCCAGAAG
AATTGTAGAAAATGGAGCAGGTACAGGTTGAACAGTTTATCCCCCTCTTTCTTCTAATAT
TGCCCATGGAGGTACTTCAGTAGATTTAGCTATTTTTTCTCTTCATTTAGCAGGAATTTC
CTCAATTTTAGGGGCTATTAATTTTATTACAACTATTATTAATATACGAATAAATAATTT
ATCATTTGATCAAATACCTTTATTTGTTTGAGCAGTAGGAATTACAGCTTTTTTACTTTT
ATTATCTCTTCCTGTTTTAGCAGGAGCTATTACTATACTATTAACAGATCGAAATCTAAA
TACTTCTTTTTTTGATCCCGCTGGTGGTGGAGATCCAATTCTTTAT
>SASNA889-09_COI
????????????????????????????????????????????????????????????
?ATTCGAGCTGAATTAGGTACCCCAGGATCTTTAATTGGAGATGATCAAATTTATAATAC
AATTGTAACAGCTCATGCCTTTATTATAATTTTCTTCATGGTCATACCTATTATAATTGG
AGGATTTGGAAATTGATTGGTTCCTTTAATATTAGGAGCCCCAGATATAGCTTTCCCTCG
AATAAATAATATAAGTTTTTGACTGCTTCCCCCATCTCTTACACTTTTAATTTCCAGAAG
AATTGTAGAAAATGGAGCAGGTACAGGTTGAACAGTTTACCCCCCTCTTTCTTCTAATAT
TGCCCATGGAGGTACTTCAGTAGATTTAGCTATTTTTTCCCTTCATTTAGCAGGAATTTC
CTCAATTTTAGGGGCTATTAATTTTATTACAACTATTATTAATATACGAATAAATAACTT
ATCATTTGATCAAATACCTTTATTTGTTTGAGCCGTAGGAATTACAGCTTTTTTACTTTT
ATTATCTCTTCCTGTTTTAGCAGGAGCTATTACTATACTATTAACAGATCGAAATCTAAA
TACTTCTTTTTTTGATCCCGCTGGTGGTGGAGATCCAATTCTTTAT
>SASNA891-09_COI
????????????????????????????????????????????????????????????
?ATTCGAGCTGAATTAGGTACCCCAGGATCTTTAATTGGAGATGATCAAATTTATAATAC
AATTGTAACAGCTCATGCCTTTATTATAATTTTCTTCATGGTCATACCTATTATAATTGG
AGGATTTGGAAATTGATTGGTTCCTTTAATATTAGGAGCCCCAGATATAGCTTTCCCTCG
AATAAATAATATAAGTTTTTGACTGCTTCCCCCATCTCTTACACTTTTAATTTCCAGAAG
AATTGTAGAAAATGGAGCAGGTACAGGTTGAACAGTTTACCCCCCTCTTTCTTCTAATAT
TGCCCATGGAGGTACTTCAGTAGATTTAGCTATTTTTTCCCTTCATTTAGCAGGAATTTC
CTCAATTTTAGGGGCTATTAATTTTATTACAACTATTATTAATATACGAATAAATAACTT
ATCATTTGATCAAATACCTTTATTTGTTTGAGCCGTAGGAATTACAGCTTTTTTACTTTT
ATTATCTCTTCCTGTTTTAGCAGGAGCTATTACTATATTATTAACAGATCGAAATCTAAA
TACTTCTTTTTTTGATCCCGCTGGTGGTGGAGATCCAATTCTTTAT
>SASNA892-09_COI
????????????????????????????????????????????????????????????
?ATTCGAGCTGAATTAGGTACCCCAGGATCTTTAATTGGAGATGATCAAATTTATAATAC
AATTGTAACAGCTCATGCCTTTATTATAATTTTCTTCATGGTCATACCTATTATAATTGG
AGGATTTGGAAATTGATTGGTTCCTTTAATATTAGGAGCCCCAGATATAGCTTTCCCTCG
AATAAATAATATAAGTTTTTGACTGCTTCCCCCATCTCTTACACTTTTAATTTCCAGAAG
AATTGTAGAAAATGGAGCAGGTACAGGTTGAACAGTTTACCCCCCTCTTTCTTCTAATAT
TGCCCATGGAGGTACTTCAGTAGATTTAGCTATTTTTTCCCTTCATTTAGCAGGAATTTC
CTCAATTTTAGGGGCTATTAATTTTATTACAACTATTATTAATATACGAATAAATAACTT
ATCATTTGATCAAATACCTTTATTTGTTTGAGCCGTAGGAATTACAGCTTTTTTACTTTT
ATTATCTCTTCCTGTTTTAGCAGGAGCTATTACTATATTATTAACAGATCGAAATCTAAA
TACTTCTTTTTTTGACCCCGCTGGTGGTGGAGATCCAATTCTTTAT
>SASNA893-09_COI
????????????????????????????????????????????????????????????
?ATTCGAGCTGAATTAGGTACCCCAGGATCTTTAATTGGAGATGATCAAATTTATAATAC
AATTGTAACAGCTCATGCCTTTATTATAATTTTCTTCATAGTTATACCTATTATAATTGG
AGGATTTGGAAATTGATTGGTTCCTTTAATATTAGGAGCCCCAGATATAGCTTTCCCTCG
AATAAATAATATAAGTTTTTGACTACTTCCCCCATCTCTTACACTTTTAATTTCCAGAAG
AATTGTAGAAAATGGAGCAGGTACAGGTTGAACAGTTTACCCCCCTCTTTCTTCTAATAT
TGCCCATGGAGGTACTTCAGTAGATTTAGCTATTTTTTCCCTTCATTTAGCAGGAATTTC
CTCAATTTTAGGAGCTATTAATTTTATTACAACTATTATTAATATACGAATAAATAATTT
ATCATTTGATCAAATACCTTTATTTGTTTGAGCAGTAGGAATTACAGCTTTTTTACTTTT
ATTATCTCTTCCTGTTTTAGCAGGAGCTATTACTATACTATTAACAGATCGAAATCTAAA
TACTTCTTTTTTTGATCCCGCTGGTGGTGGAGATCCAATTCTTTAT
>SASNA894-09_COI
????????????????????????????????????????????????????????????
?ATTCGAGCTGAATTAGGTACCCCAGGATCTTTAATTGGAGATGATCAAATTTATAATAC
AATTGTAACAGCTCATGCCTTTATTATAATTTTCTTCATAGTTATACCTATTATAATTGG
AGGATTTGGAAATTGATTGGTTCCTTTAATATTAGGAGCCCCAGATATAGCTTTCCCTCG
AATAAATAATATAAGTTTTTGACTACTTCCCCCATCTCTTACACTTTTAATTTCCAGAAG
AATTGTAGAAAATGGAGCAGGTACAGGTTGAACAGTTTACCCCCCTCTTTCTTCTAATAT
TGCCCATGGAGGTACTTCAGTAGATTTAGCTATTTTTTCCCTTCATTTAGCAGGAATTTC
CTCAATTTTAGGAGCTATTAATTTTATTACAACTATTATTAATATACGAATAAATAATTT
ATCATTTGATCAAATACCTTTATTTGTTTGAGCAGTAGGAATTACAGCTTTTTTACTTTT
ATTATCTCTTCCTGTTTTAGCAGGAGCTATTACTATACTATTAACAGATCGAAATCTAAA
TACTTCTTTTTTTGATCCCGCTGGTGGTGGAGATCCAATTCTTTAT
>SASNA895-09_COI
????????????????????????????????????????????????????????????
?ATTCGAGCTGAATTAGGTACCCCAGGATCTTTAATTGGAGATGATCAAATTTATAATAC
AATTGTAACAGCTCATGCCTTTATTATAATTTTCTTCATGGTCATACCTATTATAATTGG
AGGATTTGGAAATTGATTGGTTCCTTTAATATTAGGAGCCCCAGATATAGCTTTCCCTCG
AATAAATAATATAAGTTTTTGACTGCTTCCCCCATCTCTTACACTTTTAATTTCCAGAAG
AATTGTAGAAAATGGAGCAGGTACAGGTTGAACAGTTTACCCCCCTCTTTCTTCTAATAT
TGCCCATGGAGGTACTTCAGTAGATTTAGCTATTTTTTCCCTTCATTTAGCAGGAATTTC
CTCAATTTTAGGGGCTATTAATTTTATTACAACTATTATTAATATACGAATAAATAACTT
ATCATTTGATCAAATACCTTTATTTGTTTGAGCCGTAGGAATTACAGCTTTTTTACTTTT
ATTATCTCTTCCTGTTTTAGCAGGAGCTATTACTATATTATTAACAGATCGAAATCTAAA
TACTTCTTTTTTTGATCCCGCTGGTGGTGGAGATCCAATTCTTTAT
>SASNA896-09_COI
????????????????????????????????????????????????????????????
?ATTCGAGCTGAATTAGGTACCCCAGGATCTTTAATTGGAGATGATCAAATTTATAATAC
AATTGTAACAGCTCATGCCTTTATTATAATTTTCTTCATGGTCATACCTATTATAATTGG
AGGATTTGGAAATTGATTGGTTCCTTTAATATTAGGAGCCCCAGATATAGCTTTCCCTCG
AATAAATAATATAAGTTTTTGACTGCTTCCCCCATCTCTTACACTTTTAATTTCCAGAAG
AATTGTAGAAAATGGAGCAGGTACAGGTTGAACAGTTTACCCCCCTCTTTCTTCTAATAT
TGCCCATGGAGGTACTTCAGTAGATTTAGCTATTTTTTCCCTTCATTTAGCAGGAATTTC
CTCAATTTTAGGGGCTATTAATTTTATTACAACTATTATTAATATACGAATAAATAACTT
ATCATTTGATCAAATACCTTTATTCGTTTGAGCCGTAGGAATTACAGCTTTTTTACTTTT
ATTATCTCTTCCTGTTTTAGCAGGAGCTATTACTATATTATTAACAGATCGAAATCTAAA
TACTTCTTTTTTTGATCCCGCTGGTGGTGGAGATCCAATTCTTTAT
>SASNA897-09_COI
????????????????????????????????????????????????????????????
?ATTCGAGCTGAATTAGGTACCCCAGGATCTTTAATTGGAGATGATCAAATTTATAACAC
AATTGTAACAGCTCATGCCTTTATTATAATTTTCTTCATGGTCATACCTATTATAATTGG
AGGATTTGGAAATTGATTGGTTCCTTTAATATTAGGAGCCCCAGATATAGCTTTCCCTCG
AATAAATAATATAAGTTTTTGACTACTTCCCCCATCTCTTACACTTTTAATTTCCAGAAG
AATTGTAGAAAATGGAGCAGGTACAGGTTGAACAGTTTACCCCCCTCTTTCTTCTAATAT
TGCCCATGGAGGTACTTCAGTAGATTTAGCTATTTTTTCCCTTCATTTAGCAGGAATTTC
CTCAATTTTAGGGGCTATTAATTTTATTACAACTATTATTAATATACGAATAAATAACTT
ATCATTTGATCAAATACCTTTATTTGTTTGAGCCGTAGGAATTACAGCTTTTTTACTTTT
ATTATCTCTTCCTGTTTTAGCAGGAGCTATTACTATATTATTAACAGATCGAAATCTAAA
TACTTCTTTTTTTGATCCCGCTGGTGGTGGAGATCCAATTCTTTAT
>SASNA898-09_COI
????????????????????????????????????????????????????????????
?ATTCGAGCTGAATTAGGTACCCCAGGATCTTTAATTGGAGATGATCAAATTTATAATAC
AATTGTAACAGCTCATGCCTTTATTATAATTTTCTTCATGGTCATACCTATTATAATTGG
AGGATTTGGAAATTGATTGGTTCCTTTAATATTAGGAGCCCCAGATATAGCTTTCCCTCG
AATAAATAATATAAGTTTTTGACTGCTTCCCCCATCTCTTACACTTTTAATTTCCAGAAG
AATTGTAGAAAATGGAGCAGGTACAGGTTGAACAGTTTACCCCCCTCTTTCTTCTAATAT
TGCCCATGGAGGTACTTCAGTAGATTTAGCTATTTTTTCCCTTCATTTAGCAGGAATTTC
CTCAATTTTAGGGGCTATTAATTTTATTACAACTATTATTAATATACGAATAAATAACTT
ATCATTTGATCAAATACCTTTATTTGTTTGAGCCGTAGGAATTACAGCTTTTTTACTTTT
ATTATCTCTTCCTGTTTTAGCAGGAGCTATTACTATATTATTAACAGATCGAAATCTAAA
TACTTCTTTTTTTGATCCCGCTGGTGGTGGAGATCCAATTCTTTAT
>SASNA899-09_COI
????????????????????????????????????????????????????????????
?ATTCGAGCTGAATTAGGTACCCCAGGATCTTTAATTGGAGATGATCAAATTTATAATAC
AATTGTAACAGCTCATGCCTTTATTATAATTTTCTTCATGGTCATACCTATTATAATTGG
AGGATTTGGAAATTGATTGGTTCCTTTAATATTAGGAGCCCCAGATATAGCTTTCCCTCG
AATAAATAATATAAGTTTTTGACTGCTTCCCCCATCTCTTACACTTTTAATTTCCAGAAG
AATTGTAGAAAATGGAGCAGGTACAGGTTGAACAGTTTACCCCCCTCTTTCTTCTAATAT
TGCCCATGGAGGTACTTCAGTAGATTTAGCTATTTTTTCCCTTCATTTAGCAGGAATTTC
CTCAATTTTAGGGGCTATTAATTTTATTACAACTATTATTAATATACGAATAAATAACTT
ATCATTTGATCAAATACCTTTATTTGTTTGAGCCGTAGGAATTACAGCTTTTTTACTTTT
ATTATCTCTTCCTGTTTTAGCAGGAGCTATTACTATATTATTAACAGATCGAAATCTAAA
TACTTCTTTTTTTGATCCCGCTGGTGGTGGAGATCCAATTCTTTAT
>SASNA900-09_COI
????????????????????????????????????????????????????????????
?ATTCGAGCTGAATTAGGTACCCCAGGATCTTTAATTGGAGATGATCAAATTTATAATAC
AATTGTAACAGCTCATGCCTTTATTATAATTTTCTTCATGGTCATACCTATTATAATTGG
AGGATTTGGAAATTGATTGGTTCCTTTAATATTAGGAGCCCCAGATATAGCTTTCCCTCG
AATAAATAATATAAGTTTTTGACTGCTTCCCCCATCTCTTACACTTTTAATTTCCAGAAG
AATTGTAGAAAATGGAGCAGGTACAGGTTGAACAGTTTACCCCCCTCTTTCTTCTAATAT
TGCCCATGGAGGTACTTCAGTAGATTTAGCTATTTTTTCCCTTCATTTAGCAGGAATTTC
CTCAATTTTAGGGGCTATTAATTTTATTACAACTATTATTAATATACGAATAAATAACTT
ATCATTTGATCAAATACCTTTATTTGTTTGAGCCGTAGGAATTACAGCTTTTTTACTTTT
ATTATCTCTTCCTGTTTTAGCAGGAGCTATTACTATATTATTAACAGATCGAAATCTAAA
TACTTCTTTTTTTGATCCCGCTGG??????????????????????
>SASNA901-09_COI
????????????????????????????????????????????????????????????
?ATTCGAGCTGAATTAGGTACCCCAGGATCTTTAATTGGAGATGATCAAATTTATAATAC
AATTGTAACAGCTCATGCCTTTATTATAATTTTCTTCATGGTCATACCTATTATAATTGG
AGGATTTGGAAATTGATTGGTTCCTTTAATATTAGGAGCCCCAGATATAGCTTTCCCTCG
AATAAATAATATAAGTTTTTGACTGCTTCCCCCATCTCTTACACTTTTAATTTCCAGAAG
AATTGTAGAAAATGGAGCAGGTACAGGTTGAACAGTTTACCCCCCTCTTTCTTCTAATAT
TGCCCATGGAGGTACTTCAGTAGATTTAGCTATTTTTTCCCTTCATTTAGCAGGAATTTC
CTCAATTTTAGGGGCTATTAATTTTATTACAACTATTATTAATATACGAATAAATAACTT
ATCATTTGATCAAATACCTTTATTTGTTTGAGCCGTAGGAATTACAGCTTTTTTACTTTT
ATTATCTCTTCCTGTTTTAGCAGGAGCTATTACTATATTATTAACAGATCGAAATCTAAA
TACTTCTTTTTTTGATCCCGCTGGTGGTGGAGATCCAATTCTTTAT
>SASNA905-09_COI
????????????????????????????????????????????????????????????
?ATTCGAGCTGAATTAGGTACCCCAGGATCTTTAATTGGAGATGATCAAATTTATAATAC
AATTGTAACAGCTCATGCCTTTATTATAATTTTCTTCATGGTCATACCTATTATAATTGG
AGGATTTGGAAATTGATTGGTTCCTTTAATATTAGGAGCCCCAGATATAGCTTTCCCTCG
AATAAATAATATAAGTTTTTGACTGCTTCCCCCATCTCTTACACTTTTAATTTCCAGAAG
AATTGTAGAAAATGGAGCAGGTACAGGTTGAACAGTTTACCCCCCTCTTTCTTCTAATAT
TGCCCATGGAGGTACTTCAGTAGATTTAGCTATTTTTTCCCTTCATTTAGCAGGAATTTC
CTCAATTTTAGGGGCTATTAATTTTATTACAACTATTATTAATATACGAATAAATAACTT
ATCATTTGATCAAATACCTTTATTTGTTTGAGCCGTAGGAATTACAGCTTTTTTACTTTT
ATTATCTCTTCCTGTTTTAGCAGGAGCTATTACTATATTATTAACAGATCGAAATCTAAA
TACTTCTTTTTTTGATCCCGCTGGTGGTGGAGATCCAATTCTTTAT
>SASNA906-09_COI
????????????????????????????????????????????????????????????
?ATTCGAGCTGAATTAGGTACCCCAGGATCTTTAATTGGAGATGATCAAATTTATAATAC
AATTGTAACAGCTCATGCCTTTATTATAATTTTCTTCATGGTCATACCTATTATAATTGG
AGGATTTGGAAATTGATTGGTTCCTTTAATATTAGGAGCCCCAGATATAGCTTTCCCTCG
AATAAATAATATAAGTTTTTGACTGCTTCCCCCATCTCTTACACTTTTAATTTCCAGAAG
AATTGTAGAAAATGGAGCAGGTACAGGTTGAACAGTTTACCCCCCTCTTTCTTCTAATAT
TGCCCATGGAGGTACTTCAGTAGATTTAGCTATTTTTTCCCTTCATTTAGCAGGAATTTC
CTCAATTTTAGGGGCTATTAATTTTATTACAACTATTATTAATATGCGAATAAATAACTT
ATCATTTGATCAAATACCTTTATTTGTTTGAGCCGTAGGAATTACAGCTTTTTTACTTTT
ATTATCTCTTCCTGTTTTAGCAGGAGCTATTACTATATTATTAACAGATCGAAATCTAAA
TACTTCTTTTTTTGATCCSGCTGGTGGTGGAGATCCAATTCTTTAT
>SASNA907-09_COI
????????????????????????????????????????????????????????????
?ATTCGAGCTGAATTAGGTACCCCAGGATCTTTAATTGGAGATGATCAAATTTATAATAC
AATTGTAACAGCTCATGCCTTTATTATAATTTTCTTCATGGTCATACCTATTATAATTGG
AGGATTTGGAAATTGATTGGTTCCTTTAATATTAGGAGCCCCAGATATAGCTTTCCCTCG
AATAAATAATATAAGTTTTTGACTGCTTCCCCCATCTCTTACACTTTTAATTTCCAGAAG
AATTGTAGAAAATGGAGCAGGTACAGGTTGAACAGTTTACCCCCCTCTTTCTTCTAATAT
TGCCCATGGAGGTACTTCAGTAGATTTAGCTATTTTTTCCCTTCATTTAGCAGGAATTTC
CTCAATTTTAGGGGCTATTAATTTTATTACAACTATTATTAATATACGAATAAATAACTT
ATCATTTGATCAAATACCTTTATTTGTTTGAGCCGTAGGAATTACAGCTTTTTTACTTTT
ATTATCTCTTCCTGTTTTAGCAGGAGCTATTACTATATTATTAACAGATCGAAATCTAAA
TACTTCTTTTTTTGATCCCGCTGGTGGTGGAGATCCAATTCTTTAT
>SASNA910-09_COI
????????????????????????????????????????????????????????????
?ATTCGAGCTGAATTAGGTACCCCAGGATCTTTAATTGGAGATGATCAAATTTATAATAC
AATTGTAACAGCTCATGCCTTTATTATAATTTTCTTCATGGTCATACCTATTATAATTGG
AGGATTTGGAAATTGATTGGTTCCTTTAATATTAGGAGCCCCAGATATAGCTTTCCCTCG
AATAAATAATATAAGTTTTTGACTGCTTCCCCCATCTCTTACACTTTTAATTTCCAGAAG
AATTGTAGAAAATGGAGCAGGTACAGGTTGAACAGTTTACCCCCCTCTTTCTTCTAATAT
TGCCCATGGAGGTACTTCAGTAGATTTAGCTATTTTTTCCCTTCATTTAGCAGGAATTTC
CTCAATTTTAGGGGCTATTAATTTTATTACAACTATTATTAATATACGAATAAATAACTT
ATCATTTGATCAAATACCTTTATTTGTTTGAGCCGTAGGAATTACAGCTTTTTTACTTTT
ATTATCTCTTCCTGTTTTAGCAGGAGCTATTACTATATTATTAACAGATCGAAATCTAAA
TACTTCTTTTTTTGATCCCGCTGGTGGTGGAGATCCAATTCTTTAT
>SASNA911-09_COI
????????????????????????????????????????????????????????????
?ATTCGAGCTGAATTAGGTACCCCAGGATCTTTAATTGGAGATGATCAAATTTATAATAC
AATTGTAACAGCTCATGCCTTTATTATAATTTTCTTCATGGTCATACCTATTATAATTGG
AGGATTTGGAAATTGATTGGTTCCTTTAATATTAGGAGCCCCAGATATAGCTTTCCCTCG
AATAAATAATATAAGTTTTTGACTGCTTCCCCCATCTCTTACACTTTTAATTTCCAGAAG
AATTGTAGAAAATGGAGCAGGTACAGGTTGAACAGTTTACCCCCCTCTTTCTTCTAATAT
TGCCCATGGAGGTACTTCAGTAGATTTAGCTATTTTTTCCCTTCATTTAGCAGGAATTTC
CTCAATTTTAGGGGCTATTAATTTTATTACAACTATTATTAATATACGAATAAATAACTT
ATCATTTGATCAAATACCTTTATTTGTTTGAGCCGTAGGAATTACAGCTTTTTTACTTTT
ATTATCTCTTCCTGTTTTAGCAGGAGCTATTACTATATTATTAACAGATCGAAATCTAAA
TACTTCTTTTTTTGATCCTGCTGGTGGTGGAGATCCAATTCTTTAT
>SASNA912-09_COI
????????????????????????????????????????????????????????????
?ATTCGAGCTGAATTAGGTACCCCAGGATCTTTAATTGGAGATGATCAAATTTATAATAC
AATTGTAACAGCTCATGCCTTTATTATAATTTTCTTCATGGTCATACCTATTATAATTGG
AGGATTTGGAAATTGATTGGTTCCTTTAATATTAGGAGCCCCAGATATAGCTTTCCCTCG
AATAAATAATATAAGTTTTTGACTGCTTCCCCCATCTCTTACACTTTTAATTTCCAGAAG
AATTGTAGAAAATGGAGCAGGTACAGGTTGAACAGTTTACCCCCCTCTTTCTTCTAATAT
TGCCCATGGAGGTACTTCAGTAGATTTAGCTATTTTTTCCCTTCATTTAGCAGGAATTTC
CTCAATTTTAGGGGCTATTAATTTTATTACAACTATTATTAATATACGAATAAATAACTT
ATCATTTGATCAAATACCTTTATTTGTTTGAGCCGTAGGAATTACAGCTTTTTTACTTTT
ATTATCTCTTCCTGTTTTAGCAGGAGCTATTACTATATTATTAACAGATCGAAATCTAAA
TACTTCTTTTTTTGATCCTGCTGGTGGTGGAGATCCAATTCTTTAT
>MN132002_COI
????????????????????????????????????????????????????????????
????????????????????????????????????????????????????TATAATAC
AATTGTAACAGCTCATGCCTTTATTATAATTTTCTTCATGGTCATACCTATTATAATTGG
AGGATTTGGAAATTGATTGGTTCCTTTAATATTAGGAGCCCCAGATATAGCTTTCCCTCG
AATAAATAATATAAGTTTTTGACTGCTTCCCCCATCTCTTACACTTTTAATTTCCAGAAG
AATTGTAGAAAATGGAGCAGGTACAGGTTGAACAGTTTACCCCCCTCTTTCTTCTAATAT
TGCCCATGGAGGTACTTCAGTAGATTTAGCTATTTTTTCCCTTCATTTAGCAGGAATTTC
CTCAATTTTAGGGGCTATTAATTTTATTACAACTATTATTAATATACGAATAAATAACTT
ATCATTTGATCAAATACCTTTATTTGTTTGAGCCGTAGGAATTACAGCTTTTTTACTTTT
ATTATCTCTTCCTGTTTTAGCAGGAGCTATTACTATATTATTAACAGATCGAAATCTAAA
TACTTCTTTTTTTGATCCCGCTGGTGGTGGAGATCCAATTCTTTAT
>MF054178_China_COI
????????????????????????????????????????????????????????????
?ATTCGAGCTGAATTAGGTACCCCAGGATCTTTAATTGGAGATGATCAAATTTATAATAC
AATTGTAACAGCTCATGCCTTTATTATAATTTTCTTCATGGTCATACCTATTATAATTGG
GGGATTTGGAAATTGATTGGTTCCTTTAATATTAGGAGCCCCAGATATAGCTTTCCCTCG
AATAAATAATATAAGTTTTTGACTGCTTCCCCCATCTCTTACACTTTTAATTTCCAGAAG
AATTGTAGAAAATGGAGCAGGTACAGGTTGAACAGTTTACCCCCCTCTTTCTTCTAATAT
TGCCCATGGGGGTACTTCAGTAGATTTAGCTATTTTTTCCCTTCATTTAGCAGGAATTTC
CTCAATTTTAGGGGCTATTAATTTTATTACAACTATTATTAATATACGAATAAATAACTT
ATCATTTGATCAAATACCTTTATTTGTTTGAGCAGTAGGAATTACAGCTTTTTTACTTTT
ATTATCTCTTCCTGTTTTAGCAGGAGCTATTACTATACTATTAACAGATCGAAATCTAAA
TACTTCTTTTTTTGATCCTGCTGGTGGTGGAGATCCAATTCTTTAT
>SPRBA053-08_Actias_ningpoana_ningtaibaishana_COI
????????????????????????????????????????????????????????????
?ATTCGAGCTGAATTAGGTACCCCAGGATCTTTAATTGGAGATGATCAAATTTATAATAC
AATTGTAACAGCTCATGCCTTTATTATAATTTTCTTCATGGTTATACCTATCATAATTGG
AGGATTTGGAAATTGATTGGTTCCTTTAATATTAGGAGCCCCAGATATAGCTTTCCCTCG
AATAAATAATATAAGTTTTTGACTGCTTCCCCCATCTCTTACACTTTTAATTTCCAGAAG
AATTGTAGAAAATGGAGCAGGTACAGGTTGAACAGTTTACCCCCCTCTTTCTTCTAATAT
TGCCCATGGAGGTACCTCAGTAGATTTAGCTATTTTTTCCCTTCATCTAGCAGGAATTTC
CTCAATTTTAGGGGCTATTAATTTTATTACAACTATTATTAATATACGAATAAATAATTT
ATCATTTGATCAAATACCTTTATTTGTTTGAGCAGTAGGAATTACAGCTTTTTTACTTTT
ATTATCTCTTCCTGTTTTAGCAGGAGCTATTACTATGCTATTAACAGATCGAAATCTAAA
TACTTCTTTTTTTGATCCCGCTGGTGGTGGAGATCCAATTCTTTAT
>SPRBA054-08_Actias_ningpoana_ningtaibaishana_COI
????????????????????????????????????????????????????????????
?ATTCGAGCTGAATTAGGTACCCCAGGATCTTTAATTGGAGATGATCAAATTTATAATAC
AATTGTAACAGCTCATGCCTTTATTATAATTTTCTTCATGGTTATACCTATCATAATTGG
AGGATTTGGAAATTGATTGGTTCCTTTAATATTAGGGGCCCCAGATATAGCTTTCCCTCG
AATAAATAATATAAGTTTTTGACTGCTTCCCCCATCTCTTACACTTTTAATTTCCAGAAG
AATTGTAGAAAATGGAGCAGGTACAGGTTGAACAGTTTACCCCCCTCTTTCTTCTAATAT
TGCCCATGGAGGTACCTCAGTAGATTTAGCTATTTTTTCCCTTCATTTAGCAGGAATTTC
CTCAATTTTAGGGGCTATTAATTTTATTACAACTATTATTAATATACGAATAAATAATTT
ATCATTTGATCAAATACCTTTATTTGTTTGAGCAGTAGGAATTACAGCTTTTTTACTTTT
ATTATCTCTTCCTGTTTTAGCAGGAGCTATTACTATGCTATTAACAGATCGAAATCTAAA
TACTTCTTTTTTTGATCCCGCTGGTGGTGGAGATCCAATTCTTTAT
>SPRBA055-08_Actias_ningpoana_ningtaibaishana_COI
????????????????????????????????????????????????????????????
?ATTCGAGCTGAATTAGGTACCCCAGGATCTTTAATTGGAGATGATCAAATTTATAATAC
AATTGTAACAGCTCATGCCTTTATTATAATTTTCTTCATGGTTATACCTATCATAATTGG
AGGATTTGGAAATTGATTGGTTCCTTTAATATTAGGAGCCCCAGATATAGCTTTCCCTCG
AATAAATAATATAAGTTTTTGACTGCTTCCCCCATCTCTTACACTTTTAATTTCCAGAAG
AATTGTAGAAAATGGAGCAGGTACAGGTTGAACAGTTTACCCCCCTCTTTCTTCTAATAT
TGCCCATGGAGGTACCTCAGTAGATTTAGCTATTTTTTCCCTTCATTTAGCAGGAATTTC
CTCAATTTTAGGGGCTATTAATTTTATTACAACTATTATTAATATACGAATAAATAATTT
ATCATTTGATCAAATACCTTTATTTGTTTGAGCAGTAGGAATTACAGCTTTTTTACTTTT
ATTATCTCTTCCTGTTTTAGCAGGAGCTATTACTATGCTATTAACAGATCGAAATCTAAA
TACTTCTTTTTTTGATCCCGCTGGTGGT??????????????????
>SPRBA056-08_Actias_ningpoana_ningtaibaishana_COI
????????????????????????????????????????????????????????????
?ATTCGAGCTGAATTAGGTACCCCAGGATCTTTAATTGGAGATGATCAAATTTATAATAC
AATTGTAACAGCTCATGCCTTTATTATAATTTTCTTCATGGTTATACCTATCATAATTGG
AGGATTTGGAAATTGATTGGTTCCTTTAATATTAGGAGCCCCAGATATAGCTTTCCCTCG
AATAAATAATATAAGTTTTTGACTGCTTCCCCCATCTCTTACACTTTTAATTTCCAGAAG
AATTGTAGAAAATGGAGCAGGTACAGGTTGAACAGTTTACCCCCCTCTTTCTTCTAATAT
TGCCCATGGAGGTACCTCAGTAGATTTAGCTATTTTTTCCCTTCATCTAGCAGGAATTTC
CTCAATTTTAGGGGCTATTAATTTTATTACAACTATTATTAATATACGAATAAATAATTT
ATCATTTGATCAAATACCTTTATTTGTTTGAGCAGTAGGAATTACAGCTTTTTTACTTTT
ATTATCTCTTCCTGTTTTAGCAGGAGCTATTACTATGCTATTAACAGATCGAAATCTAAA
TACTTCTTTTTTTGATCCCGCTGGTGGTGGAGATCCAATTCTTTAT
>SPRBA057-08_Actias_ningpoana_ningtaibaishana_COI
????????????????????????????????????????????????????????????
?ATTCGAGCTGAATTAGGTACCCCAGGATCTTTAATTGGAGATGATCAAATTTATAATAC
AATTGTAACAGCTCATGCCTTTATTATAATTTTCTTCATGGTTATACCTATCATAATTGG
AGGATTTGGAAATTGATTGGTTCCTTTAATATTAGGGGCCCCAGATATAGCTTTCCCTCG
AATAAATAATATAAGTTTTTGACTGCTTCCCCCATCTCTTACACTTTTAATTTCCAGAAG
AATTGTAGAAAATGGAGCAGGTACAGGTTGAACAGTTTACCCCCCTCTTTCTTCTAATAT
TGCCCATGGAGGTACCTCAGTAGATTTAGCTATTTTTTCCCTTCATTTAGCAGGAATTTC
CTCAATTTTAGGGGCTATTAATTTTATTACAACTATTATTAATATACGAATAAATAATTT
ATCATTTGATCAAATACCTTTATTTGTTTGAGCAGTAGGAATTACAGCTTTTTTACTTTT
ATTATCTCTTCCTGTTTTAGCAGGAGCTATTACTATGCTATTAACAGATCGAAATCTAAA
TACTTCTTTTTTTGACCCCGCTGGTGGTGGAGATCCAATTCTTTAT
>SPRBA081-08_Actias_ningpoana_ningtaibaishana_COI
????????????????????????????????????????????????????????????
?ATTCGAGCTGAATTAGGTACCCCAGGATCTTTAATTGGAGATGATCAAATTTATAATAC
AATTGTAACAGCTCATGCCTTTATTATAATTTTCTTCATGGTTATACCTATCATAATTGG
AGGATTTGGAAATTGATTGGTTCCTTTAATATTAGGAGCCCCAGATATAGCTTTCCCTCG
AATAAATAATATAAGTTTTTGACTGCTTCCCCCATCTCTTACACTTTTAATTTCCAGAAG
AATTGTAGAAAATGGAGCAGGTACAGGTTGAACAGTTTACCCCCCTCTTTCTTCTAATAT
TGCCCATGGAGGTACCTCAGTAGATTTAGCTATTTTTTCCCTTCATTTAGCAGGAATTTC
CTCAATTTTAGGGGCTATTAATTTTATTACAACTATTATTAATATACGAATAAATAATTT
ATCATTTGATCAAATACCTTTATTTGTTTGAGCAGTAGGAATTACAGCTTTTTTACTTTT
ATTATCTCTTCCTGTTTTAGCAGGAGCTATTACTATGCTATTAACAGATCGAAATCTAAA
TACTTCTTTTTTTGATCCCGCTGGTGGTGGAGATCCAATTCTTTAT
>SASNA902-09_Actias_ningpoana_ningtaibaishana_COI
????????????????????????????????????????????????????????????
?ATTCGAGCTGAATTAGGTACCCCAGGATCTTTAATTGGAGATGATCAAATTTATAATAC
AATTGTAACAGCTCATGCCTTTATTATAATTTTCTTCATGGTTATACCTATCATAATTGG
AGGATTTGGAAATTGATTGGTTCCTTTAATATTAGGGGCCCCAGATATAGCTTTCCCTCG
AATAAATAATATAAGTTTTTGACTGCTTCCCCCATCTCTTACACTTTTAATTTCCAGAAG
AATTGTAGAAAATGGAGCAGGTACAGGTTGAACAGTTTACCCCCCTCTTTCTTCTAATAT
TGCCCATGGAGGTACCTCAGTAGATTTAGCTATTTTTTCCCTTCATTTAGCAGGAATTTC
CTCAATTTTAGGGGCTATTAATTTTATTACAACTATTATTAATATACGAATAAATAATTT
ATCATTTGATCAAATACCTTTATTTGTTTGAGCAGTAGGAATTACAGCTTTTTTACTTTT
ATTATCTCTTCCTGTTTTAGCAGGAGCTATTACTATGCTATTAACAGATCGAAATCTAAA
TACTTCTTTTTTTGATCCCGCTGGTGGTGGAGATCCAATTCTTTAT
>SASNA903-09_Actias_ningpoana_ningtaibaishana_COI
????????????????????????????????????????????????????????????
?ATTCGAGCTGAATTAGGTACCCCAGGATCTTTAATTGGAGATGATCAAATTTATAATAC
AATTGTAACAGCTCATGCCTTTATTATAATTTTCTTCATGGTTATACCTATCATAATTGG
AGGATTTGGAAATTGATTGGTTCCTTTAATATTAGGAGCCCCAGATATAGCTTTCCCTCG
AATAAATAATATAAGTTTTTGACTGCTTCCCCCATCTCTTACACTTTTAATTTCCAGAAG
AATTGTAGAAAATGGAGCAGGTACAGGTTGAACAGTTTACCCCCCTCTTTCTTCTAATAT
TGCCCATGGAGGTACCTCAGTAGATTTAGCTATTTTTTCCCTTCATCTAGCAGGAATTTC
CTCAATTTTAGGGGCTATTAATTTTATTACAACTATTATTAATATACGAATAAATAATTT
ATCATTTGATCAAATACCTTTATTTGTTTGAGCAGTAGGAATTACAGCTTTTTTACTTTT
ATTATCTCTTCCTGTTTTAGCAGGAGCTATTACTATGCTATTAACAGATCGAAATCTAAA
TACTTCTTTTTTTGATCCCGCTGGTGGTGGAGATCCAATTCTTTAT
>SPRBA073-08_Actias_ningpoana_ninghainana_COI
????????????????????????????????????????????????????????????
?ATTCGAGCTGAATTAGGTACCCCAGGATCTTTAATTGGAGATGATCAAATTTATAATAC
AATTGTAACAGCTCATGCTTTTATTATAATTTTCTTCATGGTCATACCTATTATAATTGG
AGGATTTGGAAATTGATTAGTTCCTTTAATATTAGGAGCCCCAGATATAGCTTTCCCTCG
AATAAATAATATAAGTTTTTGACTACTTCCCCCATCTCTTACACTTTTAATTTCCAGAAG
AATTGTAGAAAATGGAGCAGGTACAGGTTGAACAGTTTACCCCCCTCTTTCTTCTAATAT
TGCCCATGGAGGTACTTCAGTAGATTTAGCTATTTTTTCCCTTCATTTAGCAGGAATTTC
CTCAATTTTAGGGGCTATTAATTTTATTACAACTATTATTAATATACGGATAAATAATTT
ATCATTTGACCAAATACCTTTATTTGTTTGAGCAGTAGGAATTACAGCTTTTTTACTTTT
ATTATCTCTTCCTGTTTTAGCAGGAGCTATTACTATACTATTAACAGATCGAAATCTGAA
TACTTCTTTTTTTGATCCTGCAGGTGGTGGAGATCCAATTCTTTAT
>SPRBA074-08_Actias_ningpoana_ninghainana_COI
????????????????????????????????????????????????????????????
?ATTCGAGCTGAATTAGGTACCCCAGGATCTTTAATTGGAAATGATCAAATTTATAATAC
AATTGTAACAGCTCATGCTTTTATTATAATTTTCTTCATGGTCATACCTATTATAATTGG
AGGATTTGGAAATTGATTAGTTCCTTTAATATTAGGAGCCCCAGATATAGCTTTCCCTCG
AATAAATAATATAAGTTTTTGACTACTTCCCCCATCTCTTACACTTTTAATTTCCAGAAG
AATTGTAGAAAATGGAGCAGGTACAGGTTGAACAGTTTACCCCCCTCTTTCTTCTAATAT
TGCCCATGGAGGTACTTCAGTAGATTTAGCTATTTTTTCCCTTCATTTAGCAGGAATTTC
CTCAATTTTAGGAGCTATTAATTTTATTACAACTATTATTAATATACGGATAAATAATTT
ATCATTTGACCAAATACCTTTATTTGTTTGAGCAGTAGGAATTACAGCTTTTTTACTTTT
ATTATCTCTTCCTGTTTTAGCAGGAGCTATTACTATACTATTAACAGATCGAAATCTGAA
TACTTCTTTTTTTGATCCTGCAGGTGGTGGAGATCCAATTCTTTAT
>SASNA882-09_Actias_ningpoana_ninghainana_COI
????????????????????????????????????????????????????????????
?ATTCGAGCTGAATTAGGTACCCCAGGATCTTTAATTGGAGATGATCAAATTTATAATAC
AATTGTAACAGCTCATGCTTTTATTATAATTTTCTTCATGGTCATACCTATTATAATTGG
AGGATTTGGAAATTGATTAGTTCCTTTAATATTAGGAGCCCCAGATATAGCTTTCCCTCG
AATAAATAATATAAGTTTTTGACTACTTCCCCCATCTCTTACACTTTTAATTTCCAGAAG
AATTGTAGAAAATGGAGCAGGTACAGGTTGAACAGTTTACCCCCCTCTTTCTTCTAATAT
TGCCCATGGAGGTACTTCAGTAGATTTAGCTATTTTTTCCCTTCATTTAGCAGGAATTTC
CTCAATTTTAGGGGCTATTAATTTTATTACAACTATTATTAATATACGGATAAATAATTT
ATCATTTGACCAAATACCTTTATTTGTTTGAGCAGTAGGAATTACAGCTTTTTTACTTTT
ATTATCTCTTCCTGTTTTAGCAGGAGCTATTACTATACTATTAACAGATCGAAATCTGAA
TACTTCTTTTTTTGATCCTGCAGGTGGTGGAGATCCAATTCTTTAT
>SASNA890-09_Actias_ningpoana_ninghainana_COI
????????????????????????????????????????????????????????????
?ATTCGAGCTGAATTAGGTACCCCAGGATCTTTAATTGGAGATGATCAAATTTATAATAC
AATTGTAACAGCTCATGCTTTTATTATAATTTTCTTCATGGTCATACCTATTATAATTGG
AGGATTTGGAAATTGATTAGTTCCTTTAATATTAGGAGCCCCAGATATAGCTTTCCCTCG
AATAAATAATATAAGTTTTTGACTACTTCCCCCATCTCTTACACTTTTAATTTCCAGAAG
AATTGTAGAAAACGGAGCAGGTACAGGTTGAACAGTTTACCCCCCTCTTTCTTCTAATAT
TGCCCATGGAGGTACTTCAGTAGATTTAGCTATTTTTTCCCTTCATTTAGCAGGAATTTC
CTCAATTTTAGGGGCTATTAATTTTATTACAACTATTATTAATATACGGATAAATAATTT
ATCATTTGACCAAATACCTTTATTTGTTTGAGCAGTAGGAATTACAGCTTTTTTACTTTT
ATTATCTCTTCCTGTTTTAGCAGGAGCTATTACTATACTATTAACAGATCGAAATCTGAA
TACTTCTTTTTTTGATCCTGCAGGTGGTGGAGATCCAATTCTTTAT
>SASKA058-07_COI
????????????????????????????????????????????????????????????
?ATTCGAGCTGAATTAGGTACTCCAGGATCTTTAATTGGAGATGATCAAATTTATAATAC
AATTGTAACAGCTCATGCCTTTATTATAATTTTCTTCATGGTTATACCTATTATAATTGG
AGGATTTGGAAATTGATTGGTCCCTTTAATATTAGGAGCCCCAGATATAGCTTTCCCCCG
AATAAATAATATAAGTTTTTGATTACTACCCCCATCTCTTACACTATTAATTTCCAGAAG
AATTGTAGAAAATGGAGCAGGAACAGGTTGAACAGTTTACCCCCCTCTTTCTTCTAATAT
TGCTCATGGAGGTACTTCAGTAGATTTAGCTATTTTTTCTCTTCATTTAGCTGGAATTTC
CTCAATTTTAGGTGCTATTAATTTTATCACAACTATTATTAATATACGAATAAACAATTT
ATCATTTGATCAAATACCTTTATTTGTTTGAGCCGTAGGAATTACAGCTTTTTTACTTTT
ATTATCTCTTCCTGTATTAGCAGGAGCTATCACAATATTATTAACAGATCGAAATCTAAA
CACTTCTTTTTTTGATCCTGCAGGTGGTGGAGATCCAATTCTTTAT
>SASKA059-07_COI
????????????????????????????????????????????????????????????
?ATTCGAGCTGAATTAGGTACTCCAGGATCTTTAATTGGAGATGATCAAATTTATAATAC
AATTGTAACAGCTCATGCCTTTATTATAATTTTCTTCATGGTTATACCTATTATAATTGG
AGGATTTGGAAATTGATTGATCCCTTTAATATTAGGAGCCCCAGATATAGCTTTCCCCCG
AATAAATAATATAAGTTTTTGATTACTACCCCCATCTCTTACACTATTAATTTCCAGAAG
AATTGTAGAAAATGGAGCAGGAACAGGTTGAACAGTCTACCCCCCTCTTTCTTCTAATAT
TGCTCATGGAGGTACTTCAGTAGATTTAGCTATTTTTTCTCTTCATTTAGCTGGAATTTC
CTCAATTTTAGGTGCTATTAATTTTATTACAACTATTATTAATATACGAATAAATAATTT
ATCATTTGATCAAATACCTTTATTTGTTTGAGCCGTAGGAATTACAGCTTTTTTACTTTT
ATTATCTCTTCCTGTATTAGCAGGAGCTATCACAATATTATTAACAGATCGAAATCTAAA
CACTTCTTTTTTTGATCCTGCAGGTGGTGGAGATCCAATTCTTTAT
>SASKA060-07_COI
????????????????????????????????????????????????????????????
?ATTCGAGCTGAATTAGGTACTCCAGGATCTTTAATTGGAGATGATCAAATTTATAATAC
AATTGTAACAGCTCATGCCTTTATTATAATTTTCTTCATGGTTATACCTATTATAATTGG
AGGATTTGGAAATTGATTGGTCCCTTTAATATTAGGAGCCCCAGATATAGCTTTCCCCCG
AATAAATAATATAAGTTTTTGATTACTACCCCCATCTCTTACACTATTAATTTCCAGAAG
AATTGTAGAAAATGGAGCAGGAACAGGTTGAACAGTTTACCCCCCTCTTTCTTCTAATAT
TGCTCATGGAGGTACTTCAGTAGATTTAGCTATTTTTTCTCTTCATTTAGCTGGAATTTC
CTCAATTTTAGGTGCTATTAATTTTATCACAACTATTATTAATATACGAATAAACAATTT
ATCATTTGATCAAATACCTTTATTTGTTTGAGCCGTAGGAATTACAGCTTTTTTACTTTT
ATTATCTCTTCCTGTATTAGCAGGAGCTATCACAATATTATTAACAGATCGAAATCTAAA
CACTTCTTTTTTTGATCCTGCAGGTGGTGGAGATCCAATTCTTTAT
>SASNA909-09_COI
????????????????????????????????????????????????????????????
?ATTCGAGCTGAATTAGGTACTCCAGGATCTTTAATTGGAGATGATCAAATTTATAATAC
AATTGTAACAGCTCATGCCTTTATTATAATTTTCTTCATGGTTATACCTATTATAATTGG
AGGATTTGGAAATTGATTGATCCCTTTAATATTAGGAGCCCCAGATATAGCTTTCCCCCG
AATAAATAATATAAGTTTTTGATTACTACCCCCATCTCTTACACTATTAATTTCCAGAAG
AATTGTAGAAAATGGAGCAGGAACAGGTTGAACAGTTTACCCCCCTCTTTCTTCTAATAT
TGCTCATGGAGGTACTTCAGTAGATTTAGCTATTTTTTCTCTTCATTTAGCTGGAATTTC
CTCAATTTTAGGTGCTATTAATTTTATCACAACTATTATTAATATACGAATAAATAATTT
ATCATTTGATCAAATACCTTTATTTGTTTGAGCCGTAGGAATTACAGCTTTTTTACTTTT
ATTATCTCTTCCTGTATTAGCAGGAGCTATCACAATATTATTAACAGATCGAAATCTAAA
CACTTCTTTTTTTGATCCTGCAGGTGGTGGAGATCCAATTCTTTAT
>SASNA935-09_COI
????????????????????????????????????????????????????????????
?ATTCGAGCTGAATTAGGTACTCCAGGATCTTTAATTGGAGATGATCAAATTTATAATAC
AATTGTAACAGCTCATGCCTTTATTATAATTTTCTTCATGGTTATACCTATTATAATTGG
AGGATTTGGAAATTGATTGGTCCCTTTAATATTAGGAGCCCCAGATATAGCTTTCCCCCG
AATAAATAATATAAGTTTTTGATTACTACCCCCATCTCTTACACTATTAATTTCCAGAAG
AATTGTAGAAAATGGAGCAGGAACAGGTTGAACAGTTTACCCCCCTCTTTCTTCTAATAT
TGCTCATGGAGGTACTTCAGTAGATTTAGCTATTTTTTCTCTTCATTTAGCTGGAATTTC
CTCAATTTTAGGTGCTATTAATTTTATCACAACTATTATTAATATACGAATAAACAATTT
ATCATTTGATCAAATACCTTTATTTGTTTGAGCCGTAGGAATTACAGCTTTTTTACTTTT
ATTATCTCTTCCTGTATTAGCAGGAGCTATCACAATATTATTAACAGATCGAAATCTAAA
CACTTCTTTTTTTGATCCTGCAGGTGGTGGAGATCCAATTCTTTAT
>SASNA936-09_COI
????????????????????????????????????????????????????????????
?ATTCGAGCTGAATTAGGTACTCCAGGATCTTTAATTGGAGATGATCAAATTTATAATAC
AATTGTAACAGCTCATGCCTTTATTATAATTTTCTTCATGGTTATACCTATTATAATTGG
AGGATTTGGAAATTGATTGGTCCCTTTAATATTAGGAGCCCCAGATATAGCTTTCCCCCG
AATAAATAATATAAGTTTTTGATTACTACCCCCATCTCTTACACTATTAATTTCCAGAAG
AATTGTAGAAAATGGAGCAGGAACAGGTTGAACAGTTTACCCCCCTCTTTCTTCTAATAT
TGCTCATGGAGGTACTTCAGTAGATTTAGCTATTTTTTCTCTTCATTTAGCTGGAATTTC
CTCAATTTTAGGTGCTATTAATTTTATCACAACTATTATTAATATACGAATAAACAATTT
ATCATTTGATCAAATACCTTTATTTGTTTGAGCCGTAGGAATTACAGCTTTTTTACTTTT
ATTATCTCTTCCTGTATTAGCAGGAGCTATCACAATATTATTAACAGATCGAAATCTAAA
CACTTCTTTTTTTGATCCTGCAGGTGGTGGAGATCCAATTCTTTAT
>SATWA313-07_COI
????????????????????????????????????????????????????????????
?ATTCGAGCTGAATTAGGTACTCCAGGATCTTTAATTGGAGATGATCAAATTTATAATAC
AATTGTAACAGCTCATGCCTTTATTATAATTTTCTTCATGGTTATACCTATTATAATTGG
AGGATTTGGAAATTGATTGGTCCCTTTAATATTAGGAGCCCCAGATATAGCTTTCCCCCG
AATAAATAATATAAGTTTTTGATTACTACCCCCATCTCTTACACTATTAATTTCCAGAAG
AATTGTAGAAAATGGAGCAGGAACAGGTTGAACAGTTTACCCCCCTCTTTCTTCTAATAT
TGCTCATGGAGGTACTTCAGTAGATTTAGCTATTTTTTCTCTTCATTTAGCTGGAATTTC
CTCAATTTTAGGTGCTATTAATTTTATCACAACTATTATTAATATACGAATAAACAATTT
ATCATTTGATCAAATACCTTTATTTGTTTGAGCCGTAGGAATTACAGCTTTTTTACTTTT
ATTATCTCTTCCTGTATTAGCAGGAGCTATCACAATATTATTAACAGATCGAAATCTAAA
CACTTCTTTTTTTGATCCTGCAGGTGGTGGAGATCCAATTCTTTAT
>SATWB005-07_COI
????????????????????????????????????????????????????????????
?ATTCGAGCTGAATTAGGTACTCCAGGATCTTTAATTGGAGATGATCAAATTTATAATAC
AATTGTAACAGCTCATGCCTTTATTATAATTTTCTTCATGGTTATACCTATTATAATTGG
AGGATTTGGAAATTGATTGGTCCCTTTAATATTAGGAGCCCCAGATATAGCTTTCCCCCG
AATAAATAATATAAGTTTTTGATTACTACCCCCATCTCTTACACTATTAATTTCCAGAAG
AATTGTAGAAAATGGAGCAGGAACAGGTTGAACAGTTTACCCCCCTCTTTCTTCTAATAT
TGCTCATGGAGGTACTTCAGTAGATTTAGCTATTTTTTCTCTTCATTTAGCTGGAATTTC
CTCAATTTTAGGTGCTATTAATTTTATCACAACTATTATTAATATACGAATAAATAATTT
ATCATTTGATCAAATACCTTTATTTGTTTGAGCCGTAGGAATTACAGCTTTTTTACTTTT
ATTATCTCTTCCTGTATTAGCAGGAGCTATCACAATATTATTAACAGATCGAAATCTAAA
CACTTCTTTTTTTGATCCTGCAGGTGGTGGAGATCCAATTCTTTAT
>SATWB006-07_COI
????????????????????????????????????????????????????????????
?ATTCGAGCTGAATTAGGTACTCCAGGATCTTTAATTGGAGATGATCAAATTTATAATAC
AATTGTAACAGCTCATGCCTTTATTATAATTTTCTTCATGGTTATACCTATTATAATTGG
AGGATTTGGAAATTGATTGATCCCTTTAATATTAGGAGCCCCAGATATAGCTTTCCCCCG
AATAAATAATATAAGTTTTTGATTACTACCCCCATCTCTTACACTATTAATTTCCAGAAG
AATTGTAGAAAATGGAGCAGGAACAGGTTGAACAGTCTACCCCCCTCTTTCTTCTAATAT
TGCTCATGGAGGTACTTCAGTAGATTTAGCTATTTTTTCTCTTCATTTAGCTGGAATTTC
CTCAATTTTAGGTGCTATTAATTTTATTACAACTATTATTAATATACGAATAAATAATTT
ATCATTTGATCAAATACCTTTATTTGTTTGAGCCGTAGGAATTACAGCTTTTTTACTTTT
ATTATCTCTTCCTGTATTAGCAGGAGCTATCACAATATTATTAACAGATCGAAATCTAAA
CACTTCTTTTTTTGATCCTGCAGGTGGTGGAGATCCAATTCTTTAT
>SASNA877-09_COI
????????????????????????????????????????????????????????????
?ATTCGAGCTGAATTAGGGACTCCAGGATCTTTAATTGGAGATGATCAAATTTATAATAC
AATTGTAACAGCTCATGCCTTTATTATAATTTTCTTTATGGTTATACCTATTATAATTGG
AGGATTTGGAAATTGATTGGTTCCCTTAATATTAGGGGCCCCAGATATAGCTTTTCCTCG
AATAAATAATATAAGTTTTTGACTGCTTCCCCCATCTCTTACACTTTTAATTTCCAGAAG
AATTGTAGAAAATGGAGCAGGTACAGGTTGAACAGTTTACCCCCCTCTTTCTTCTAATAT
TGCCCATGGAGGTACTTCAGTAGATTTAGCTATTTTTTCCCTTCATTTAGCCGGAATTTC
CTCAATTTTAGGTGCTATTAATTTTATTACAACTATTATTAATATACGAATAAATAATTT
ATCATTTGATCAAATACCTTTATTTGTCTGAGCAGTAGGAATTACAGCTTTTTTACTTTT
ATTATCTCTTCCTGTTTTAGCAGGAGCTATCACTATACTACTAACAGATCGAAATCTAAA
TACTTCTTTTTTTGATCCTGCAGGTGGTGGAGATCCAATTCTTTAT
>SASNC1554-12_COI
????????????????????????????????????????????????????????????
?ATTCGAGCTGAATTAGGGACTCCAGGATCTTTAATTGGAGATGATCAAATTTATAATAC
AATTGTAACAGCTCATGCCTTTATTATAATTTTCTTTATGGTTATACCTATTATAATTGG
AGGATTTGGAAATTGATTGGTTCCCTTAATATTAGGGGCCCCAGATATAGCTTTTCCTCG
AATAAATAATATAAGTTTTTGACTGCTTCCCCCATCTCTTACACTTTTAATTTCCAGAAG
AATTGTAGAAAATGGAGCAGGTACAGGTTGAACAGTTTACCCCCCTCTTTCTTCTAATAT
TGCCCATGGAGGTACTTCAGTAGATTTAGCTATTTTTTCCCTTCATTTAGCCGGAATTTC
CTCAATTTTAGGTGCTATTAATTTTATTACAACTATTATTAATATACGAATAAATAATTT
ATCATTTGATCAAATACCTTTATTTGTCTGAGCAGTAGGAATTACAGCTTTTTTACTTTT
ATTATCTCTTCCTGTTTTAGCAGGAGCTATCACTATACTACTAACAGATCGAAATCTAAA
TACTTCTTTTTTTGATCCTGCAGGTGGTGGAGATCCAATTCTTTAT
>SASNC1936-12_COI
????????????????????????????????????????????????????????????
?ATTCGAGCTGAATTAGGGACTCCAGGATCTTTAATTGGAGATGATCAAATTTATAATAC
AATTGTAACAGCTCATGCCTTTATTATAATTTTCTTTATGGTTATACCTATTATAATTGG
AGGATTTGGAAATTGATTGGTTCCCTTAATATTAGGGGCCCCAGATATAGCTTTTCCTCG
AATAAATAATATAAGTTTTTGACTGCTTCCCCCATCTCTTACACTTTTAATTTCCAGAAG
AATTGTAGAAAATGGAGCAGGTACAGGTTGAACAGTTTACCCCCCTCTTTCTTCTAATAT
TGCCCATGGAGGTACTTCAGTAGATTTAGCTATTTTTTCCCTTCATTTAGCCGGAATTTC
CTCAATTTTAGGTGCTATTAATTTTATTACAACTATTATTAATATACGAATAAATAATTT
ATCATTTGATCAAATACCTTTATTTGTCTGAGCAGTAGGAATTACAGCTTTTTTACTTTT
ATTATCTCTTCCTGTTTTAGCAGGAGCTATCACTATACTACTAACAGATCGAAATCTAAA
TACTTCTTTTTTTGATCCTGCAGGTGGTGGAGATCCAATTCTTTAT
>Actias_parasinensis_GU663899_Bhutan_COI
AACCTTATACTTCATCTTCGGAATTTGAGCAGGAATAGTAGGAACTTCTTTAAGTCTTCT
TATTCGAGCTGAATTAGGAACTCCTGGCTCATTAATTGGAGATGATCAAATTTATAATAC
AATTGTGACAGCTCATGCTTTTATTATAATTTTTTTTATAGTAATACCTATTATAATTGG
GGGATTTGGTAATTGATTAATCCCTTTAATATTAGGAGCCCCTGACATAGCTTTCCCCCG
AATAAATAATATAAGTTTCTGACTCTTACCCCCTTCTTTAACTCTTTTAATTTCTAGAAG
AGTTGTAGAAAATGGAGCAGGAACTGGTTGAACAGTTTACCCCCCTCTTTCTTCTAATAT
TGCTCATGGAGGAACTTCAGTTGATTTAGCTATTTTTTCTCTACATTTAGCGGGAATTTC
ATCAATTTTAGGAGCTATTAATTTCATTACAACTATTATTAACATACGAATAAATAATTT
ATCATTTGACCAAATACCATTATTCGTTTGAGCAGTTGGAATTACAGCTTTTTTACTTCT
TTTATCCCTTCCTGTTCTAGCTGGAGCTATTACCATACTACTTACAGATCGTAATCTCAA
CACATCTTTTTTTGACCCTGCTGGGGGAGGGGACCCTATTCTTTAT
>Actias_parasinensis_GU663903_Bhutan_COI
AACCTTATACTTCATCTTCGGAATTTGAGCAGGAATAGTAGGAACTTCTTTAAGTCTTCT
TATTCGAGCTGAATTAGGAACTCCTGGCTCATTAATTGGAGATGATCAAATTTATAATAC
AATTGTGACAGCTCATGCTTTTATTATAATTTTTTTTATAGTAATACCTATTATAATTGG
GGGATTTGGTAATTGATTAATCCCTTTAATATTAGGAGCCCCTGACATAGCTTTCCCCCG
AATAAATAATATAAGTTTCTGACTCTTACCCCCTTCTTTAACTCTTTTAATTTCTAGAAG
AGTTGTAGAAAATGGAGCAGGAACTGGTTGAACAGTTTACCCCCCTCTTTCTTCTAATAT
TGCTCATGGAGGAACTTCAGTTGATTTAGCTATTTTTTCTCTACATTTAGCGGGAATTTC
ATCAATTTTAGGAGCTATTAATTTCATTACAACTATTATTAACATACGAATAAATAATTT
ATCATTTGACCAAATACCATTATTCGTTTGAGCAGTTGGAATTACAGCTTTTTTACTTCT
TTTATCCCTTCCTGTTCTAGCTGGAGCTATTACCATACTACTTACAGATCGTAATCTCAA
CACATCTTTTTTTGACCCTGCTGGGGGAGGGGACCCTATTCTTTAT
>Actias_parasinensis_GU663904_Bhutan_COI
AACCTTATACTTCATCTTCGGAATTTGAGCAGGAATAGTAGGAACTTCTTTAAGTCTTCT
TATTCGAGCTGAATTAGGAACTCCTGGCTCATTAATTGGAGATGATCAAATTTATAATAC
AATTGTGACAGCTCATGCTTTTATTATAATTTTTTTTATAGTAATACCTATTATAATTGG
GGGATTTGGTAATTGATTAATCCCTTTAATATTAGGAGCCCCTGACATAGCTTTCCCCCG
AATAAATAATATAAGTTTCTGACTCTTACCCCCTTCTTTAACTCTTTTAATTTCTAGAAG
AGTTGTAGAAAATGGAGCAGGAACTGGTTGAACAGTTTACCCCCCTCTTTCTTCTAATAT
TGCTCATGGAGGAACTTCAGTTGATTTAGCTATTTTTTCTCTACATTTAGCGGGAATTTC
ATCAATTTTAGGAGCTATTAATTTCATTACAACTATTATTAACATACGAATAAATAATTT
ATCATTTGACCAAATACCATTATTCGTTTGAGCAGTTGGAATTACAGCTTTTTTACTTCT
TTTATCCCTTCCTGTTCTAGCTGGAGCTATTACCATACTACTTACAGATCGTAATCTCAA
CACATCTTTTTTTGACCCTGCTGGGGGAGGGGACCCTATTCTTTAT
>Actias_selene_eberti_SASNC1141-11_Safed_Koh_Afghanistan_COI
AACTTTATATTTTATTTTTGGAATTTGAGCAGGAATAGTAGGAACTTCTTTAAGCCTCCT
TATTCGAGCAGAATTAGGTACTCCAGGATCTTTAATTGGAGATGATCAAATTTATAATAC
AATTGTTACAGCTCATGCTTTTATTATAATTTTCTTTATAGTTATACCTATTATAATTGG
AGGATTTGGAAATTGATTAGTACCTTTAATATTAGGAGCCCCAGATATAGCTTTCCCCCG
AATAAATAATATAAGTTTTTGACTACTTCCCCCATCTCTAACACTGTTAATTTCTAGAAG
AATCGTAGAAAATGGAGCAGGTACAGGTTGAACAGTTTATCCCCCCCTTTCCTCTAATAT
CGCTCATGGAGGTACTTCAGTAGATTTAGCTATTTTTTCCCTTCATTTAGCCGGGATTTC
CTCAATTTTAGGAGCTATTAATTTTATTACAACCATTATTAATATACGAATAAATAACCT
ATCATTTGATCAAATACCTTTATTTGTTTGAGCTGTTGGAATTACAGCCTTTTTACTTTT
ACTATCTCTTCCTGTATTAGCAGGAGCTATTACAATACTATTAACAGATCGAAATCTTAA
TACTTCTTTTTTTGACCCTGCAGGAGGGGGAGATCCAATCCTTTAT
>Actias_selene_eberti_SASNC1142-11_Safed_Koh_Afghanistan_COI
AACTTTATATTTTATTTTTGGAATTTGAGCAGGAATAGTAGGAACTTCTTTAAGCCTCCT
TATTCGAGCAGAATTAGGTACTCCAGGATCTTTAATTGGAGATGATCAAATTTATAATAC
AATTGTTACAGCTCATGCTTTTATTATAATTTTCTTTATAGTTATACCTATTATAATTGG
AGGATTTGGAAATTGATTAGTACCTTTAATATTAGGAGCCCCAGATATAGCTTTCCCCCG
AATAAATAATATAAGTTTTTGACTACTTCCCCCATCTCTAACACTGTTAATTTCTAGAAG
AATCGTAGAAAATGGAGCAGGTACAGGTTGAACAGTTTATCCCCCCCTTTCCTCTAATAT
CGCTCATGGAGGTACTTCAGTAGATTTAGCTATTTTTTCCCTTCATTTAGCCGGGATTTC
CTCAATTTTAGGAGCTATTAATTTTATTACAACCATTATTAATATACGAATAAATAACCT
ATCATTTGATCAAATACCTTTATTTGTTTGAGCTGTTGGAATTACAGCCTTTTTACTTTT
ACTATCTCTTCCTGTATTAGCAGGAGCTATTACAATACTATTAACAGATCGAAATCTTAA
TACTTCTTTTTTTGACCCTGCAGGAGGGGGAGATCCAATCCTTTAT
>Actias_selene_eberti_KX860247_Pakistan_COI
AACTTTATATTTTATTTTTGGAATTTGAGCAGGAATAGTAGGAACTTCTTTAAGCCTCCT
TATTCGAGCAGAATTAGGTACTCCAGGATCTTTAATTGGAGATGATCAAATTTATAATAC
AATTGTTACAGCTCATGCTTTTATTATAATTTTCTTTATAGTTATACCTATTATAATTGG
AGGATTTGGAAATTGATTAGTACCTTTAATATTAGGAGCCCCAGATATAGCTTTCCCCCG
AATAAATAATATAAGTTTTTGACTACTTCCCCCATCTCTAACACTGTTAATTTCTAGAAG
AATCGTAGAAAATGGAGCAGGTACAGGTTGAACAGTTTATCCCCCACTTTCCTCTAATAT
CGCTCATGGAGGTACTTCAGTAGATTTAGCTATTTTTTCCCTTCATTTAGCCGGAATTTC
CTCAATTTTAGGAGCTATTAATTTTATTACAACCATTATTAATATACGAATAAATAACCT
ATCATTTGATCAAATACCTTTATTTGTTTGAGCTGTTGGAATTACAGCCTTTTTACTTTT
ACTATCTCTTCCTGTATTAGCAGGAGCTATTACAATACTATTAACAGATCGAAATCTTAA
TACTTCTTTTTTTGACCCTGCAGGAGGAGGAGATCCAATCCTTTAT
>Actias_selene_eberti_KX861253_Pakistan_COI
AACTTTATATTTTATTTTTGGAATTTGAGCAGGAATAGTAGGAACTTCTTTAAGCCTCCT
TATTCGAGCAGAATTAGGTACTCCAGGATCTTTAATTGGAGATGATCAAATTTATAATAC
AATTGTTACAGCTCATGCTTTTATTATAATTTTCTTTATAGTTATACCTATTATAATTGG
AGGATTTGGAAATTGATTAGTACCTTTAATATTAGGAGCCCCAGATATAGCTTTCCCCCG
AATAAATAATATAAGTTTTTGACTACTCCCCCCATCTCTAACACTGTTAATTTCTAGAAG
AATCGTAGAAAATGGAGCAGGTACAGGTTGAACAGTTTATCCCCCACTTTCCTCTAATAT
CGCTCATGGAGGTACTTCAGTAGATTTAGCTATTTTTTCCCTTCATTTAGCCGGGATTTC
CTCAATTTTAGGAGCTATTAATTTTATTACAACCATTATTAATATACGAATAAATAACCT
ATCATTTGATCAAATACCTTTATTTGTTTGAGCTGTTGGAATTACAGCCTTTTTACTTTT
ACTATCTCTTCCTGTATTAGCAGGAGCTATTACAATACTATTAACAGATCGAAATCTTAA
TACTTCTTTTTTTGACCCTGCAGGGGGAGGAGATCCAATCCTTTAT
>Actias_selene_eberti_KX861296_Pakistan_COI
AACTTTATATTTTATTTTTGGAATTTGAGCAGGAATAGTAGGAACTTCTTTAAGCCTCCT
TATTCGAGCAGAATTAGGTACTCCAGGATCTTTAATTGGAGATGATCAAATTTATAATAC
AATTGTTACAGCTCATGCTTTTATTATAATTTTCTTTATAGTTATACCTATTATAATTGG
AGGATTTGGAAATTGATTAGTACCTTTAATATTAGGAGCCCCAGATATAGCTTTCCCCCG
AATAAATAATATAAGTTTTTGACTACTCCCCCCATCTCTAACACTGTTAATTTCTAGAAG
AATCGTAGAAAATGGAGCAGGTACAGGTTGAACAGTTTATCCCCCACTTTCCTCTAATAT
CGCTCATGGAGGTACTTCAGTAGATTTAGCTATTTTTTCCCTTCATTTAGCCGGGATTTC
CTCAATTTTAGGAGCTATTAATTTTATTACAACCATTATTAATATACGAATAAATAACCT
ATCATTTGATCAAATACCTTTATTTGTTTGAGCTGTTGGAATTACAGCCTTTTTACTTTT
ACTATCTCTTCCTGTATTAGCAGGAGCTATTACAATACTATTAACAGATCGAAATCTTAA
TACTTCTTTTTTTGACCCTGCAGGGGGAGGAGATCCAATCCTTTAT
>Actias_selene_eberti_KX861481_Pakistan_COI
AACTTTATATTTTATTTTTGGAATTTGAGCAGGAATAGTAGGAACTTCTTTAAGCCTCCT
TATTCGAGCAGAATTAGGTACTCCAGGATCTTTAATTGGAGATGATCAAATTTATAATAC
AATTGTTACAGCTCATGCTTTTATTATAATTTTCTTTATAGTTATACCTATTATAATTGG
AGGATTTGGAAATTGATTAGTACCTTTAATATTAGGAGCCCCAGATATAGCTTTCCCCCG
AATAAATAATATAAGTTTTTGACTACTTCCCCCATCTCTAACACTGTTAATTTCTAGAAG
AATCGTAGAAAATGGAGCAGGTACAGGTTGAACAGTTTATCCCCCACTTTCCTCTAATAT
CGCTCATGGAGGTACTTCAGTAGATTTAGCTATTTTTTCCCTTCATTTAGCCGGAATTTC
CTCAATTTTAGGAGCTATTAATTTTATTACAACCATTATTAATATACGAATAAATAACCT
ATCATTTGATCAAATACCTTTATTTGTTTGAGCTGTTGGAATTACAGCCTTTTTACTTTT
ACTATCTCTTCCTGTATTAGCAGGAGCTATTACAATACTATTAACAGATCGAAATCTTAA
TACTTCTTTTTTTGACCCTGCAGGAGGAGGAGATCCAATCCTTTAT
>Actias_selene_eberti_KX862883_Pakistan_COI
AACTTTATATTTTATTTTTGGAATTTGAGCAGGAATAGTAGGAACTTCTTTAAGCCTCCT
TATTCGAGCAGAATTAGGTACTCCAGGATCTTTAATTGGAGATGATCAAATTTATAATAC
AATTGTTACAGCTCATGCTTTTATTATAATTTTCTTTATAGTTATACCTATTATAATTGG
AGGATTTGGAAATTGATTAGTACCTTTAATATTAGGAGCCCCAGATATAGCTTTCCCCCG
AATAAATAATATAAGTTTTTGACTACTCCCCCCATCTCTAACACTGTTAATTTCTAGAAG
AATCGTAGAAAATGGAGCAGGTACAGGTTGAACAGTTTATCCCCCACTTTCCTCTAATAT
CGCTCATGGAGGTACTTCAGTAGATTTAGCTATTTTTTCCCTTCATTTAGCCGGGATTTC
CTCAATTTTAGGAGCTATTAATTTTATTACAACCATTATTAATATACGAATAAATAACCT
ATCATTTGATCAAATACCTTTATTTGTTTGAGCTGTTGGAATTACAGCCTTTTTACTTTT
ACTATCTCTTCCTGTATTAGCAGGAGCTATTACAATACTATTAACAGATCGAAATCTTAA
TACTTCTTTTTTTGACCCTGCAGGGGGAGGAGATCCAATCCTTTAT
>Actias_selene_eberti_KX862919_Pakistan_COI
AACTTTATATTTTATTTTTGGAATTTGAGCAGGAATAGTAGGAACTTCTTTAAGCCTCCT
TATTCGAGCAGAATTAGGTACTCCAGGATCTTTAATTGGAGATGATCAAATTTATAATAC
AATTGTTACAGCTCATGCTTTTATTATAATTTTCTTTATAGTTATACCTATTATAATTGG
AGGATTTGGAAATTGATTAGTACCTTTAATATTAGGAGCCCCAGATATAGCTTTCCCCCG
AATAAATAATATAAGTTTTTGACTACTCCCCCCATCTCTAACACTGTTAATTTCTAGAAG
AATCGTAGAAAATGGAGCAGGTACAGGTTGAACAGTTTATCCCCCACTTTCCTCTAATAT
CGCTCATGGAGGTACTTCAGTAGATTTAGCTATTTTTTCCCTTCATTTAGCCGGGATTTC
CTCAATTTTAGGAGCTATTAATTTTATTACAACCATTATTAATATACGAATAAATAACCT
ATCATTTGATCAAATACCTTTATTTGTTTGAGCTGTTGGAATTACAGCCTTTTTACTTTT
ACTATCTCTTCCTGTATTAGCAGGAGCTATTACAATACTATTAACAGATCGAAATCTTAA
TACTTCTTTTTTTGACCCTGCAGGAGGAGGAGATCCAATCCTTTAT
>Actias_selene_eberti_KX863050_Pakistan_COI
AACTTTATATTTTATTTTTGGAATTTGAGCAGGAATAGTAGGAACTTCTTTAAGCCTCCT
TATTCGAGCAGAATTAGGTACTCCAGGATCTTTAATTGGAGATGATCAAATTTATAATAC
AATTGTTACAGCTCATGCTTTTATTATAATTTTCTTTATAGTTATACCTATTATAATTGG
AGGATTTGGAAATTGATTAGTACCTTTAATATTAGGAGCCCCAGATATAGCTTTCCCCCG
AATAAATAATATAAGTTTTTGACTACTCCCCCCATCTCTAACACTGTTAATTTCTAGAAG
AATCGTAGAAAATGGAGCAGGTACAGGTTGAACAGTTTATCCCCCACTTTCCTCTAATAT
CGCTCATGGAGGTACTTCAGTAGATTTAGCTATTTTTTCCCTTCATTTAGCCGGGATTTC
CTCAATTTTAGGAGCTATTAATTTTATTACAACCATTATTAATATACGAATAAATAACCT
ATCATTTGATCAAATACCTTTATTTGTTTGAGCTGTTGGAATTACAGCCTTTTTACTTTT
ACTATCTCTTCCTGTATTAGCAGGAGCTATTACAATACTATTAACAGATCGAAATCTTAA
TACTTCTTTTTTTGACCCTGCAGGAGGAGGAGATCCAATCCTTTAT
>Actias_selene_selene_KC968960_India_COI
????????????????????????????????????????????????????????????
?ATTCGAGCAGAATTAGGTACTCCAGGATCTTTAATTGGAGATGATCAAATTTATAATAC
AATTGTTACAGCTCATGCTTTTATTATAATTTTCTTTATAGTTATACCTATTATAATTGG
AGGATTTGGAAATTGATTAGTACCTTTAATATTAGGAGCCCCAGATATAGCTTTCCCCCG
AATAAATAATATAAGTTTTTGACTACTCCCCCCATCTCTAACACTGTTAATTTCTAGAAG
AATCGTAGAAAATGGAGCAGGTACAGGTTGAACAGTTTATCCCCCACTTTCCTCTAATAT
CGCTCATGGAGGTACTTCAGTAGATTTAGCTATTTTTTCTCTTCATTTAGCTGGGATTTC
CTCAATTTTAGGAGCTATTAATTTTATTACAACCATTATTAATATACGAATAAATAACCT
ATCATTTGATCAAATACCTTTATTTGTTTGAGCTGTTGGAATTACAGCCTTTTTACTTTT
ACTATCTCTTCCTGTATTAGCAGGAGCTATTACAATACTATTAACAGATCGAAATCTTAA
TACCTCTTTTTTTGACCCTGCAGGAGGAGGGGACCCAATCCTTTAT
>Actias_selene_taprobanis_HM383787_Sri_Lanka_COI
AACTTTATATTTTATTTTTGGAATTTGAGCAGGAATAGTAGGAACTTCTTTAAGCCTCCT
TATTCGAGCTGAATTAGGTACTCCAGGATCTTTAATTGGAGATGATCAAATTTATAATAC
AATTGTTACAGCTCATGCTTTTATTATAATTTTCTTTATAGTTATACCTATTATAATTGG
AGGATTTGGAAATTGATTAGTACCTTTAATATTAGGAGCTCCAGATATAGCTTTCCCCCG
AATAAATAATATAAGTTTTTGACTACTCCCCCCATCTCTAACACTGTTAATTTCTAGAAG
AATCGTAGAAAATGGAGCAGGTACAGGTTGAACAGTTTATCCCCCACTTTCCTCTAATAT
TGCTCATGGAGGTACCTCAGTAGATTTAGCTATTTTTTCACTTCATTTAGCTGGGATTTC
CTCAATTTTAGGAGCTATTAATTTTATTACAACCATTATTAATATGCGAATAAATAACCT
ATCATTTGATCAAATACCTTTATTTGTTTGAGCTGTTGGAATTACAGCCTTTTTACTTTT
ACTATCTCTACCTGTATTAGCAGGAGCTATTACTATACTATTAACAGATCGAAATCTTAA
TACCTCTTTTTTTGACCCTGCGGGAGGAGGAGACCCAATCCTCTAC
>Actias_selene_taprobanis_HM383788_Sri_Lanka_COI
AACTTTATATTTTATTTTTGGAATTTGAGCAGGAATAGTAGGAACTTCTTTAAGCCTCCT
TATTCGAGCTGAATTAGGTACTCCAGGATCTTTAATTGGAGATGATCAAATTTATAATAC
AATTGTTACAGCTCATGCTTTTATTATAATTTTCTTTATAGTTATACCTATTATAATTGG
AGGATTTGGAAATTGATTAGTACCTTTAATATTAGGAGCTCCAGATATAGCTTTCCCCCG
AATAAATAATATAAGTTTTTGACTACTCCCCCCATCTCTAACACTGTTAATTTCTAGAAG
AATCGTAGAAAATGGAGCAGGTACAGGTTGAACAGTTTATCCCCCACTTTCCTCTAATAT
TGCTCATGGAGGTACCTCAGTAGATTTAGCTATTTTTTCACTTCATTTAGCTGGGATTTC
CTCAATTTTAGGAGCTATTAATTTTATTACAACCATTATTAATATGCGAATAAATAACCT
ATCATTTGATCAAATACCTTTATTTGTTTGAGCTGTTGGAATTACAGCCTTTTTACTTTT
ACTATCTCTACCTGTATTAGCAGGAGCTATTACTATACTATTAACAGATCGAAATCTTAA
TACCTCTTTTTTTGACCCTGCGGGAGGAGGAGACCCAATCCTCTAC
>Actias_selene_taprobanis_HM383789_Sri_Lanka_COI
AACTTTATATTTTATTTTTGGAATTTGAGCAGGAATAGTAGGAACTTCTTTAAGCCTCCT
TATTCGAGCTGAATTAGGTACTCCAGGATCTTTAATTGGAGATGATCAAATTTATAATAC
AATTGTTACAGCTCATGCTTTTATTATAATTTTCTTTATAGTTATACCTATTATAATTGG
AGGATTTGGAAATTGATTAGTACCTTTAATATTAGGAGCTCCAGATATAGCTTTCCCCCG
AATAAATAATATAAGTTTTTGACTACTCCCCCCATCTCTAACACTGTTAATTTCTAGAAG
AATCGTAGAAAATGGAGCAGGTACAGGTTGAACAGTTTATCCCCCACTTTCCTCTAATAT
TGCTCATGGAGGTACCTCAGTAGATTTAGCTATTTTTTCACTTCATTTAGCTGGGATTTC
CTCAATTTTAGGAGCTATTAATTTTATTACAACCATTATTAATATGCGAATAAATAACCT
ATCATTTGATCAAATACCTTTATTTGTTTGAGCTGTTGGAATTACAGCCTTTTTACTTTT
ACTATCTCTACCTGTATTAGCAGGAGCTATTACTATACTATTAACAGATCGAAATCTTAA
TACCTCTTTTTTTGATCCTGCGGGAGGAGGAGACCCAATCCTCTAC
>Actias_selene_taprobanis_SASNA866-09_Sri_Lanka_COI
AACTTTATATTTTATTTTTGGAATTTGAGCAGGAATAGTAGGAACTTCTTTAAGCCTCCT
TATTCGAGCTGAATTAGGTACTCCAGGATCTTTAATTGGAGATGATCAAATTTATAATAC
AATTGTTACAGCTCATGCTTTTATTATAATTTTCTTTATAGTTATACCTATTATAATTGG
AGGATTTGGAAATTGATTAGTACCTTTAATATTAGGAGCTCCAGATATAGCTTTCCCCCG
AATAAATAATATAAGTTTTTGACTACTCCCCCCATCTCTAACACTGTTAATTTCTAGAAG
AATCGTAGAAAATGGAGCAGGTACAGGTTGAACAGTTTATCCCCCACTTTCCTCTAATAT
TGCTCATGGAGGTACCTCAGTAGATTTAGCTATTTTTTCACTTCATTTAGCTGGGATTTC
CTCAATTTTAGGAG??????????????????????????????????????????????
????????????????????????????????????????????????????????????
????????????????????????????????????????????????????????????
??????????????????????????????????????????????
>Actias_sinensis_subaurea_SATWA1021-07_Mingchih_Yilan_COI
AACTTTATACTTCATTTTTGGAATTTGAGCAGGAATAGTGGGGACTTCTTTAAGTCTTCT
TATTCGAGCCGAATTAGGAACTCCTGGCTCATTAATTGGAGATGATCAAATTTATAATAC
AATTGTAACAGCTCACGCTTTTATTATAATTTTTTTTATAGTAATACCTATTATAATTGG
AGGATTTGGTAATTGATTAATCCCTTTAATATTAGGAGCCCCTGATATAGCTTTCCCCCG
AATAAATAATATAAGTTTCTGACTTCTACCCCCATCTTTAACTCTTTTAATTTCTAGAAG
AATTGTAGAAAATGGAGCAGGAACTGGATGAACAGTTTACCCCCCTCTCTCTTCAAATAT
CGCCCATGGAGGAACTTCAGTTGATTTAGCTATTTTTTCTCTTCATTTAGCTGGAATTTC
ATCAATTTTAGGAGCTATTAACTTTATTACAACTATTATTAATATACGAATAAATAATTT
ATCATTTGACCAAATACCATTATTTATTTGAGCAGTTGGAATTACAGCTTTTTTACTTCT
TTTATCTCTTCCTGTTTTAGCTGGAGCCATTACTATACTACTTACAGATCGTAATCTTAA
TACATCTTTTTTTGATCCTGCTGGGGGAGGAGATCCTATTCTTTAT
>Actias_sinensis_subaurea_3
AACTTTATACTTCATTTTTGGAATTTGAGCAGGAATAGTGGGGACTTCTTTAAGTCTTCT
TATTCGAGCCGAATTAGGAACTCCTGGCTCATTAATTGGAGATGATCAAATTTATAATAC
AATTGTAACAGCTCACGCTTTTATTATAATTTTTTTTATAGTAATACCTATTATAATTGG
AGGATTTGGTAATTGATTAATCCCTTTAATATTAGGAGCCCCTGATATAGCTTTCCCCCG
AATAAATAATATAAGTTTCTGACTTCTACCCCCATCTTTAACTCTTTTAATTTCTAGAAG
AATTGTAGAAAATGGAGCAGGAACTGGATGAACAGTTTACCCCCCTCTCTCTTCAAATAT
CGCCCATGGAGGAACTTCAGTTGATTTAGCTATTTTTTCTCTTCATTTAGCTGGGATTTC
ATCAATTTTAGGAGCTATTAACTTTATTACAACTATTATTAATATACGAATAAATAATTT
ATCATTTGACCAAATACCATTATTTATTTGAGCAGTTGGAATTACAGCTTTTTTACTTCT
TTTATCTCTTCCTGTTTTAGCTGGAGCCATTACTATACTACTTACAGATCGTAATCTTAA
TACATCTTTTTTTGATCCTGCTGGGGGAGGAGATCCTATTCATAAT
>Actias_sinensis_subaurea_13
AACTTTATACTTCATTTTTGGAATTTGAGCAGGAATAGTGGGGACTTCTTTAAGTCTTCT
TATTCGAGCCGAATTAGGAACTCCTGGCTCATTAATTGGAGATGATCAAATTTATAATAC
AATTGTAACAGCTCACGCTTTTATTATAATTTTTTTTATAGTAATACCTATTATAATTGG
AGGATTTGGTAATTGATTAATCCCTTTAATATTAGGAGCCCCTGATATAGCTTTCCCCCG
AATAAATAATATAAGTTTCTGACTTCTACCCCCATCTTTAACTCTTTTAATTTCTAGAAG
AATTGTAGAAAATGGAGCAGGAACTGGATGAACAGTTTACCCCCCTCTCTCTTCAAATAT
CGCCCATGGAGGAACTTCAGTTGATTTAGCTATTTTTTCTCTTCATTTAGCTGGAATTTC
ATCAATTTTAGGAGCTATTAACTTTATTACAACTATTATTAATATACGAATAAATAATTT
ATCATTTGACCAAATACCATTATTTATTTGAGCAGTTGGAATTACAGCTTTTTTACTTCT
TTTATCTCTTCCTGTTTTAGCTGGAGCCATTACTATACTACTTACAGATCGTAATCTTAA
TACATCTTTTTTTGATCCTGCTGGGGGAGGAGATCCTATTCTTTAT
>Actias_sinensis_subaurea_29
AACTTTATACTTCATTTTTGGAATTTGAGCAGGAATAGTGGGGACTTCTTTAAGTCTTCT
TATTCGAGCCGAATTAGGAACTCCTGGCTCATTAATTGGAGATGATCAAATTTATAATAC
AATTGTAACAGCTCACGCTTTTATTATAATTTTTTTTATAGTAATACCTATTATAATTGG
AGGATTTGGTAATTGATTAATCCCTTTAATATTAGGAGCCCCTGATATAGCTTTCCCCCG
AATAAATAATATAAGTTTCTGACTTCTACCCCCATCTTTAACTCTTTTAATTTCTAGAAG
AATTGTAGAAAATGGAGCAGGAACTGGATGAACAGTTTACCCCCCTCTCTCTTCAAATAT
CGCCCATGGAGGAACTTCAGTTGATTTAGCTATTTTTTCTCTTCATTTAGCTGGGATTTC
ATCAATTTTAGGAGCTATTAACTTTATTACAACTATTATTAATATACGAATAAATAATTT
ATCATTTGACCAAATACCATTATTTATTTGAGCAGTTGGAATTACAGCTTTTTTACTTCT
TTTATCTCTTCCTGTTTTAGCTGGAGCCATTACTATACTACTTACAGATCGTAATCTTAA
TACATCTTTTTTTGATCCTGCTGGGGGAGGAGATCCTATTCTTTAT
>Actias_sinensis_sinensis_42
AACTTTATACTTCATTTTTGGAATTTGAGCAGGAATAGTAGGGACTTCTTTAAGTCTTCT
TATTCGAGCTGAATTAGGAACTCCTGGCTCATTAATTGGAGATGATCAAATTTATAATAC
AATTGTAACAGCTCACGCTTTTATTATAATTTTTTTTATAGTAATACCTATTATAATTGG
AGGATTTGGTAATTGATTAATCCCTTTAATATTAGGAGCCCCTGACATAGCTTTCCCCCG
AATAAATAATATAAGTTTCTGACTCTTACCCCCATCTTTAACTCTTTTAATTTCTAGAAG
AGTTGTAGAAAATGGAGCAGGAACTGGATGAACAGTTTATCCCCCTCTCTCTTCAAATAT
CGCCCATGGCGGAACTTCAGTTGATTTAGCTATTTTTTCTCTTCATTTAGCTGGAATTTC
ATCAATTTTAGGAGCTATTAACTTTATTACAACTATTATTAATATACGAATAAATAATTT
ATCATTTGACCAAATACCATTATTTGTTTGAGCAGTTGGAATTACAGCTTTTTTACTTCT
TTTATCTCTTCCTGTTTTAGCTGGAGCTATTACCATACTTCTTACAGATCGTAATCTTAA
TACATCTTTTTTTGACCCTGCTGGGGGAGGAGATCCTATTCTTTAT
>Actias_sinensis_sinensis_43
AACTTTATACTTCATTTTTGGAATTTGAGCAGGAATAGTAGGGACTTCTTTAAGTCTTCT
TATTCGAGCTGAATTAGGAACTCCTGGCTCATTAATTGGAGATGATCAAATTTATAATAC
AATTGTAACAGCTCACGCTTTTATTATAATTTTTTTTATAGTAATACCTATTATAATTGG
AGGATTTGGTAATTGATTAATCCCTTTAATATTAGGAGCCCCTGACATAGCTTTCCCCCG
AATAAATAATATAAGTTTCTGACTCTTACCCCCATCTTTAACTCTTTTAATTTCTAGAAG
AGTTGTAGAAAATGGAGCAGGAACTGGATGAACAGTTTATCCCCCTCTCTCTTCAAATAT
CGCCCATGGCGGAACTTCAGTTGATTTAGCTATTTTTTCTCTTCATTTAGCTGGAATTTC
ATCAATTTTAGGAGCTATTAACTTTATTACAACTATTATTAATATACGAATAAATAATTT
ATCATTTGACCAAATACCATTATTTGTTTGAGCAGTTGGAATTACAGCTTTTTTACTTCT
TTTATCTCTTCCTGTTTTAGCTGGAGCTATTACCATACTTCTTACAGATCGTAATCTTAA
TACATCTTTTTTTGACCCTGCTGGGGGAGGAGATCCTATTCTTTAT
>Actias_sinensis_sinensis_47
AACTTTATACTTCATTTTTGGAATTTGAGCAGGAATAGTAGGGACTTCTTTAAGTCTTCT
TATTCGAGCTGAATTAGGAACTCCTGGCTCATTAATTGGAGATGATCAAATTTATAATAC
AATTGTAACAGCTCACGCTTTTATTATAATTTTTTTTATAGTAATACCTATTATAATTGG
AGGATTTGGTAATTGATTAATCCCTTTAATATTAGGAGCCCCTGACATAGCTTTCCCCCG
AATAAATAATATAAGTTTCTGACTCTTACCCCCATCTTTAACTCTTTTAATTTCTAGAAG
AGTTGTAGAAAATGGAGCAGGAACTGGATGAACAGTTTATCCCCCTCTCTCTTCAAATAT
CGCCCATGGCGGAACTTCAGTTGATTTAGCTATTTTTTCTCTTCATTTAGCTGGAATTTC
ATCAATTTTAGGAGCTATTAACTTTATTACAACTATTATTAATATACGAATAAATAATTT
ATCATTTGACCAAATACCATTATTTGTTTGAGCAGTTGGAATTACAGCTTTTTTACTTCT
TTTATCTCTTCCTGTTTTAGCTGGAGCTATTACCATACTTCTTACAGATCGTAATCTTAA
TACATCTTTTTTTGACCCTGCTGGGGGAGGAGATCCTATTCTTTAT
>Actias_sinensis_sinensis_SATWA240-07_China_COI
AACTTTATACTTCATTTTTGGAATTTGAGCAGGAATAGTAGGGACTTCTTTAAGTCTTCT
TATTCGAGCTGAATTAGGAACTCCTGGCTCATTAATTGGAGATGATCAAATTTATAATAC
AATTGTAACAGCTCACGCTTTTATTATAATTTTTTTTATAGTAATACCTATTATAATTGG
AGGATTTGGTAATTGATTAATCCCTTTAATATTAGGAGCCCCTGACATAGCTTTCCCCCG
AATAAATAATATAAGTTTCTGACTCTTACCCCCATCTTTAACTCTTTTAATTTCTAGAAG
AGTTGTAGAAAATGGAGCAGGAACTGGATGAACAGTTTATCCCCCTCTCTCTTCAAATAT
CGCCCATGGCGGAACTTCAGTTGATTTAGCTATTTTTTCTCTTCATTTAGCTGGAATTTC
ATCAATTTTAGGAGCTATTAACTTTATTACAACTATTATTAATATACGAATAAATAATTT
ATCATTTGACCAAATACCATTATTTGTTTGAGCAGTTGGAATTACAGCTTTTTTACTTCT
TTTATCTCTTCCTGTTTTAGCTGGAGCTATTACCATACTTCTTACAGATCGTAATCTTAA
TACATCTTTTTTTGACCCTGCTGGGGGAGGAGATCCTATTCTTTAT
>Antheraea_alorensis_GU703220_Indonesia_COI
AACTTTATATTTTATTTTTGGAATTTGAGCAGGAATAGTAGGAACTTCTTTAAGACTTCT
AATTCGAGCAGAATTAGGAACCCCCGGGTCTTTAATTGGAGATGATCAAATTTATAATAC
TATTGTAACAGCCCATGCTTTTATTATAATTTTTTTTATAGTTATACCTATTATAATTGG
AGGATTTGGAAATTGATTAGTCCCATTAATATTAGGAGCCCCTGATATAGCTTTCCCCCG
AATAAATAATATAAGTTTTTGGTTATTACCCCCTTCTCTTACTCTTTTAATTTCAAGAAG
AATTGTTGAAAATGGAGCCGGTACTGGATGAACAGTTTACCCCCCTCTCTCTTCTAATAT
TGCTCATGGAGGTTCATCAGTTGATCTTGCTATTTTTTCCCTTCATCTTGCTGGAATTTC
ATCAATTTTAGGAGCTATTAATTTTATTACTACAATTATTAATATACGAATAAATAATTT
ATCATTTGATCAAATACCTCTTTTTATTTGAGCAGTTGGAATTACAGCTTTTTTATTACT
TTTATCATTACCAGTATTAGCAGGAGCTATTACTATACTTTTAACAGATCGAAATTTAAA
TACTTCTTTCTTTGATCCAGCAGGAGGA??????????????????
>Antheraea_alorensis_GU703221_Indonesia_COI
AACTTTATATTTTATTTTTGGAATTTGAGCAGGAATAGTAGGAACTTCTTTAAGACTTCT
AATTCGAGCAGAATTAGGAACCCCCGGGTCTTTAATTGGAGATGATCAAATTTATAATAC
TATTGTAACAGCCCATGCTTTTATTATAATTTTTTTTATAGTTATACCTATTATAATTGG
AGGATTTGGAAATTGATTAGTCCCATTAATATTAGGAGCCCCTGATATAGCTTTCCCCCG
AATAAATAATATAAGTTTTTGGTTATTACCCCCTTCTCTTACTCTTTTAATTTCAAGAAG
AATTGTTGAAAATGGAGCCGGTACTGGATGAACAGTTTACCCCCCTCTCTCTTCTAATAT
TGCTCATGGAGGTTCATCAGTTGATCTTGCTATTTTTTCCCTTCATCTTGCTGGAATTTC
ATCAATTTTAGGAGCTATTAATTTTATTACTACAATTATTAATATACGAATAAATAATTT
ATCATTTGATCAAATACCTCTTTTTATTTGAGCAGTTGGAATTACAGCTTTTTTATTACT
TTTATCATTACCAGTATTAGCAGGAGCTATTACTATACTTTTAACAGATCGAAATTTAAA
TACTTCTTTCTTTGATCCAGCAGGA?????????????????????
>Antheraea_alorensis_HQ579939_Indonesia_COI
AACTTTATATTTTATTTTTGGAATTTGAGCAGGAATAGTAGGAACTTCTTTAAGACTTCT
AATTCGAGCAGAATTAGGAACCCCCGGGTCTTTAATTGGAGATGATCAAATTTATAATAC
TATTGTAACAGCCCATGCTTTTATTATAATTTTTTTTATAGTTATACCTATTATAATTGG
AGGATTTGGAAATTGATTANTCCCATTAATATTAGGAGCCCCTGATATAGCTTTCCCCCG
AATAAATAATATAAGTTTTTGGTTATTACCCCCTTCTCTTACTCTTTTAATTTCAAGAAG
AATTGTTGAAAATGGAGCCGGTACTGGATGAACAGTTTATCCCCCTCTCTCTTCTAATAT
TGCTCATGGAGGTTCATCAGTTGATCTTGCTATTTTTTCCCTTCATCTTGCTGGAATTTC
ATCAATTTTAGGAGCTATTAATTTTATTACTACAATTATTAATATACGAATAAATAATTT
ATCATTTGATCAAATACCTCTTTTTATTTGAGCAGTTGGAATTACAGCTTTTTTATTACT
TTTATCATTACCAGTATTAGCAGGAGCTATTACTATACTTTTAACAGATCGAAATTTAAA
TACTTCTTTCTTTGATCCAGCAGGAGGAGGAGATCCCATTTTATAT
>Antheraea_assama_KC968963_Mizoram_India_COI
??????????????????????????????????ATAGTAGGAACTTCATTAAGTCTTTT
AATTCGAGCAGAATTAGGAACCCCTAGATCTTTAATTGGAGATGATCAAATTTATAATAC
TATTGTCACAGCTCATGCTTTTATTATAATTTATTTTATAGTAATACCTATTATAATTGG
AGGATTTGGAAATTGACTAGTCCCATTAATATTAGGTGCCCCCGATATAGCATTCCCCCG
AGTAAATAATATAAGTTTTTGGCTACTTCCCCCTTCTTTAACTCTTCTAATTTCTAGAAG
AATTGTAGAAAATGGAGCCGGAACTGGATGAACAGTTTATCCCCCACTTTCATCAAATAT
TGCTCATGGAGGTTCATCTGTAGACCTAGCTATTTTTTCTTTACATCTTGCAGGAATTTC
ATCTATTTTAGGAGCTATTAATTTTATTACTACAATTATTAATATACGAATAAATAATTT
ATCATTTGACCAAATACCTCTATTTGTTTGAGCGGTAGGAATTACAGCATTTTTACTTCT
TTTATCTTTACCTGTTTTAGCAGGAGCTATTACTATACTTTTAACAGATCGAAATTTAAA
TACTTCTTTCTTTGACCCTGCTGGAGGAGGAGATCCAATTCTTTA?
>Antheraea_assama_KJ624749_Mizoram_India_COI
TACTTTATATTTTATTTTTGGAATTTGAGCAGGAATAGTAGGAACTTCATTAAGTCTTTT
AATTCGAGCAGAATTAGGAACCCCTGGATCTTTAATTGGAGATGATCAAATTTATAATAC
TATTGTCACAGCTCATGCTTTTATTATAATTTTTTTTATAGTAATACCTATTATAATTGG
AGGATTTGGAAATTGACTAGTCCCATTAATATTAGGTGCCCCCGATATAGCATTCCCCCG
AATAAATAATATAAGTTTTTGGCTACTTCCCCCTTCTTTAACTCTTCTAATTTCTAGAAG
AATTGTAGAAAATGGAGCCGGAACTGGATGAACAGTTTATCCCCCACTTTCATCAAATAT
TGCTCATGGAGGTTCATCTGTAGACCTAGCTATTTTTTCTTTACATCTTGCAGGAATTTC
ATCTATTTTAGGAGCTATTAATTTTATTACTACAATTATTAATATACGAATAAATAATTT
ATCATTTGACCAAATACCTCTATTTGTTTGAGCGGTAGGAATTACAGCATTTTTACTTCT
TTTATCTTTACCTGTTTTAGCAGGAGCTATTACTATACTTTTAACAGATCGAAATTTAAA
TACTTCTTTCTTTGACCCTGCTGGAGGAGGAGATCCAATTCTTTAT
>Antheraea_assama_KT200181_India_COI
AACTTTATATTTTATTTTTGGAATTTGAGCAGGAATAGTAGGAACTTCATTAAGTCTTTT
AATTCGAGCAGAATTAGGAACCCCTGGATCTTTAATTGGAGATGATCAAATTTATAATAC
TATTGTCACAGCTCATGCTTTTATTATAATTTTTTTTATAGTAATACCTATTATAATTGG
AGGATTTGGAAATTGACTAGTCCCATTAATATTAGGTGCCCCCGATATAGCATTCCCCCG
AATAAATAATATAAGTTTTTGGCTACTTCCCCCTTCTTTAACTCTTCTAATTTCTAGAAG
AATTGTAGAAAATGGAGCCGGAACTGGATGAACAGTTTATCCCCCACTTTCATCAAATAT
TGCTCATGGAGGTTCATCTGTAGACCTAGCTATTTTTTCTTTACATCTTGCAGGAATTTC
ATCTATTTTAGGAGCTATTAATTTTATTACTACAATTATTAATATACGAATAAATAATTT
ATCATTTGACCAAATACCTCTATTTGTTTGAGCGGTAGGAATTACAGCATTTTTACTTCT
TTTATCTTTACCTGTTTTAGCAGGAGCTATTACTATACTTTTAACAGATCGAAATTTAAA
TACTTCTTTCTTTGACCCTGCTGGA?????????????????????
>Antheraea_assama_AY605249_India_COI
????????????????????????????????????????????????????????????
??????????????????????????????????????????TGATCAAATTTATAATAC
TATTGTCACAGCTCATGCTTTTATTATAATTTTTTTTATAGTAATACCTATTATAATTGG
AGGATTTGGAAATTGACTAGTCCCATTAATATTAGGTGCCCCCGATATAGCATTCCCCCG
AATAAATAATATAAGTTTTTGGCTACTTCCCCCTTCTTTAACTCTTCTAATTTCTAGAAG
AATTGTAGAAAATGGAGCCGGAACTGGATGAACAGTTTATCCCCCACTTTCATCAAATAT
TGCTCATGGAGGTTCATCTGTAGACCTAGCTATTTTTTCTTTACATCTTGCAGGAATTTC
ATCTATTTTAGGAGCTATTAATTTTATTACTACAATTATTAATATACGAATAAATAATTT
ATCATTTGACCAAATACCTCTATTTGTTTGAGCGGTAGGAATTACAGCATTTTTACTTCT
TTTATCTTTACCTGTTTTAGCAGGAGCTATTACTATACTTTTAACAGATCGAAATTTAAA
TACTTCTTTCTTTGACCCTGCTGGAGGAGGAGATCCAATTCTTTAT
>Antheraea_assama_KT200182_India_COI
AACTTTATATTTTATTTTTGGAATTTGAGCAGGAATAGTAGGAACTTCATTAAGTCTTTT
AATTCGAGCAGAATTAGGAACCCCTGGATCTTTAATTGGAGATGATCAAATTTATAATAC
TATTGTCACAGCTCATGCTTTTATTATAATTTTTTTTATAGTAATACCTATTATAATTGG
AGGATTTGGAAATTGACTAGTCCCATTAATATTAGGTGCCCCCGATATAGCATTCCCCCG
AATAAATAATATAAGTTTTTGGCTACTTCCCCCTTCTTTAACTCTTCTAATTTCTAGAAG
AATTGTAGAAAATGGAGCCGGAACTGGATGAACAGTTTATCCCCCACTTTCATCAAATAT
TGCTCATGGAGGTTCATCTGTAGACCTAGCTATTTTTTCTTTACATCTTGCAGGAATTTC
ATCTATTTTAGGAGCTATTAATTTTATTACTACAATTATTAATATACGAATAAATAATTT
ATCATTTGACCAAATACCTCTATTTGTTTGAGCGGTAGGAATTACAGCATTTTTACTTCT
TTTATCTTTACCTGTTTTAGCAGGAGCTATTACTATACTTTTAACAGATCGAAATTTAAA
TACTTCTTTCTTTGACCCTGCTGGA?????????????????????
>Antheraea_assama_KT200183_India_COI
AACTTTATATTTTATTTTTGGAATTTGAGCAGGAATAGTAGGAACTTCATTAAGTCTTTT
AATTCGAGCAGAATTAGGAACCCCTGGATCTTTAATTGGAGATGATCAAATTTATAATAC
TATTGTCACAGCTCATGCTTTTATTATAATTTTTTTTATAGTAATACCTATTATAATTGG
AGGATTTGGAAATTGACTAGTCCCATTAATATTAGGTGCCCCCGATATAGCATTCCCCCG
AATAAATAATATAAGTTTTTGGCTACTTCCCCCTTCTTTAACTCTTCTAATTTCTAGAAG
AATTGTAGAAAATGGAGCCGGAACTGGATGAACAGTTTATCCCCCACTTTCATCAAATAT
TGCTCATGGAGGTTCATCTGTAGACCTAGCTATTTTTTCTTTACATCTTGCAGGAATTTC
ATCTATTTTAGGAGCTATTAATTTTATTACTACAATTATTAATATACGAATAAATAATTT
ATCATTTGACCAAATACCTCTATTTGTTTGAGCGGTAGGAATTACAGCATTTTTACTTCT
TTTATCTTTACCTGTTTTAGCAGGAGCTATTACTATACTTTTAACAGATCGAAATTTAAA
TACTTCTTTCTTTGACCCTGCTGGA?????????????????????
>Antheraea_assama_KT200184_India_COI
AACTTTATATTTTATTTTTGGAATTTGAGCAGGAATAGTAGGAACTTCATTAAGTCTTTT
AATTCGAGCAGAATTAGGAACCCCTGGATCTTTAATTGGAGATGATCAAATTTATAATAC
TATTGTCACAGCTCATGCTTTTATTATAATTTTTTTTATAGTAATACCTATTATAATTGG
AGGATTTGGAAATTGACTAGTCCCATTAATATTAGGTGCCCCCGATATAGCATTCCCCCG
AATAAATAATATAAGTTTTTGGCTACTTCCCCCTTCTTTAACTCTTCTAATTTCTAGAAG
AATTGTAGAAAATGGAGCCGGAACTGGATGAACAGTTTATCCCCCACTTTCATCAAATAT
TGCTCATGGAGGTTCATCTGTAGACCTAGCTATTTTTTCTTTACATCTTGCAGGAATTTC
ATCTATTTTAGGAGCTATTAATTTTATTACTACAATTATTAATATACGAATAAATAATTT
ATCATTTGACCAAATACCTCTATTTGTTTGAGCGGTAGGAATTACAGCATTTTTACTTCT
TTTATCTTTACCTGTTTTAGCAGGAGCTATTACTATACTTTTAACAGATCGAAATTTAAA
TACTTCTTTCTTTGACCCTGCTGGA?????????????????????
>Antheraea_assama_KT200185_India_COI
AACTTTATATTTTATTTTTGGAATTTGAGCAGGAATAGTAGGAACTTCATTAAGTCTTTT
AATTCGAGCAGAATTAGGAACCCCTGGATCTTTAATTGGAGATGATCAAATTTATAATAC
TATTGTCACAGCTCATGCTTTTATTATAATTTTTTTTATAGTAATACCTATTATAATTGG
AGGATTTGGAAATTGACTAGTCCCATTAATATTAGGTGCCCCCGATATAGCATTCCCCCG
AATAAATAATATAAGTTTTTGGCTACTTCCCCCTTCTTTAACTCTTCTAATTTCTAGAAG
AATTGTAGAAAATGGAGCCGGAACTGGATGAACAGTTTATCCCCCACTTTCATCAAATAT
TGCTCATGGAGGTTCATCTGTAGACCTAGCTATTTTTTCTTTACATCTTGCAGGAATTTC
ATCTATTTTAGGAGCTATTAATTTTATTACTACAATTATTAATATACGAATAAATAATTT
ATCATTTGACCAAATACCTCTATTTGTTTGAGCGGTAGGAATTACAGCATTTTTACTTCT
TTTATCTTTACCTGTTTTAGCAGGAGCTATTACTATACTTTTAACAGATCGAAATTTAAA
TACTTCTTTCTTTGACCCTGCTGGA?????????????????????
>Antheraea_assama_KT200186_India_COI
AACTTTATATTTTATTTTTGGAATTTGAGCAGGAATAGTAGGAACTTCATTAAGTCTTTT
AATTCGAGCAGAATTAGGAACCCCTGGATCTTTAATTGGAGATGATCAAATTTATAATAC
TATTGTCACAGCTCATGCTTTTATTATAATTTTTTTTATAGTAATACCTATTATAATTGG
AGGATTTGGAAATTGACTAGTCCCATTAATATTAGGTGCCCCCGATATAGCATTCCCCCG
AATAAATAATATAAGTTTTTGGCTACTTCCCCCTTCTTTAACTCTTCTAATTTCTAGAAG
AATTGTAGAAAATGGAGCCGGAACTGGATGAACAGTTTATCCCCCACTTTCATCAAATAT
TGCTCATGGAGGTTCATCTGTAGACCTAGCTATTTTTTCTTTACATCTTGCAGGAATTTC
ATCTATTTTAGGAGCTATTAATTTTATTACTACAATTATTAATATACGAATAAATAATTT
ATCATTTGACCAAATACCTCTATTTGTTTGAGCGGTAGGAATTACAGCATTTTTACTTCT
TTTATCTTTACCTGTTTTAGCAGGAGCTATTACTATACTTTTAACAGATCGAAATTTAAA
TACTTCTTTCTTTGACCCTGCTGGA?????????????????????
>Antheraea_assama_KT200187_India_COI
AACTTTATATTTTATTTTTGGAATTTGAGCAGGAATAGTAGGAACTTCATTAAGTCTTTT
AATTCGAGCAGAATTAGGAACCCCTGGATCTTTAATTGGAGATGATCAAATTTATAATAC
TATTGTCACAGCTCATGCTTTTATTATAATTTTTTTTATAGTAATACCTATTATAATTGG
AGGATTTGGAAATTGACTAGTCCCATTAATATTAGGTGCCCCCGATATAGCATTCCCCCG
AATAAATAATATAAGTTTTTGGCTACTTCCCCCTTCTTTAACTCTTCTAATTTCTAGAAG
AATTGTAGAAAATGGAGCCGGAACTGGATGAACAGTTTATCCCCCACTTTCATCAAATAT
TGCTCATGGAGGTTCATCTGTAGACCTAGCTATTTTTTCTTTACATCTTGCAGGAATTTC
ATCTATTTTAGGAGCTATTAATTTTATTACTACAATTATTAATATACGAATAAATAATTT
ATCATTTGACCAAATACCTCTATTTGTTTGAGCGGTAGGAATTACAGCATTTTTACTTCT
TTTATCTTTACCTGTTTTAGCAGGAGCTATTACTATACTTTTAACAGATCGAAATTTAAA
TACTTCTTTCTTTGACCCTGCTGGA?????????????????????
>Antheraea_assama_KT200188_India_COI
AACTTTATATTTTATTTTTGGAATTTGAGCAGGAATAGTAGGAACTTCATTAAGTCTTTT
AATTCGAGCAGAATTAGGAACCCCTGGATCTTTAATTGGAGATGATCAAATTTATAATAC
TATTGTCACAGCTCATGCTTTTATTATAATTTTTTTTATAGTAATACCTATTATAATTGG
AGGATTTGGAAATTGACTAGTCCCATTAATATTAGGTGCCCCCGATATAGCATTCCCCCG
AATAAATAATATAAGTTTTTGGCTACTTCCCCCTTCTTTAACTCTTCTAATTTCTAGAAG
AATTGTAGAAAATGGAGCCGGAACTGGATGAACAGTTTATCCCCCACTTTCATCAAATAT
TGCTCATGGAGGTTCATCTGTAGACCTAGCTATTTTTTCTTTACATCTTGCAGGAATTTC
ATCTATTTTAGGAGCTATTAATTTTATTACTACAATTATTAATATACGAATAAATAATTT
ATCATTTGACCAAATACCTCTATTTGTTTGAGCGGTAGGAATTACAGCATTTTTACTTCT
TTTATCTTTACCTGTTTTAGCAGGAGCTATTACTATACTTTTAACAGATCGAAATTTAAA
TACTTCTTTCTTTGACCCTGCTGGA?????????????????????
>Antheraea_assama_KT200189_India_COI
AACTTTATATTTTATTTTTGGAATTTGAGCAGGAATAGTAGGAACTTCATTAAGTCTTTT
AATTCGAGCAGAATTAGGAACCCCTGGATCTTTAATTGGAGATGATCAAATTTATAATAC
TATTGTCACAGCTCATGCTTTTATTATAATTTTTTTTATAGTAATACCTATTATAATTGG
AGGATTTGGAAATTGACTAGTCCCATTAATATTAGGTGCCCCCGATATAGCATTCCCCCG
AATAAATAATATAAGTTTTTGGCTACTTCCCCCTTCTTTAACTCTTCTAATTTCTAGAAG
AATTGTAGAAAATGGAGCCGGAACTGGATGAACAGTTTATCCCCCACTTTCATCAAATAT
TGCTCATGGAGGTTCATCTGTAGACCTAGCTATTTTTTCTTTACATCTTGCAGGAATTTC
ATCTATTTTAGGAGCTATTAATTTTATTACTACAATTATTAATATACGAATAAATAATTT
ATCATTTGACCAAATACCTCTATTTGTTTGAGCGGTAGGAATTACAGCATTTTTACTTCT
TTTATCTTTACCTGTTTTAGCAGGAGCTATTACTATACTTTTAACAGATCGAAATTTAAA
TACTTCTTTCTTTGACCCTGCTGGA?????????????????????
>Antheraea_assama_KT200190_India_COI
AACTTTATATTTTATTTTTGGAATTTGAGCAGGAATAGTAGGAACTTCATTAAGTCTTTT
AATTCGAGCAGAATTAGGAACCCCTGGATCTTTAATTGGAGATGATCAAATTTATAATAC
TATTGTCACAGCTCATGCTTTTATTATAATTTTTTTTATAGTAATACCTATTATAATTGG
AGGATTTGGAAATTGACTAGTCCCATTAATATTAGGTGCCCCCGATATAGCATTCCCCCG
AATAAATAATATAAGTTTTTGGCTACTTCCCCCTTCTTTAACTCTTCTAATTTCTAGAAG
AATTGTAGAAAATGGAGCCGGAACTGGATGAACAGTTTATCCCCCACTTTCATCAAATAT
TGCTCATGGAGGTTCATCTGTAGACCTAGCTATTTTTTCTTTACATCTTGCAGGAATTTC
ATCTATTTTAGGAGCTATTAATTTTATTACTACAATTATTAATATACGAATAAATAATTT
ATCATTTGACCAAATACCTCTATTTGTTTGAGCGGTAGGAATTACAGCATTTTTACTTCT
TTTATCTTTACCTGTTTTAGCAGGAGCTATTACTATACTTTTAACAGATCGAAATTTAAA
TACTTCTTTCTTTGACCCTGCTGGA?????????????????????
>Antheraea_assama_KT200191_India_COI
AACTTTATATTTTATTTTTGGAATTTGAGCAGGAATAGTAGGAACTTCATTAAGTCTTTT
AATTCGAGCAGAATTAGGAACCCCTGGATCTTTAATTGGAGATGATCAAATTTATAATAC
TATTGTCACAGCTCATGCTTTTATTATAATTTTTTTTATAGTAATACCTATTATAATTGG
AGGATTTGGAAATTGACTAGTCCCATTAATATTAGGTGCCCCCGATATAGCATTCCCCCG
AATAAATAATATAAGTTTTTGGCTACTTCCCCCTTCTTTAACTCTTCTAATTTCTAGAAG
AATTGTAGAAAATGGAGCCGGAACTGGATGAACAGTTTATCCCCCACTTTCATCAAATAT
TGCTCATGGAGGTTCATCTGTAGACCTAGCTATTTTTTCTTTACATCTTGCAGGAATTTC
ATCTATTTTAGGAGCTATTAATTTTATTACTACAATTATTAATATACGAATAAATAATTT
ATCATTTGACCAAATACCTCTATTTGTTTGAGCGGTAGGAATTACAGCATTTTTACTTCT
TTTATCTTTACCTGTTTTAGCAGGAGCTATTACTATACTTTTAACAGATCGAAATTTAAA
TACTTCTTTCTTTGACCCTGCTGGA?????????????????????
>Antheraea_assama_KT200192_India_COI
AACTTTATATTTTATTTTTGGAATTTGAGCAGGAATAGTAGGAACTTCATTAAGTCTTTT
AATTCGAGCAGAATTAGGAACCCCTGGATCTTTAATTGGAGATGATCAAATTTATAATAC
TATTGTCACAGCTCATGCTTTTATTATAATTTTTTTTATAGTAATACCTATTATAATTGG
AGGATTTGGAAATTGACTAGTCCCATTAATATTAGGTGCCCCCGATATAGCATTCCCCCG
AATAAATAATATAAGTTTTTGGCTACTTCCCCCTTCTTTAACTCTTCTAATTTCTAGAAG
AATTGTAGAAAATGGAGCCGGAACTGGATGAACAGTTTATCCCCCACTTTCATCAAATAT
TGCTCATGGAGGTTCATCTGTAGACCTAGCTATTTTTTCTTTACATCTTGCAGGAATTTC
ATCTATTTTAGGAGCTATTAATTTTATTACTACAATTATTAATATACGAATAAATAATTT
ATCATTTGACCAAATACCTCTATTTGTTTGAGCGGTAGGAATTACAGCATTTTTACTTCT
TTTATCTTTACCTGTTTTAGCAGGAGCTATTACTATACTTTTAACAGATCGAAATTTAAA
TACTTCTTTCTTTGACCCTGCTGGA?????????????????????
>Antheraea_assama_KT200193_India_COI
AACTTTATATTTTATTTTTGGAATTTGAGCAGGAATAGTAGGAACTTCATTAAGTCTTTT
AATTCGAGCAGAATTAGGAACCCCTGGATCTTTAATTGGAGATGATCAAATTTATAATAC
TATTGTCACAGCTCATGCTTTTATTATAATTTTTTTTATAGTAATACCTATTATAATTGG
AGGATTTGGAAATTGACTAGTCCCATTAATATTAGGTGCCCCCGATATAGCATTCCCCCG
AATAAATAATATAAGTTTTTGGCTACTTCCCCCTTCTTTAACTCTTCTAATTTCTAGAAG
AATTGTAGAAAATGGAGCCGGAACTGGATGAACAGTTTATCCCCCACTTTCATCAAATAT
TGCTCATGGAGGTTCATCTGTAGACCTAGCTATTTTTTCTTTACATCTTGCAGGAATTTC
ATCTATTTTAGGAGCTATTAATTTTATTACTACAATTATTAATATACGAATAAATAATTT
ATCATTTGACCAAATACCTCTATTTGTTTGAGCGGTAGGAATTACAGCATTTTTACTTCT
TTTATCTTTACCTGTTTTAGCAGGAGCTATTACTATACTTTTAACAGATCGAAATTTAAA
TACTTCTTTCTTTGACCCTGCTGGA?????????????????????
>Antheraea_assama_KC248388_India_COI
AACTTTATATTTTATTTTTGGAATTTGAGCAGGAATAGTAGGAACTTCATTAAGTCTTTT
AATTCGAGCAGAATTAGGAACCCCTGGATCTTTAATTGGAGATGATCAAATTTATAATAC
TATTGTCACAGCTCATGCTTTTATTATAATTTTTTTTATAGTAATACCTATTATAATTGG
AGGATTTGGAAATTGACTAGTCCCATTAATATTAGGTGCCCCCGATATAGCATTCCCCCG
AATAAATAATATAAGTTTTTGGCTACTTCCCCCTTCTTTAACTCTTCTAATTTCTAGAAG
AATTGTAGAAAATGGAGCCGGAACTGGATGAACAGTTTATCCCCCACTTTCATCAAATAT
TGCTCATGGAGGTTCATCTGTAGACCTAGCTATTTTTTCTTTACATCTTGCAGGAATTTC
ATCTATTTTAGGAGCTATTAATTTTATTACTACAATTATTAATATACGAATAAATAATTT
ATCATTTGACCAAATACCTCTATTTGTTTGAGCGGTAGGAATTACAGCATTTTTACTTCT
TTTATCTTTACCTGTTTTAGCAGGAGCTATTACTATACTTTTAACAGATCGAAATTTAAA
TACTTCTTTCTTTGACCCTGCTGGAGGAGGAGATCCAATTCTTTAT
>Antheraea_assama_KJ146686_Yunnan_China_COI
????????????????????????????????????????????????????????????
??????????????????????CCTGGATCTTTAATTGGAGATGATCAAATTTATAATAC
TATTGTCACAGCTCATGCTTTTATTATAATTTTTTTTATAGTAATACCTATTATAATTGG
AGGATTTGGAAATTGACTAGTCCCATTAATATTAGGTGCCCCCGATATAGCATTCCCCCG
AATAAATAATATAAGTTTTTGGTTACTTCCCCCTTCTTTAACTCTTCTAATTTCTAGAAG
AATTGTAGAAAATGGAGCCGGAACTGGATGAACAGTTTATCCCCCACTTTCATCAAATAT
TGCTCATGGAGGTTCATCTGTAGACCTAGCTATTTTTTCCTTACATCTTGCAGGAATTTC
ATCTATTTTAGGAGCTATTAATTTTATTACTACAATTATTAATATACGAATAAATAATTT
ATCATTTGACCAAATACCTCTATTTGTTTGAGCAGTAGGAATTACAGCATTTTTACTTCT
TTTATCTTTACCTGTTTTAGCAGGAGCTATTACTATACTTTTAACAGATCGAAATTTAAA
TACTTCTTTCTTTGATCCTGCTGGAGGAGGAGATCCAATTCTTTAT
>Antheraea_assama_KU379695_Assam_India_mitochondrion
AACTTTATATTTTATTTTTGGAATTTGAGCAGGAATAGTAGGAACTTCATTAAGTCTTTT
AATTCGAGCAGAATTAGGAACCCCTGGATCTTTAATTGGAGATGATCAAATTTATAATAC
TATTGTCACAGCTCATGCTTTTATTATAATTTTTTTTATAGTAATACCTATTATAATTGG
AGGATTTGGAAATTGACTAGTCCCATTAATATTAGGTGCCCCCGATATAGCATTCCCCCG
AATAAATAATATAAGTTTTTGGCTACTTCCCCCTTCTTTAACTCTTCTAATTTCTAGAAG
AATTGTAGAAAATGGAGCCGGAACTGGATGAACAGTTTATCCCCCACTTTCATCAAATAT
TGCTCATGGAGGTTCATCTGTAGACCTAGCTATTTTTTCTTTACATCTTGCAGGAATTTC
ATCTATTTTAGGAGCTATTAATTTTATTACTACAATTATTAATATACGAATAAATAATTT
ATCATTTGACCAAATACCTCTATTTGTTTGAGCGGTAGGAATTACAGCATTTTTACTTCT
TTTATCTTTACCTGTTTTAGCAGGAGCTATTACTATACTTTTAACAGATCGAAATTTAAA
TACTTCTTTCTTTGACCCTGCTGGAGGAGGAGATCCAATTCTTTAT
>Antheraea_broschi_GU703238_Malaysia_COI
AACTTTATATTTTATTTTTGGAATTTGAGCAGGAATAGTAGGAACTTCTTTAAGACTTCT
AATTCGAGCAGAATTAGGAACCCCCGGGTCTTTAATTGGAGATGACCAAATTTATAATAC
TATTGTAACAGCCCATGCTTTTATTATAATTTTTTTTATAGTTATACCTATTATAATTGG
AGGATTTGGAAATTGATTAGTCCCATTAATATTAGGAGCCCCAGATATAGCTTTCCCCCG
AATAAATAATATAAGTTTTTGGTTATTACCCCCTTCTCTTACTCTTTTAATTTCAAGAAG
AATTGTTGAAAATGGAGCCGGTACTGGATGAACAGTTTACCCTCCTCTCTCTTCTAATAT
TGCTCATGGAGGTTCATCAGTTGATCTTGCTATTTTTTCCCTTCATCTTGCTGGAATTTC
ATCAATTTTAGGAGCTATTAATTTTATTACCACAATTATTAATATACGAATAAATAATTT
ATCATTTGATCAGATACCTCTTTTTGTTTGAGCAGTTGGAATTACAGCTTTTTTACTACT
TTTATCATTACCAGTATTAGCAGGAGCTATTACTATACTTTTAACAGATCGAAATTTAAA
TACTTCTTTCTTTGATCCAGCAGGAGGAGGAGATCCTATTTTATAC
>Antheraea_broschi_GU703239_Malaysia_COI
AACTTTATATTTTATTTTTGGAATTTGAGCAGGAATAGTAGGAACTTCTTTAAGACTTCT
AATTCGAGCAGAATTAGGAACCCCCGGGTCTTTAATTGGAGATGACCAAATTTATAATAC
TATTGTAACAGCCCATGCTTTTATTATAATTTTTTTTATAGTTATACCTATTATAATTGG
AGGATTTGGAAATTGATTAGTCCCATTAATATTAGGAGCCCCAGATATAGCTTTCCCCCG
AATAAATAATATAAGTTTTTGGTTATTACCCCCTTCTCTTACTCTTTTAATTTCAAGAAG
AATTGTTGAAAATGGAGCCGGTACTGGATGAACAGTTTACCCTCCTCTCTCTTCTAATAT
TGCTCATGGAGGTTCATCAGTTGATCTTGCTATTTTTTCCCTTCATCTTGCTGGAATTTC
ATCAATTTTAGGAGCTATTAATTTTATTACCACAATTATTAATATACGAATAAATAATTT
ATCATTTGATCAGATACCTCTTTTTGTTTGAGCAGTTGGAATTACAGCTTTTTTACTACT
TTTATCATTACCAGTATTAGCAGGAGCTATTACTATACTTTTAACAGATCGAAATTTAAA
TACTTCTTTCTTTGATCCAGCAGGAGGAGGAGATCCTATTTTATAC
>Antheraea_exspectata_JF861207_Indonesia_COI
TACATTATATTTTATTTTTGGAATTTGGGCAGGGATAGTAGGAACTTCTTTAAGACTTTT
AATTCGAGCAGAATTAGGAACTCCTGGATCTTTAATTGGAGATGATCAAATTTATAATAC
TATTGTGACAGCTCATGCTTTTATTATAATTTTTTTTATAGTAATACCTATTATAATTGG
AGGATTTGGTAACTGATTAGTTCCATTAATATTAGGGGCTCCTGATATAGCTTTCCCTCG
AATAAATAATATAAGTTTTTGATTATTACCCCCCTCACTAACCCTTTTAATTTCTAGAAG
AATTGTAGAAAATGGAGCTGGAACTGGATGAACCGTTTACCCCCCTCTTTCTTCTAATAT
TGCTCATGGAGGTTCTTCAGTTGATCTTGCTATTTTTTCTTTACATTTAGCTGGTATTTC
ATCAATTTTAGGGGCTATCAATTTTATTACTACAATCATCAATATACGAATAAATAACTT
AACATTTGATCAAATACCATTATTTGTTTGAGCAGTTGGAATTACAGCTTTTTTACTTCT
TTTATCACTACCAGTATTAGCTGGAGCTATTACTATACTTTTAACAGATCGAAATTTAAA
TACCTCTTTTTTTGACCCTGCTGGAGGAGGTGATCCAATTCTCTAT
>Antheraea_exspectata_HQ579922_Indonesia_COI
TACATTATATTTTATTTTTGGAATTTGGGCAGGGATAGTAGGAACTTCTTTAAGACTTTT
AATTCGAGCAGAATTAGGAACTCCTGGATCTTTAATTGGAGATGATCAAATTTATAATAC
TATTGTGACAGCTCATGCTTTTATTATAATTTTTTTTATAGTAATACCTATTATAATTGG
AGGATTTGGTAACTGATTAGTTCCATTAATATTAGGGGCTCCTGATATAGCTTTCCCTCG
AATAAATAATATAAGTTTTTGATTATTACCCCCCTCACTAACCCTTTTAATTTCTAGAAG
AATTGTAGAAAATGGAGCTGGAACTGGATGAACCGTTTACCCCCCTCTTTCTTCTAATAT
TGCTCATGGAGGTTCTTCAGTTGATCTTGCTATTTTTTCTTTACATTTAGCTGGTATTTC
ATCAATTTTAGGGGCTATCAATTTTATTACTACAATCATCAATATACGAATAAATAACTT
AACATTTGATCAAATACCATTATTTGTTTGAGCAGTTGGAATTACAGCTTTTTTACTTCT
TTTATCACTACCAGTATTAGCTGGAGCTATTACTATACTTTTAACAGATCGAAATTTAAA
TACCTCTTTTTTTGACCCTGCTGGAGGAGGTGATCCAATTCTCTAT
>Antheraea_formosana_7
???????????????????GGAATTTGAGCAGGAATAGTAGGAACTTCATTAAGTCTTTT
AATTCGAGCAGAATTAGGAACCCCTGGATCTTTAATTGGAGATGATCAAATTTATAATAC
TATTGTCACAGCTCATGCTTTTATTATAATTTTTTTTATAGTAATGCCTATTATAATTGG
AGGATTTGGAAATTGACTAGTCCCATTAATATTAGGTGCCCCCGATATAGCATTCCCCCG
AATAAATAATATAAGTTTTTGGCTACTTCCCCCTTCTTTAACTCTTCTAATTTCTAGAAG
AATTGTAGAAAATGGAGCCGGAACTGGATGAACAGTCTATCCCCCACTTTCATCAAATAT
TGCTCATGGAGGTTCATCTGTAGACCTAGCTATTTTTTCTTTACATCTTGCAGGAATTTC
ATCTATTTTAGGAGCTATTAATTTTATTACTACAATTATTAATATACGAATAAATAATTT
ATCCTTTGACCAAATACCTTTATTTGTTTGAGCAGTAGGAATTACAGCATTTTTACTTCT
TTTATCTTTACCTGTTTTAGCAGGAGCTATTACTATACTTTTAACAGACCGAAATTTAAA
TACTTCTTTTTTTGATCCTGCTGGAGGAGGAGATCCAATTCTTTAT
>Antheraea_formosana_35
?????????????????????????????????????????????TTCATTAAGTCTTTT
AATTCGAGCAGAATTAGGAACCCCTGGATCTTTAATTGGAGATGATCAAATTTATAATAC
TATTGTCACAGCTCATGCTTTTATTATAATTTTTTTTATAGTAATGCCTATTATAATTGG
AGGATTTGGAAATTGACTAGTCCCATTAATATTAGGTGCCCCCGATATAGCATTCCCCCG
AATAAATAATATAAGTTTTTGGCTACTTCCCCCTTCTTTAACTCTTCTAATTTCTAGAAG
AATTGTAGAAAATGGAGCCGGAACTGGATGAACAGTCTATCCCCCACTTTCATCAAATAT
TGCTCATGGAGGTTCATCTGTAGACCTAGCTATTTTTTCTTTACATCTTGCAGGAATTTC
ATCTATTTTAGGAGCTATTAATTTTATTACTACAATTATTAATATACGAATAAATAATTT
ATCCTTTGACCAAATACCTTTATTTGTTTGAGCAGTAGGAATTACAGCATTTTTACTTCT
TTTATCTTTACCTGTTTTAGCAGGAGCTATTACTATACTTTTAACAGACCGAAATTTAAA
TACTTCTTTTTTTGATCCTGCTGGAGGAGGAGATCCAATTCTTTAT
>Antheraea_frithi_tonkinensis_44
??????????????????????????????????ATAGTAGGAACTTCTTTAAGACTTCT
AATTCGAGCAGAATTAGGAACCCCTGGGTCTTTAATTGGAGATGATCAAATTTATAATAC
TATTGTAACAGCTCATGCTTTTATTATAATTTTTTTTATAGTTATACCTATTATAATTGG
AGGATTTGGTAATTGATTAGTACCATTAATACTAGGAGCTCCTGATATAGCTTTCCCTCG
AATAAATAATATAAGTTTTTGATTATTACCCCCTTCTTTAACACTTTTAATTTCAAGAAG
AATTGTAGAAAATGGAGCTGGAACTGGATGAACAGTTTACCCCCCTCTTTCCTCAAATAT
TGCCCATGGAGGTTCATCAGTTGATCTTGCTATTTTTTCCTTACATCTTGCAGGTATTTC
ATCAATTTTAGGAGCTATTAATTTTATTACCACAATTATTAATATACGAATAAATAATTT
ATCTTTTGATCAAATACCTTTATTTGTTTGAGCAGTTGGAATTACAGCCTTTTTATTACT
TTTATCTTTACCAGTATTAGCTGGAGCTATTACTATACTTTTAACAGACCGAAATTTAAA
TACTTCTTTCTTTGATCCTGCTGGAGGAGGAGATCCTATTTTATAC
>Antheraea_frithi_tonkinensis_45
AACTTTATATTTTATTTTTGGAATTTGAGCAGGAATAGTAGGAACTTCTTTAAGACTTCT
AATTCGAGCAGAATTAGGAACCCCTGGGTCTTTAATTGGAGATGATCAAATTTATAATAC
TATTGTAACAGCTCATGCTTTTATTATAATTTTTTTTATAGTTATACCTATTATAATTGG
AGGATTTGGTAATTGATTAGTACCATTAATACTAGGAGCTCCTGATATAGCTTTCCCTCG
AATAAATAATATAAGTTTTTGATTATTACCCCCTTCTTTAACACTTTTAATTTCAAGAAG
AATTGTAGAAAATGGAGCTGGAACTGGATGAACAGTTTACCCCCCTCTTTCCTCAAATAT
TGCCCATGGAGGTTCATCAGTTGATCTTGCTATTTTTTCCTTACATCTTGCAGGTATTTC
ATCAATTTTAGGAGCTATTAATTTTATTACCACAATTATTAATATACGAATAAATAATTT
ATCTTTTGATCAAATACCTTTATTTGTTTGAGCAGTTGGAATTACAGCCTTTTTATTACT
TTTATCTTTACCAGTATTAGCTGGAGCTATTACTATACTTTTAACAGACCGAAATTTAAA
TACTTCTTTCTTTGATCCTGCTGGAGGAGGAGATCCTATTTTATAC
>Antheraea_frithi_tonkinensis_46
AACTTTATATTTTATTTTTGGAATTTGAGCAGGAATAGTAGGAACTTCTTTAAGACTTCT
AATTCGAGCAGAATTAGGAACCCCTGGGTCTTTAATTGGAGATGATCAAATTTATAATAC
TATTGTAACAGCTCATGCTTTTATTATAATTTTTTTTATAGTTATACCTATTATAATTGG
AGGATTTGGTAATTGATTAGTACCATTAATACTAGGAGCTCCTGATATAGCTTTCCCTCG
AATAAATAATATAAGTTTTTGATTATTACCCCCTTCTTTAACACTTTTAATTTCAAGAAG
AATTGTAGAAAATGGAGCTGGAACTGGATGAACAGTTTACCCCCCTCTTTCCTCAAATAT
TGCCCATGGAGGTTCATCAGTTGATCTTGCTATTTTTTCCTTACATCTTGCAGGTATTTC
ATCAATTTTAGGAGCTATTAATTTTATTACCACAATTATTAATATACGAATAAATAATTT
ATCTTTTGATCAAATACCTTTATTTGTTTGAGCAGTTGGAATTACAGCCTTTTTATTACT
TTTATCTTTACCAGTATTAGCTGGAGCTATTACTATACTTTTAACAGACCGAAATTTAAA
TACTTCTTTCTTTGATCCTGCTGGAGGAGGAGATCCTATTTTATAC
>Antheraea_frithi_AY605248_India_COI
????????????????????????????????????????????????????????????
??????????????????????????????????????????TGATCAAATTTATAATAC
TATTGTAACAGCTCATGCTTTTATTATAATTTTTTTTATAGTTATACCTATTATAATTGG
AGGATTTGGAAATTGATTAGTACCACTTATATTAGGAGCTCCAGATATAGCTTTCCCCCG
AATAAATAATATAAGTTTTTGATTATTACCTCCTTCTTTAACTCTTTTAATTTCAAGAAG
AATTGTAGAAAATGGAGCTGGAACTGGATGAACAGTTTATCCCCCTCTTTCATCAAATAT
TGCCCATGGAGGTTCATCAGTTGATCTTGCTATTTTTTCTCTTCATCTTGCAGGTATTTC
ATCAATTTTAGGAGCTATTAATTTTATTACTACAATTATTAATATACGAATAAATAATTT
ATCTTTTGATCAAATACCTCTATTTGTTTGGGCAGTTGGAATTACAGCCTTTTTACTACT
TTTATCTTTACCAGTATTAGCTGGAGCTATTACTATACTTTTAACAGATCGAAATTTAAA
TACTTCTTTCTTTGACCCTGCTGGAGGAGGAGATCCTATTTTATAT
>Antheraea_frithi_KC968959_India_COI
??????????????????????????????????ATAGTAGGAACTTCTTTAAGACTTCT
AATTCGAGCAGAATTAGGAACCCCTGGGTCTTTAATTGGAGATGATCAAATTTATAATAC
TATTGTAACAGCTCATGCTTTTATTATAATTTTTTTTATAGTTATACCTATTATAATTGG
AGGATTTGGAAATTGATTAGTACCACTTATATTAGGAGCTCCAGATATAGCTTTCCCCCG
AATAAATAATATAAGTTTTTGATTATTACCTCCTTCTTTAACTCTTTTAATTTCAAGAAG
AATTGTAGAAAATGGAGCTGGAACTGGATGAACAGTTTACCCCCCTCTTTCATCAAATAT
TGCCCATGGAGGTTCATCAGTTGATCTTGCTATTTTTTCTCTTCATCTTGCAGGTATTTC
ATCAATTTTAGGAGCTATTAATTTTATTACTACAATTATTAATATACGAATAAATAATTT
ATCTTTTGATCAAATACCTCTATTTGTTTGAGCAGTTGGAATTACAGCCTTTTTACTACT
TTTATCTTTACCAGTATTAGCTGGAGCTATTACTATACTTTGAACAGATCGAAATTTAAA
TACTTCTTTCTTTGACCCT???????????????????????????
>Antheraea_frithi_KJ676596_Assam_India_COI
AACTCTATATTTTATTTTTGGAATTTGAGCAGGAATAGTAGGAACTTCTTTAAGACTTCT
AATTCGAGCAGAATTAGGAACCCCTGGGTCTTTAATTGGAGATGATCAAATTTATAATAC
TATTGTAACAGCTCATGCTTTTATTATAATTTTTTTTATAGTTATACCTATTATAATTGG
AGGATTTGGAAATTGATTAGTACCACTTATATTAGGAGCTCCAGATATAGCTTTCCCCCG
AATAAATAATATAAGTTTTTGATTATTACCTCCTTCTTTAACTCTTTTAATTTCAAGAAG
AATTGTAGAAAATGGAGCTGGAACTGGATGAACAGTTTATCCCCCTCTTTCATCAAATAT
TGCCCATGGAGGTTCATCAGTTGATCTTGCTATTTTTTCTCTTCATCTTGCAGGTATTTC
ATCAATTTTAGGAGCTATTAATTTTATTACTACAATTATTAATATACGAATAAATAATTT
ATCTTTTGATCAAATACCTCTATTTGTTTGAGCAGTTGGAATTACAGCCTTTTTACTACT
TTTATCTTTACCAGTATTAGCTGGAGCTATTACTATACTTTTAACAGATCGAAATTTAAA
TACTTCTTTCTTTGACCCTGCTGGAGGAGGAGATCCTATTTTATAT
>Antheraea_frithi_KJ740437_India_COI
AACTCTATATTTTATTTTTGGAATTTGAGCAGGAATAGTAGGAACTTCTTTAAGACTTCT
AATTCGAGCAGAATTAGGAACCCCTGGGTCTTTAATTGGAGATGATCAAATTTATAATAC
TATTGTAACAGCTCATGCTTTTATTATAATTTTTTTTATAGTTATACCTATTATAATTGG
AGGATTTGGAAATTGATTAGTACCATTAATATTAGGAGCTCCAGATATAGCTTTCCCCCG
AATAAATAATATAAGTTTTTGATTATTACCTCCTTCTTTAACTTTTTTAATTTCAAGAAG
AATTGTAGAAAATGGAGCTGGAACTGGATGAACAGTTTATCCCCCTCTTTCATCAAATAT
TGCCCATGGAGGTTCATCAGTTGATCTTGCTATTTTTTCATTACATCTTGCAGGTATTTC
ATCAATTTTAGGAGCTATTAATTTTATTACTACAATTATTAATATACGAATAAATAATTT
ATCTTTTGATCAAATACCTCTATTTGTTTGAGCAGTTGGAATTACAGCCTTTTTACTACT
TTTATCTTTACCAGTATTAGCTGGAGCTATTACTATATTACTAACAGATCGAAATTTAAA
TACTTCTTTCTTTGACCCTGCTGGAGGAGGAGATCCTATTTTATAT
>Antheraea_frithi_KR812471_Yunnan_China_COI
????????????????????????????????????????????????????????????
??????????????????????????????????????????TGATCAAATTTATAATAC
TATTGTAACAGCTCATGCTTTTATTATAATTTTTTTTATAGTTATACCTATTATAATTGG
AGGATTTGGTAATTGATTAGTACCATTAATACTAGGAGCCCCTGATATAGCTTTCCCTCG
AATAAATAATATAAGTTTTTGATTATTACCCCCTTCTTTAACACTTTTAATTTCAAGAAG
AATTGTAGAAAATGGAGCTGGAACTGGATGAACAGTTTACCCCCCTCTTTCCTCAAATAT
TGCCCATGGAGGTTCATCAGTTGATCTTGCTATTTTTTCCTTACATCTTGCAGGTATTTC
ATCAATTTTAGGAGCTATTAATTTTATTACTACAATTATTAATATACGAATAAATAATTT
ATCTTTTGATCAAATACCTTTATTTGTTTGAGCAGTTGGAATTACAGCCTTTTTATTACT
TTTATCTTTACCAGTATTAGCTGGAGCTATTACTATACTTTTAACAGACCGAAATTTAAA
TACTTCTTTCTTTGATCCTGCTGGAGGAGGAGATCCTATTTTATAC
>Antheraea_jawabaratensis_GU703319_Indonesia_COI
AACCTTATATTTTATTTTTGGAATTTGAGCAGGAATAGTTGGAACTTCTTTAAGACTTCT
AATTCGAGCAGAATTAGGAACCCCAGGGTCTTTAATTGGAGATGACCAAATTTATAATAC
TATTGTAACAGCTCATGCTTTTATTATAATTTTTTTTATAGTTATACCTATCATAATTGG
AGGATTTGGAAATTGATTGGTTCCATTAATATTAGGAGCTCCTGATATAGCTTTCCCACG
AATAAATAATATAAGTTTTTGGCTCCTACCCCCCTCTTTAACTCTATTAATCTCCAGAAG
AATCGTAGAAAATGGAGCTGGAACTGGATGAACAGTTTACCCCCCTCTTTCTTCAAATAT
TGCTCATGGAGGATCTTCAGTAGATCTTGCTATTTTTTCCCTTCATCTTGCAGGTATTTC
ATCAATTTTAGGAGCAATTAATTTTATTACTACAATTATTAATATACGAATAAATAATTT
ATCATTTGATCAAATACCTTTATTTGTTTGAGCTGTTGGAATTACAGCTTTCTTACTTCT
TTTATCATTACCTGTTTTAGCTGGAGCTATTACTATACTTTTAACAGATCGAAATTTAAA
TACTTCTTTTTTTGATCCTGCTGGTGGAGGAGATCCAATTTTATAC
>Antheraea_kageri_GU703222_Indonesia_COI
TACATTATATTTTATTTTTGGAATTTGAGCAGGAATAGTAGGAACTTCTTTAAGACTTTT
AATTCGAGCAGAATTAGGAACACCTGGATCTTTAATTGGAGATGATCAAATTTATAATAC
TATTGTAACAGCTCATGCTTTTATTATAATTTTTTTTATAGTAATACCTATTATAATTGG
AGGATTTGGAAACTGATTAGTTCCATTAATATTAGGGGCTCCTGATATAGCTTTTCCTCG
AATAAATAATATGAGTTTTTGATTATTACCCCCTTCCCTAACCCTTTTAATTTCTAGAAG
AATTGTAGAAAACGGAGCTGGTACTGGATGAACCGTTTACCCCCCTCTTTCTTCTAATAT
TGCTCATGGAGGTTCTTCTGTTGATCTTGCTATTTTTTCCTTACATTTAGCTGGTATTTC
ATCAATTTTAGGGGCTATCAATTTTATTACTACAATCATTAATATACGAATAAATAACTT
AACATTTGATCAAATACCATTATTTGTTTGAGCAGTTGGAATTACAGCTTTTTTACTTCT
TTTATCACTACCAGTATTAGCTGGAGCTATTACTATACTTTTAACAGATCGAAATTTAAA
TACTTCTTT?????????????????????????????????????
>Antheraea_kageri_HM383159_Indonesia_COI
TACATTATATTTTATTTTTGGAATTTGAGCAGGAATAGTAGGAACTTCTTTAAGACTTTT
AATTCGAGCAGAATTAGGAACACCTGGATCTTTAATTGGAGATGATCAAATTTATAATAC
TATTGTAACAGCTCATGCTTTTATTATAATTTTTTTTATAGTAATACCTATTATAATTGG
AGGATTTGGAAACTGATTAGTTCCATTAATATTAGGGGCTCCTGATATAGCTTTTCCTCG
AATAAATAATATGAGTTTTTGATTATTACCCCCTTCCCTAACCCTTTTAATTTCTAGAAG
AATTGTAGAAAACGGAGCTGGTACTGGATGAACCGTTTACCCCCCTCTTTCTTCTAATAT
TGCTCATGGAGGTTCTTCTGTTGATCTTGCTATTTTTTCCTTACATTTAGCTGGTATTTC
ATCAATTTTAGGGGCTATCAATTTTATTACTACAATCATTAATATACGAATAAATAACTT
AACATTTGATCAAATACCATTATTTGTTTGAGCAGTTGGAATTACAGCTTTTTTACTTCT
TTTATCACTACCAGTATTAGCTGGAGCTATTACTATACTTTTAACAGATCGAAATTTAAA
TACTTCTTTTTTTGATCCTGCTGGAGGA??????????????????
>Antheraea_kageri_HM383160_Indonesia_COI
TACATTATATTTTATTTTTGGAATTTGAGCAGGAATAGTAGGAACTTCTTTAAGACTTTT
AATTCGAGCAGAATTAGGAACACCTGGATCTTTAATTGGAGATGATCAAATTTATAATAC
TATTGTAACAGCTCATGCTTTTATTATAATTTTTTTTATAGTAATACCTATTATAATTGG
AGGATTTGGAAACTGATTAGTTCCATTAATATTAGGGGCTCCTGATATAGCTTTTCCTCG
AATAAATAATATGAGTTTTTGATTATTACCCCCTTCCCTAACCCTTTTAATTTCTAGAAG
AATTGTAGAAAACGGAGCTGGTACTGGATGAACCGTTTACCCCCCTCTTTCTTCTAATAT
TGCTCATGGAGGTTCTTCTGTTGATCTTGCTATTTTTTCCTTACATTTAGCTGGTATTTC
ATCAATTTTAGGGGCTATCAATTTTATTACTACAATCATTAATATACGAATAAATAACTT
AACATTTGATCAAATACCATTATTTGTTTGAGCAGTTGGAATTACAGCTTTTTTACTTCT
TTTATCACTACCAGTATTAGCTGGAGCTATTACTATACTTTTAACAGATCGAAATTTAAA
TACTTCTTTTTTTGATCCTGCTGGAGGAGGTGATCCAATTC?????
>Antheraea_kageri_HM383733_Indonesia_COI
TACATTATATTTTATTTTTGGAATTTGAGCAGGAATAGTAGGAACTTCTTTAAGACTTTT
AATTCGAGCAGAATTAGGAACACCTGGATCTTTAATTGGAGATGATCAAATTTATAATAC
TATTGTAACAGCTCATGCTTTTATTATAATTTTTTTTATAGTAATACCTATTATAATTGG
AGGATTTGGAAACTGATTAGTTCCATTAATATTAGGGGCTCCTGATATAGCTTTTCCTCG
AATAAATAATATGAGTTTTTGATTATTACCCCCTTCCCTAACCCTTTTAATTTCTAGAAG
AATTGTAGAAAACGGAGCTGGTACTGGATGAACCGTTTACCCCCCTCTTTCTTCTAATAT
TGCTCATGGAGGTTCTTCTGTTGATCTTGCTATTTTTTCCTTACATTTAGCTGGTATTTC
ATCAATTTTAGGGGCTATCAATTTTATTACTACAATCATTAATATACGAATAAATAACTT
AACATTTGATCAAATACCATTATTTGTTTGAGCAGTTGGAATTACAGCTTTTTTACTTCT
TTTATCACTACCAGTATTAGCTGGAGCTATTACTATACTTTTAACAGATCGAAATTTAAA
TACTTCTTTTTTTGATCCT???????????????????????????
>Antheraea_kageri_HM383734_Indonesia_COI
TACATTATATTTTATTTTTGGAATTTGAGCAGGAATAGTAGGAACTTCTTTAAGACTTTT
AATTCGAGCAGAATTAGGAACACCTGGATCTTTAATTGGAGATGATCAAATTTATAATAC
TATTGTAACAGCTCATGCTTTTATTATAATTTTTTTTATAGTAATACCTATTATAATTGG
AGGATTTGGAAACTGATTAGTTCCATTAATATTAGGGGCTCCTGATATAGCTTTTCCTCG
AATAAATAATATGAGTTTTTGATTATTACCCCCTTCCCTAACCCTTTTAATTTCTAGAAG
AATTGTAGAAAACGGAGCTGGTACTGGATGAACCGTTTACCCCCCTCTTTCTTCTAATAT
TGCTCATGGAGGTTCTTCTGTTGATCTTGCTATTTTTTCCTTACATTTAGCTGGTATTTC
ATCAATTTTAGGGGCTATCAATTTTATTACTACAATCATTAATATACGAATAAATAACTT
AACATTTGATCAAATACCATTATTTGTTTGAGCAGTTGGAATTACAGCTTTTTTACTTCT
TTTATCACTACCAGTATTAGCTGGAGCTATTACTATACTTTTAACAGATCGAAATTTAAA
TACTTCTTTTTTTGA???????????????????????????????
>Antheraea_kageri_HQ579950_Indonesia_COI
TACATTATATTTTATTTTTGGAATTTGAGCAGGAATAGTAGGAACTTCTCTAAGACTATT
AATTCGGGCAGAATTAGGGACTCCTGGATCTTTAATCGGAGATGATCAAATTTATAACAC
TATTGTAACAGCTCATGCTTTTATTATAATTTTTTTTATAGTAATACCTATTATAATTGG
AGGATTTGGTAACTGATTAGTTCCTTTAATATTAGGAGCTCCTGATATAGCTTTCCCTCG
AATAAATAATATAAGTTTTTGATTATTACCCCCCTCATTAACCCTTTTAATTTCCAGAAG
AATTGTAGAAAATGGAGCTGGTACTGGATGAACCGTTTACCCCCCTCTTTCCTCTAATAT
TGCTCATGGAGGTTCTTCAGTTGATCTTGCTATTTTTTCTTTACATTTAGCAGGTATTTC
ATCAATTTTAGGGGCTATCAATTTTATTACTACAATTATCAATATACGAATAAATAACTT
AACATTTGATCAAATACCATTATTTGTTTGAGCAGTTGGAATTACAGCTTTTTTACTTCT
TTTATCCCTACCAGTATTAGCTGGAGCTATTACTATACTTTTAACAGATCGAAATTTAAA
CACTTCTTTTTTTGACCCTGCTGGAGGAGGTGATCCAATTCTCTAT
>Antheraea_kageri_JF861225_Indonesia_COI
TACATTATATTTTATTTTTGGAATTTGAGCAGGAATAGTAGGAACTTCTCTAAGACTATT
AATTCGGGCAGAATTAGGGACTCCTGGATCTTTAATCGGAGATGATCAAATTTATAACAC
TATTGTAACAGCTCATGCTTTTATTATAATTTTTTTTATAGTAATACCTATTATAATTGG
AGGATTTGGTAACTGATTAGTTCCTTTAATATTAGGAGCTCCTGATATAGCTTTCCCTCG
AATAAATAATATAAGTTTTTGATTATTACCCCCCTCATTAACCCTTTTAATTTCCAGAAG
AATTGTAGAAAATGGAGCTGGTACTGGATGAACCGTTTACCCCCCTCTTTCCTCTAATAT
TGCTCATGGAGGTTCTTCAGTTGATCTTGCTATTTTTTCTTTACATTTAGCAGGTATTTC
ATCAATTTTAGGGGCTATCAATTTTATTACTACAATTATCAATATACGAATAAATAACTT
AACATTTGATCAAATACCATTATTTGTTTGAGCAGTTGGAATTACAGCTTTTTTACTTCT
TTTATCCCTACCAGTATTAGCTGGAGCTATTACTATACTTTTAACAGATCGAAATTTAAA
CACTTCTTTTTTTGACCCTGCTGGAGGAGGTGATCCAATTCTCTAT
>Antheraea_kalangensis_HQ579937_Indonesia_COI
AACTTTATATTTTATTTTTGGAATTTGAGCAGGAATAGTAGGAACTTCTTTAAGACTTCT
AATTCGAGCAGAATTAGGAACCCCCGGGTCTTTAATTGGAGATGATCAAATTTATAATAC
TATTGTAACAGCCCATGCTTTCATTATAATTTTTTTTATAGTTATGCCTATTATAATTGG
AGGATTTGGAAATTGATTAGTCCCTCTAATACTAGGAGCCCCCGATATAGCTTTCCCCCG
AATAAATAACATAAGTTTTTGATTATTACCCCCCTCTCTTACTCTATTAATTTCAAGAAG
AATTGTTGAAAATGGAGCCGGTACTGGTTGAACAGTTTACCCTCCTCTCTCTTCTAATAT
TGCTCATGGAGGTTCATCAGTCGATCTTGCTATTTTTTCCCTTCATCTTGCGGGAATTTC
ATCAATTTTAGGAGCTATTAATTTTATTACTACAATTATTAATATACGAATGAATAATTT
ATCATTTGATCAAATACCTCTTTTTGTTTGAGCAGTTGGAATTACAGCTTTCTTATTACT
TTTATCATTACCAGTATTAGCAGGAGCTATTACTATACTTTTAACAGATCGAAATTTAAA
TACTTCCTTCTTTGACCCAGCAGGAGGAGGAGATCCTATCTTATAC
>Antheraea_kalangensis_HQ579938_Indonesia_COI
AACTTTATATTTTATTTTTGGAATTTGAGCAGGAATAGTAGGAACTTCTTTAAGACTTCT
AATTCGAGCAGAATTAGGAACCCCCGGGTCTTTAATTGGAGATGATCAAATTTATAATAC
TATTGTAACAGCCCATGCTTTTATTATGATTTTTTTTATAGTTATACCTATTATAATTGG
AGGATTTGGAAATTGATTAGTCCCATTAATATTAGGAGCTCCTGATATAGCTTTCCCCCG
AATAAATAATATAAGTTTTTGGTTATTACCCCCTTCTCTTACTCTTTTAATTTCAAGAAG
AATTGTTGAAAATGGAGCTGGTACTGGTTGAACAGTTTATCCTCCTCTCTCTTCTAATAT
TGCTCATGGAGGTTCATCAGTTGATCTTGCTATTTTTTCCCTTCATCTTGCTGGAATTTC
ATCAATTTTAGGAGCTATTAATTTTATTACTACAATTATTAATATACGAATAAATAATTT
ATCATTTGATCAAATACCTCTTTTTGTTTGAGCAGTCGGAATTACAGCTTTCTTACTTCT
TTTATCATTACCAGTATTAGCAGGAGCTATTACTATACTTTTAACAGATCGAAATTTAAA
TACTTCTTTCTTTGACCCAGCAGGAGGAGGAGATCCTATTTTATAC
>Antheraea_kalangensis_GU663862_Indonesia_COI
AACTTTATATTTTATTTTTGGAATTTGAGCAGGAATAGTAGGAACTTCTTTAAGACTTCT
AATTCGAGCAGAATTAGGAACCCCCGGGTCTTTAATTGGAGATGATCAAATTTATAATAC
TATTGTAACAGCCCATGCTTTTATTATGATTTTTTTTATAGTTATACCTATTATAATTGG
AGGATTTGGAAATTGATTAGTCCCATTAATATTAGGAGCTCCTGATATAGCTTTCCCCCG
AATAAATAATATAAGTTTTTGGTTATTACCCCCTTCTCTTACTCTTTTAATTTCAAGAAG
AATTGTTGAAAATGGAGCTGGTACTGGTTGAACAGTTTATCCTCCTCTCTCTTCTAATAT
TGCTCATGGAGGTTCATCAGTTGATCTTGCTATTTTTTCCCTTCATCTTGCTGGAATTTC
ATCAATTTTAGGAGCTATTAATTTTATTACTACAATTATTAATATACGAATAAATAATTT
ATCATTTGATCAAATACCTCTTTTTGTTTGAGCAGTCGGAATTACAGCTTTCTTACTTCT
TTTATCATTACCAGTATTAGCAGGAGCTATTACTATACTTTTAACAGATCGAAATTTAAA
TACTTCTTTCTTTGACCCAGCAGGAGGAGGAGATCCTATTTTATAC
>Antheraea_kalangensis_GU663866_Indonesia_COI
AACTTTATATTTTATTTTTGGAATTTGAGCAGGAATAGTAGGAACTTCTTTAAGACTTCT
AATTCGAGCAGAATTAGGAACCCCCGGGTCTTTAATTGGAGATGATCAAATTTATAATAC
TATTGTAACAGCCCATGCTTTCATTATAATTTTTTTTATAGTTATGCCTATTATAATTGG
AGGATTTGGAAATTGATTAGTCCCTCTAATATTAGGAGCCCCCGATATAGCTTTCCCCCG
AATAAATAACATAAGTTTTTGATTATTACCCCCCTCTCTTACTCTATTAATTTCAAGAAG
AATTGTTGAAAATGGAGCCGGTACTGGTTGAACAGTTTACCCTCCTCTCTCTTCTAATAT
TGCTCATGGAGGTTCATCAGTCGATCTTGCTATTTTTTCCCTTCATCTTGCGGGAATTTC
ATCAATTTTAGGAGCTATTAATTTTATTACTACAATTATTAATATACGAATGAATAATTT
ATCATTTGATCAAATACCTCTTTTTGTTTGAGCAGTTGGAATTACAGCTTTCTTATTACT
TTTATCATTACCAGTATTAGCAGGAGCTATTACTATACTTTTAACAGATCGAAATTTAAA
TACTTCCTTCTTTGACCCAGCAGGAGGAGGAGATCCTATCTTATAC
>Antheraea_kalangensis_GU663868_Indonesia_COI
AACTTTATATTTTATTTTTGGAATTTGAGCAGGAATAGTAGGAACTTCTTTAAGACTTCT
AATTCGAGCAGAATTAGGAACCCCCGGGTCTTTAATTGGAGATGATCAAATTTATAATAC
TATTGTAACAGCCCATGCTTTCATTATAATTTTTTTTATAGTTATGCCTATTATAATTGG
AGGATTTGGAAATTGATTAGTCCCTCTAATATTAGGAGCCCCCGATATAGCTTTCCCCCG
AATAAATAACATAAGTTTTTGATTATTACCCCCCTCTCTTACTCTATTAATTTCAAGAAG
AATTGTTGAAAATGGAGCCGGTACTGGTTGAACAGTTTACCCTCCTCTCTCTTCTAATAT
TGCTCATGGAGGTTCATCAGTCGATCTTGCTATTTTTTCCCTTCATCTTGCGGGAATTTC
ATCAATTTTAGGAGCTATTAATTTTATTACTACAATTATTAATATACGAATGAATAATTT
ATCATTTGATCAAATACCTCTTTTTGTTTGAGCAGTTGGAATTACAGCTTTCTTATTACT
TTTATCATTACCAGTATTAGCAGGAGCTATTACTATACTTTTAACAGATCGAAATTTAAA
TACTTCCTTCTTTGACCCAGCAGGAGGAGGAGATCCTATCTTATAC
>Antheraea_kalangensis_GU663880_Indonesia_COI
AACTTTATATTTTATTTTTGGAATTTGAGCAGGAATAGTAGGAACTTCTTTAAGACTTCT
AATTCGAGCAGAATTAGGAACCCCCGGGTCTTTAATTGGAGATGATCAAATTTATAATAC
TATTGTAACAGCCCATGCTTTCATTATAATTTTTTTTATAGTTATGCCTATTATAATTGG
AGGATTTGGAAATTGATTAGTCCCTCTAATATTAGGAGCCCCCGATATAGCTTTCCCCCG
AATAAATAACATAAGTTTTTGATTATTACCCCCCTCTCTTACTCTATTAATTTCAAGAAG
AATTGTTGAAAATGGAGCCGGTACTGGTTGAACAGTTTACCCTCCTCTCTCTTCTAATAT
TGCTCATGGAGGTTCATCAGTCGATCTTGCTATTTTTTCCCTTCATCTTGCGGGAATTTC
ATCAATTTTAGGAGCTATTAATTTTATTACTACAATTATTAATATACGAATGAATAATTT
ATCATTTGATCAAATACCTCTTTTTGTTTGAGCAGTTGGAATTACAGCTTTCTTATTACT
TTTATCATTACCAGTATTAGCAGGAGCTATTACTATACTTTTAACAGATCGAAATTTAAA
TACTTCCTTCTTTGACCCAGCAGGAGGAGGAGATCCTATCTTATAC
>Antheraea_kelimutuensis_HM383726_Indonesia_COI
AACTTTATATTTTATTTTTGGAATTTGAGCAGGAATAGTGGGAACTTCTTTAAGACTTCT
AATTCGAGCAGAATTAGGCACCCCTGGGTCTTTAATTGGAGATGACCAAATTTATAATAC
TATTGTAACAGCTCATGCTTTTATTATAATTTTTTTTATAGTTATGCCTATTATAATTGG
AGGATTTGGCAATTGATTGATCCCCCTAATATTAGGAGCCCCCGACATAGCTTTCCCCCG
AATAAACAATATAAGTTTTTGATTACTGCCCCCTTCCCTTACTCTTTTAATTTCGAGAGG
AATTGTCGAAAATGGAGCTGGCACTGGATGAACAATTTACCCCCCCCTTTCTTCTAATAT
CGCTCATAGAGGTTCATCAGTTGACCTTACTATTTTCTCTCTTCATCTTGCAGGAATTTC
ATCAATTTTAGGAGCCATTAATTTTATTACCACAATTATTAATATACGAATAAATAATTT
ATCATTTGATCAAATACCTTTATTTATTTGAGCAGTTGGAATCACAGCTTTTTTATTACT
TTTATCATTACCAGTATTAGCAGGAGCTATTACTATACTTTTAACCGATCGAAATTTAAA
TACCTCCTTCTTTGACCCTGCTGGTGGAGGAGATCCTATCTTATAC
>Antheraea_kelimutuensis_GU703225_Indonesia_COI
AACTTTATATTTTATTTTTGGAATTTGAGCAGGAATAGTGGGAACTTCTTTAAGACTTCT
AATTCGAGCAGAATTAGGCACCCCTGGGTCTTTAATTGGAGATGACCAAATTTATAATAC
TATTGTAACAGCTCATGCTTTTATTATAATTTTTTTTATAGTTATGCCTATTATAATTGG
AGGATTTGGCAATTGATTGATCCCCCTAATATTAGGAGCCCCCGACATAGCTTTCCCCCG
AATAAACAATATAAGTTTTTGATTACTGCCCCCTTCCCTTACTCTTTTAATTTCGAGAGG
AATTGTCGAAAATGGAGCTGGCACTGGATGAACAATTTACCCCCCCCTTTCTTCTAATAT
CGCTCATAGAGGTTCATCAGTTGACCTTACTATTTTCTCTCTTCATCTTGCAGGAATTTC
ATCAATTTTAGGAGCCATTAATTTTATTACCACAATTATTAATATACGAATAAATAATTT
ATCATTTGATCAAATACCTTTATTTATTTGAGCAGTTGGAATCACAGCTTTTTTATTACT
TTTATCATTACCAGTATTAGCAGGAGCTATTACTATACTTTTAACCGATCGAAATTTAAA
TACCTCCTTCTTTGACCCTGCTGGTGGAGGAGATCCTATCTTATAC
>Antheraea_larissa_philippirissa_JF861208_Philippines_COI
TACTTTATATTTTATTTTTGGAATTTGAGCAGGTATAGTTGGAACTTCTTTAAGACTTCT
AATTCGAGCAGAATTAGGAACCCCTGGGTCTTTAATTGGAGATGATCAAATTTATAATAC
TATTGTAACAGCTCATGCTTTTATCATAATTTTTTTTATAGTTATACCTATTATAATTGG
AGGATTTGGAAATTGATTAGTACCACTAATACTAGGAGCCCCTGATATAGCTTTCCCACG
AATAAATAATATAAGTTTTTGACTGCTTCCCCCCTCTTTAACCCTATTAATCTCTAGAAG
AATTGTAGAAAATGGAGCCGGAACTGGATGAACAGTTTACCCTCCTCTTTCTTCTAATAT
TGCTCATGGAGGATCCTCAGTAGATCTTGCTATTTTTTCCCTTCATCTTGCAGGAATTTC
ATCAATTTTAGGAGCTATTAATTTTATTACTACAATTATTAATATACGAATAAATAATTT
ATCATTTGATCAAATACCCCTATTTGTTTGAGCAGTTGGAATTACAGCTTTTTTACTTCT
TTTATCATTACCTGTTTTAGCTGGAGCTATTACAATACTTTTAACAGATCGAAATTTAAA
TACTTCTTTTTTTGATCCAGCTGGAGGAGGAGATCCTATTTTATAC
>Antheraea_larissa_philippirissa_JF861209_Philippines_COI
TACTTTATATTTTATTTTTGGAATTTGAGCAGGTATAGTTGGAACTTCTTTAAGACTTCT
AATTCGAGCAGAATTAGGAACCCCTGGGTCTTTAATTGGAGATGACCAAATTTATAATAC
TATTGTAACAGCTCATGCTTTCATTATAATTTTTTTTATAGTTATACCTATTATAATTGG
AGGATTTGGAAATTGATTAGTCCCCCTAATACTAGGAGCCCCTGATATAGCTTTCCCACG
AATAAATAATATAAGTTTTTGACTACTTCCCCCCTCTTTAACCCTATTAATCTCTAGAAG
AATTGTAGAAAATGGAGCTGGTACTGGATGAACAGTTTACCCCCCTCTTTCTTCTAATAT
TGCTCATGGTGGATCCTCAGTAGATCTTGCTATTTTTTCCCTTCATCTTGCGGGAATTTC
ATCAATTTTAGGGGCTATTAATTTTATTACTACAATTATTAATATACGAATAAATAATTT
ATCATTTGATCAAATACCCCTATTTGTATGAGCAGTTGGAATTACAGCTTTTTTACTTCT
TTTATCATTACCTGTTTTAGCTGGAGCTATTACAATACTTTTAACAGACCGAAATTTAAA
TACTTCTTTTTTTGACCCAGCTGGAGGGGGAGACCCTATTTTATAT
>Antheraea_myanmarensis_GU703223_Myanmar_COI
AACTTTATATTTTATTTTTGGAATTTGAGCAGGAATAGTAGGAACTTCTTTAAGACTTCT
AATTCGAGCAGAATTAGGAACCCCCGGGTCTTTAATTGGAGATGATCAAATTTATAATAC
TATTGTAACAGCCCATGCTTTTATTATAATTTTTTTTATAGTTATACCTATTATAATTGG
AGGATTTGGAAATTGATTAGTACCATTAATATTAGGAGCCCCTGATATGGCTTTCCCCCG
AATAAATAATATAAGTTTTTGATTACTACCCCCCTCTCTTACTCTTTTAATTTCAAGAAG
AATTGTTGAAAATGGGGCCGGTACTGGATGAACAGTTTACCCCCCTCTCTCTTCTAATAT
TGCTCATGGAGGTTCATCAGTTGATCTTGCTATTTTTTCCCTTCATCTTGCTGGAATTTC
ATCAATTTTAGGTGCTATTAATTTTATTACTACAATTATTAATATACGAATAAATAATTT
ATCATTTGATCAAATACCTCTTTTTGTTTGAGCAGTTGGAATTACAGCTTTTTTACTACT
TTTATCATTACCAGTATTAGCAGGAGCTATTACTATACTTTTAACAGATCGAAATTTAAA
TACTTCTTTCTTTGACCCAGCAGGAGGAGGAGACCCCATCTTATAC
>Antheraea_myanmarensis_GU703224_Myanmar_COI
AACTTTATATTTTATTTTTGGAATTTGAGCAGGAATAGTAGGAACTTCTTTAAGACTTCT
AATTCGAGCAGAATTAGGAACCCCCGGGTCTTTAATTGGAGATGATCAAATTTATAATAC
TATTGTAACAGCCCATGCTTTTATTATAATTTTTTTTATAGTTATACCTATTATAATTGG
AGGATTTGGAAATTGATTAGTACCATTAATATTAGGAGCCCCTGATATGGCTTTCCCCCG
AATAAATAATATAAGTTTTTGATTACTACCCCCCTCTCTTACTCTTTTAATTTCAAGAAG
AATTGTTGAAAATGGAGCCGGTACTGGATGAACAGTTTACCCCCCTCTCTCTTCTAATAT
TGCTCATGGAGGTTCATCAGTTGATCTTGCTATTTTTTCCCTTCATCTTGCTGGAATTTC
ATCAATTTTAGGTGCTATTAATTTTATTACTACAATTATTAATATACGAATAAATAATTT
ATCATTTGATCAAATACCTCTTTTTGTTTGAGCAGTTGGAATTACAGCTTTTTTACTACT
TTTATCATTACCAGTATTAGCAGGAGCTATTACTATACTTTTAACAGATCGAAATTTAAA
TACTTCTTTCTTTGACCCAGCAGGAGGAGGAGACCCCATCTTATAC
>Antheraea_mylitta_AY605255_India_COI
????????????????????????????????????????????????????????????
??????????????????????????????????????????TGATCAAATTTATAATAC
TATTGTAACAGCTCATGCTTTTATTATAATTTTTTTTATAGTTATACCTATTATAATTGG
AGGATTTGGTAATTGATTAGTCCCATTAATATTAGGAGCCCCTGATATAGCTTTCCCCCG
AATAAATAATATAAGTTTTTGATTATTACCTCCTTCTCTAACTCTTTTAATTTCAAGAAG
AATTGTTGAAAATGGTGCTGGTACTGGATGAACAGTTTATCCACCTCTCTCTTCTAATAT
TGCTCATGGAGGTTCCTCAGTTGATCTTGCTATTTTTTCCCTTCATCTTGCAGGAATTTC
ATCAATTTTAGGGGCTATTAATTTTATTACTACAATTATTAATATACGAATAAATAATTT
ATCATTTGATCAAATACCTTTATTTGTTTGAGCAGTTGGAATCACAGCTTTCTTACTATC
TTTATCACTACCAGTATTAGCAGGAGCTATTACTATACTTTTAACAGACCGAAATTTAAA
TACTTCTTTCTTTGACCCAGCTGGAGGAGGAGATCCTATTTTATAT
>Antheraea_mylitta_KC968964_India_COI
AACTCTATATTTTATTTTTGGAATTTGAGCAGGAATAGTAGGAACTTCTTTAAGACTTCT
AATTCGAGCAGAATTAGGAACCCCTGGGTCTTTAATTGGAGATGATCAAATTTATAATAC
TATTGTAACAGCTCATGCTTTTATTATAATTTTTTTTATAGTTATACCTATTATAATTGG
AGGATTTGGAAATTGATTAGTACCACTTATATTAGGAGCTCCAGATATAGCTTTCCCCCG
AATAAATAATATAAGTTTTTGATTATTACCTCCTTCTTTAACTCTTTTAATTTCAAGAAG
AATTGTAGAAAATGGAGCTGGAACTGGATGAACAGTTTACCCCCCTCTTTCATCAAATAT
TGCCCATGGAGGTTCATCAGTTGATCTTGCTATTTTTTCTCTTCATCTTGCAGGTATTTC
ATCAATTTTAGGAGCTATTAATTTTATTACTACAATTATTAATATACGAATAAATAATTT
ATCTTTTGATCAAATACCTCTATTTGTTTGAGCAGTTGGAATTACAGCCTTTTTACTACT
TTTATCTTTACCAGTATTAGCTGGAGCTATTACTATACTTTTAACAGATCGAAATTTAAA
TACTTCTTTCTTTGACCCTGCTGGAGGAGGAGATCCTATTTTATAT
>Antheraea_mylitta_KJ624748_India_COI
TACTCTATATTTTATTTTTGGAATTTGAGCAGGAATAGTAGGAACTTCTTTAAGACTTCT
AATTCGAGCAGAATTAGGAACCCCTGGGTCTTTAATTGGAGATGATCAAATTTATAATAC
TATTGTAACAGCTCATGCTTTTATTATAATTTTTTTTATAGTTATACCTATTATAATTGG
AGGATTTGGAAATTGATTAGTACCACTTATATTAGGAGCTCCAGATATAGCTTTCCCCCG
AATAAATAATATAAGTTTTTGATTATTACCTCCTTCTTTAACTCTTTTAATTTCAAGAAG
AATTGTAGAAAATGGAGCTGGAACTGGATGAACAGTTTACCCCCCTCTTTCATCAAATAT
TGCCCATGGAGGTTCATCAGTTGATCTTGCTATTTTTTCTCTTCATCTTGCAGGTATTTC
ATCAATTTTAGGAGCTATTAATTTTATTACTACAATTATTAATATACGAATAAATAATTT
ATCTTTTGATCAAATACCTCTATTTGTTTGAGCAGTTGGAATTACAGCCTTTTTACTACT
TTTATCTTTACCAGTATTAGCTGGAGCTATTACTATACTTTTAACAGATCGAAATTTAAA
TACTTCTTTCTTTGACCCTGCTGGAGGAGGAGATCCTATTTTATAT
>Actias_neidhoeferi_18
??????????????TTTTCGGAATTTGAGCTGGCATAGTGGGAACTTCTTTAAGTCTTCT
TATTCGAGCTGAATTAGGAACCCCAGGATCTTTAATTGGAGATGATCAAATTTATAATAC
AATTGTCACAGCTCATGCCTTTATTATAATTTTCTTCATAGTAATACCTATTATAATTGG
AGGATTTGGTAATTGATTAGTCCCCTTAATACTCGGAGCTCCTGATATAGCTTTCCCTCG
AATAAATAATATAAGTTTTTGATTACTCCCCCCATCTCTTACGCTTTTAATTTCTAGTAG
AATTGTAGAAAATGGAGCAGGTACAGGTTGAACGGTTTACCCCCCGCTTTCCTCTAATAT
TGCCCATAGAGGAACGTCCGTTGACCTAGCTATTTTTTCTTTGCATTTAGCTGGTATTTC
TTCAATTTTAGGAGCTATTAATTTTATTACAACTATTATTAATATACGAATAAATAATCT
ATCTTTCGATCAAATACCTTTATTTATTTGAGCTGTTGGAATTACTGCTTTTTTACTTCT
TTTATCTCTCCCTGTATTAGCCGGAGCTATCACTATATTATTAACGGATCGAAATCTTAA
TACATCGTTTTTTGATCCTGCGGGGGGGGGAGATCCTATTCTCTAC
>Antheraea_pahangensis_HM383092_Malaysia_COI
AACTTTATATTTTATTTTTGGAATTTGAGCAGGAATAGTTGGAACTTCTTTAAGACTTCT
AATTCGAGCAGAATTAGGAACCCCAGGGTCTTTAATTGGAGATGACCAAATTTATAATAC
TATTGTAACAGCTCATGCTTTTATTATAATTTTTTTTATAGTTATACCTATCATAATTGG
AGGATTTGGAAATTGATTAATTCCGTTAATATTAGGAGCTCCTGATATAGCTTTCCCACG
AATAAATAATATAAGTTTTTGACTATTACCCCCCTCTTTAACTCTATTAATCTCCAGAAG
AATTGTAGAAAATGGAGCTGGAACTGGATGAACAGTTTACCCCCCTCTTTCTTCAAATAT
TGCTCATGGAGGATCCTCAGTAGATCTTGCTATTTTTTCCCTTCATCTTGCAGGTATTTC
ATCAATTTTAGGAGCAATTAATTTTATTACTACAATTATTAATATACGAATAAATAATTT
ATCATTTGATCAAATACCTTTATTTGTTTGAGCTGTTGGAATTACAGCTTTCTTACTTCT
TCTATCATTACCTGTTTTAGCTGGAGCTATTACTATACTTTTAACAGATCGAAATTTAAA
TACTTCTTTTTTTGATCCTGCCGGTGGGGGAGATCCAATTTTATAT
>Antheraea_pahangensis_HM383093_Malaysia_COI
AACTTTATATTTTATTTTTGGAATTTGAGCAGGAATAGTTGGAACTTCTTTAAGACTTCT
AATTCGAGCAGAATTAGGAACCCCAGGGTCTTTAATTGGAGATGACCAAATTTATAATAC
TATTGTAACAGCTCATGCTTTTATTATAATTTTTTTTATAGTTATACCTATCATAATTGG
AGGATTTGGAAATTGATTAATTCCGTTAATATTAGGAGCTCCTGATATAGCTTTCCCACG
AATAAATAATATAAGTTTTTGACTATTACCCCCCTCTTTAACTCTATTAATCTCCAGAAG
AATTGTAGAAAATGGAGCTGGAACTGGATGAACAGTTTACCCCCCTCTTTCTTCAAATAT
TGCTCATGGAGGATCCTCAGTAGATCTTGCTATTTTTTCCCTTCATCTTGCAGGTATTTC
ATCAATTTTAGGAGCAATTAATTTTATTACTACAATTATTAATATACGAATAAATAATTT
ATCATTTGATCAAATACCTTTATTTGTTTGAGCTGTTGGAATTACAGCTTTCTTACTTCT
TCTATCATTACCTGTTTTAGCTGGAGCTATTACTATACTTTTAACAGATCGAAATTTAAA
TACTTCTTTTTTTGATCCTGCCGGTGGGGGAGATCCAATTTTATAT
>Antheraea_pahangensis_HM383094_Malaysia_COI
AACTTTATATTTTATTTTTGGAATTTGAGCAGGAATAGTTGGAACTTCTTTAAGACTTCT
AATTCGAGCAGAATTAGGAACCCCAGGGTCTTTAATTGGAGATGACCAAATTTATAATAC
TATTGTAACAGCTCATGCTTTTATTATAATTTTTTTTATAGTTATACCTATCATAATTGG
AGGATTTGGAAATTGATTAATTCCGTTAATATTAGGAGCTCCTGATATAGCTTTCCCACG
AATAAATAATATAAGTTTTTGACTATTACCCCCCTCTTTAACTCTATTAATCTCCAGAAG
AATTGTAGAAAATGGAGCTGGAACTGGATGAACAGTTTACCCCCCTCTTTCTTCAAATAT
TGCTCATGGAGGATCCTCAGTAGATCTTGCTATTTTTTCCCTTCATCTTGCAGGTATTTC
ATCAATTTTAGGAGCAATTAATTTTATTACTACAATTATTAATATACGAATAAATAATTT
ATCATTTGATCAAATACCTTTATTTGTTTGAGCTGTTGGAATTACAGCTTTCTTACTTCT
TCTATCATTACCTGTTTTAGCTGGAGCTATTACTATACTTTTAACAGATCGAAATTTAAA
TACTTCTTTTTTTGATCCTGCCGGTGGGGGAGATCCAATTTTATAT
>Antheraea_pahangensis_HM383095_Malaysia_COI
AACTTTATATTTTATTTTTGGAATTTGAGCAGGAATAGTTGGAACTTCTTTAAGACTTCT
AATTCGAGCAGAATTAGGAACCCCAGGGTCTTTAATTGGAGATGACCAAATTTATAATAC
TATTGTAACAGCTCATGCTTTTATTATAATTTTTTTTATAGTTATACCTATCATAATTGG
AGGATTTGGAAATTGATTAATTCCGTTAATATTAGGAGCTCCTGATATAGCTTTCCCACG
AATAAATAATATAAGTTTTTGACTATTACCCCCCTCTTTAACTCTATTAATCTCCAGAAG
AATTGTAGAAAATGGAGCTGGAACTGGATGAACAGTTTACCCCCCTCTTTCTTCAAATAT
TGCTCATGGAGGATCCTCAGTAGATCTTGCTATTTTTTCCCTTCATCTTGCAGGTATTTC
ATCAATTTTAGGAGCAATTAATTTTATTACTACAATTATTAATATACGAATAAATAATTT
ATCATTTGATCAAATACCTTTATTTGTTTGAGCTGTTGGAATTACAGCTTTCTTACTTCT
TCTATCATTACCTGTTTTAGCTGGAGCTATTACTATACTTTTAACAGATCGAAATTTAAA
TACTTCTTTTTTTGATCCTGCCGGTGGGGGAGATCCAATTTTATAT
>Antheraea_pahangensis_HQ973185_Malaysia_COI
AACTTTATATTTTATTTTTGGAATTTGAGCAGGAATAGTTGGAACTTCTTTAAGACTTCT
AATTCGAGCAGAATTAGGAACCCCAGGGTCTTTAATTGGAGATGACCAAATTTATAATAC
TATTGTAACAGCTCATGCTTTTATTATAATTTTTTTTATAGTTATACCTATCATAATTGG
AGGATTTGGAAATTGATTAATTCCGTTAATATTAGGAGCTCCTGATATAGCTTTCCCACG
AATAAATAATATAAGTTTTTGACTATTACCCCCCTCTTTAACTCTATTAATCTCCAGAAG
AATTGTAGAAAATGGAGCTGGAACTGGATGAACAGTTTACCCCCCTCTTTCTTCAAATAT
TGCTCATGGAGGATCCTCAGTAGATCTTGCTATTTTTTCCCTTCATCTTGCAGGTATTTC
ATCAATTTTAGGAGCAATTAATTTTATTACTACAATTATTAATATACGAATAAATAATTT
ATCATTTGATCAAATACCTTTATTTGTTTGAGCTGTTGGAATTACAGCTTTCTTACTTCT
TCTATCATTACCTGTTTTAGCTGGAGCTATTACTATACTTTTAACAGATCGAAATTTAAA
TACTTCTTTTTTTGATCCTGCCGGTGGGGGAGATCCAATTTTATAT
>Antheraea_pahangensis_HQ973186_Malaysia_COI
AACTTTATATTTTATTTTTGGAATTTGAGCAGGAATAGTTGGAACTTCTTTAAGACTTCT
AATTCGAGCAGAATTAGGAACCCCAGGGTCTTTAATTGGAGATGACCAAATTTATAATAC
TATTGTAACAGCTCATGCTTTTATTATAATTTTTTTTATAGTTATACCTATCATAATTGG
AGGATTTGGAAATTGATTAATTCCGTTAATATTAGGAGCTCCTGATATAGCTTTCCCACG
AATAAATAATATAAGTTTTTGACTATTACCCCCCTCTTTAACTCTATTAATCTCCAGAAG
AATTGTAGAAAATGGAGCTGGAACTGGATGAACAGTTTACCCCCCTCTTTCTTCAAATAT
TGCTCATGGAGGATCCTCAGTAGATCTTGCTATTTTTTCCCTTCATCTTGCAGGTATTTC
ATCAATTTTAGGAGCAATTAATTTTATTACTACAATTATTAATATACGAATAAATAATTT
ATCATTTGATCAAATACCTTTATTTGTTTGAGCTGTTGGAATTACAGCTTTCTTACTTCT
TCTATCATTACCTGTTTTAGCTGGAGCTATTACTATACTTTTAACAGATCGAAATTTAAA
TACTTCTTTTTTTGATCCTGCCGGTGGGGGAGATCCAATTTTATAT
>Antheraea_paniki_JF861212_Philippines_COI
AACTTTATACTTTATTTTTGGAATTTGAGCAGGAATAGTGGGAACTTCATTAAGTCTTTT
AATTCGAGCAGAATTAGGAACCCCCGGATCTTTAATTGGAGATGATCAAATTTATAATAC
TATTGTAACAGCTCATGCTTTTATTATAATTTTTTTTATAGTAATACCTATTATAATTGG
AGGATTTGGAAATTGATTAATCCCATTAATACTAGGTGCCCCTGATATAGCATTCCCCCG
AATAAATAATATAAGTTTTTGGTTACTTCCCCCTTCTTTGACTCTTCTAATCTCTAGAAG
AATCGTAGAAAATGGAGCCGGAACTGGATGAACAGTCTATCCCCCACTTTCATCAAATAT
TGCTCACGGAGGTTCATCTGTAGACCTAGCTATTTTTTCTTTACATCTTGCAGGAATTTC
TTCTATTTTAGGAGCTATTAATTTTATTACCACAATTATTAATATACGAATAAATAATTT
ATCATTTGATCAAATACCTTTATTTGTTTGAGCCGTAGGAATTACAGCATTTTTACTTCT
TTTATCTTTACCTGTTTTAGCAGGAGCTATTACTATACTTTTAACGGATCGAAATTTAAA
TACTTCTTTTTTTGATCCTGCTGGGGGAGGAGATCCAATTCTTTAC
>Antheraea_paniki_HQ579941_Philippines_COI
AACTTTATATTTTATTTTTGGAATTTGAGCAGGAATAGTAGGAACTTCATTAAGTCTTTT
AATTCGAGCAGAATTAGGAACCCCCAGATCTTTAATTGGAGATGATCAAATTTATAATAC
TATTGTAACAGCTCATGCTTTTATTATAATTTTTTTTATAGTAATACCTATTATAATTGG
AGGATTTGGAAATTGATTAATCCCATTAATATTAGGTGCCCCTGATATAGCATTCCCCCG
AATAAATAATATAAGTTTTTGGTTACTTCCCCCTTCTTTGACTCTTCTAATCTCTAGAAG
AATCGTAGAAAATGGAGCCGGAACTGGATGAACAGTCTATCCCCCACTTTCATCAAATAT
TGCTCACGGAGGTTCATCTGTAGACCTAGCTATTTTTTCTTTACATCTTGCAGGAATTTC
TTCTATTTTAGGAGCTATTAATTTTATCACTACAATTATTAATATACGAATAAATAATTT
ATCATTTGATCAAATACCTTTATTTGTTTGAGCCGTAGGAATTACAGCATTTTTACTTCT
TTTATCTTTACCTGTTTTAGCAGGAGCTATTACTATACTTTTAACGGATCGAAATTTAAA
TACTTCTTTTTTTGATCCTGCTGGGGGAGGAGATCCAATTCTTTAC
>Antheraea_paniki_HQ579942_Philippines_COI
AACTTTATATTTTATTTTTGGAATTTGAGCAGGAATAGTAGGAACTTCATTAAGTCTTTT
AATTCGAGCAGAATTAGGAACCCCCAGATCTTTAATTGGAGATGATCAAATTTATAATAC
TATTGTAACAGCTCATGCTTTTATTATAATTTTTTTTATAGTAATACCTATTATAATTGG
AGGATTTGGAAATTGATTAATCCCATTAATATTAGGTGCCCCTGATATAGCATTCCCCCG
AATAAATAATATAAGTTTTTGGTTACTTCCCCCTTCTTTGACTCTTCTAATCTCTAGAAG
AATCGTAGAAAATGGAGCCGGAACTGGATGAACAGTCTATCCCCCACTTTCATCAAATAT
TGCTCACGGAGGTTCATCTGTAGACCTAGCTATTTTTTCTTTACATCTTGCAGGAATTTC
TTCTATTTTAGGAGCTATTAATTTTATCACTACAATTATTAATATACGAATAAATAATTT
ATCATTTGATCAAATACCTTTATTTGTTTGAGCCGTAGGAATTACAGCATTTTTACTTCT
TTTATCTTTACCTGTTTTAGCAGGAGCTATTACTATACTTTTAACG??????????????
??????????????????????????????????????????????
>Antheraea_paukstadtorum_HM383732_Indonesia_COI
TACATTATATTTTATTTTTGGAATTTGAGCAGGAATAGTAGGAACTTCTCTAAGACTATT
AATTCGGGCAGAATTAGGGACTCCTGGATCTTTAATCGGAGATGATCAAATTTATAACAC
TATTGTAACAGCTCATGCTTTTATTATAATTTTTTTTATAGTAATACCTATTATAATTGG
AGGATTTGGTAACTGATTAGTTCCTTTAATATTAGGAGCTCCTGATATAGCTTTCCCTCG
AATAAATAATATAAGTTTTTGATTATTACCCCCCTCATTAACCCTTTTAATTTCCAGAAG
AATTGTAGAAAATGGAGCTGGTACTGGATGAACCGTTTACCCCCCTCTTTCCTCTAATAT
TGCTCATGGAGGTTCTTCAGTTGATCTTGCTATTTTTTCTTTACATTTAGCAGGTATTTC
ATCAATTTTAGGGGCTATCAATTTTATTACTACAATTATCAATATGCGAATAAATAACTT
AACATTTGATCAAATACCATTATTTGTTTGAGCAGTTGGAATTACAGCTTTTTTACTTCT
TTTATCCCTACCAGTATTAGCTGGAGCTATTACTATACTTTTAACAGATCGAAATTTAAA
CACTTCTTTTTTTGACCCTGCTGGAGGAGGTGATCCAATTCTCTAT
>Antheraea_paukstadtorum_GU703231_Indonesia_COI
TACATTATATTTTATTTTTGGAATTTGAGCAGGAATAGTAGGAACTTCTCTAAGACTATT
AATTCGGGCAGAATTAGGGACTCCTGGATCTTTAATCGGAGATGATCAAATTTATAACAC
TATTGTAACAGCTCATGCTTTTATTATAATTTTTTTTATAGTAATACCTATCATAATTGG
AGGATTTGGTAACTGATTAGTTCCTTTAATATTAGGAGCTCCTGATATAGCTTTCCCTCG
AATAAATAATATAAGTTTTTGATTATTACCCCCCTCATTAACCCTTTTAATTTCCAGAAG
AATTGTAGAAAATGGAGCTGGTACTGGATGAACCGTTTACCCCCCTCTTTCCTCTAATAT
TGCTCATGGAGGTTCTTCAGTTGATCTTGCTATTTTTTCTTTACATTTAGCAGGTATTTC
ATCAATTTTAGGGGCTATCAATTTTATTACTACAATTATCAATATGCGAATAAATAACTT
AACATTTGATCAAATACCATTATTTGTTTGAGCAGTTGGAATTACAGCTTTTTTACTTCT
TTTATCCCTACCAGTATTAGCTGGAGCTATTACTATACTTTTAACAGATCGAAATTTAAA
CACTTCTTTTTTTGACCCTGCTGGAGGAGGTGATCCAATTCTCTAT
>Antheraea_pelengensis_HQ579947_Indonesia_COI
AACTTTATATTTTATTTTTGGAATTTGAGCAGGAATAGTGGGAACTTCTTTAAGACTTCT
AATTCGAGCAGAATTAGGAACCCCCGGGTCTTTAATTGGAGATGATCAAATTTATAATAC
TATTGTAACAGCCCATGCTTTTATTATAATTTTTTTTATAGTTATACCTATTATAATTGG
AGGATTTGGAAATTGATTAATTCCACTAATATTAGGAGCCCCTGATATAGCTTTCCCCCG
AATAAATAATATAAGTTTTTGGTTATTACCCCCTTCTCTTACTCTTTTAATTTCAAGAAG
AATTGTTGAAAATGGAGCCGGTACTGGATGAACAGTTTACCCCCCTCTCTCTTCTAATAT
TGCTCATGGAGGTTCATCAGTTGATCTTGCTATTTTTTCCCTTCATCTTGCTGGAATTTC
ATCAATTTTAGGAGCTATTAATTTTATTACTACAATTATTAATATACGAATAAATAATTT
ATCATTTGATCAAATACCTCTTTTTGTTTGAGCAGTTGGAATTACAGCTTTTTTATTACT
TTTATCATTACCAGTATTAGCAGGAGCTATTACTATACTTTTAACAGATCGAAATTTAAA
TACTTCTTTCTTTGATCCAGCAGGAGGAGGAGACCCCATTTTATAC
>Antheraea_pernyi_AY242996_China_COI
AACTTTATATTTTATTTTTGGAATTTGAGCAGGAATAGTTGGAACCTCATTAAGACTTTT
AATTCGAGCAGAATTAGGAACCCCAGGGTCTTTAATTGGAGATGACCAAATCTATAATAC
CATTGTAACAGCTCATGCTTTTATTATAATTTTTTTCATAGTTATACCTATTATAATTGG
AGGATTTGGAAATTGATTAATTCCATTAATATTAGGAGCCCCTGATATAGCTTTCCCACG
AATAAATAATATAAGTTTTTGACTATTACCCCCCTCTTTAACCCTATTAATCTCCAGAAG
AATTGTAGAAAATGGAGCTGGAACTGGATGAACAGTTTACCCCCCTCTCTCTTCAAATAT
TGCTCATGGAGGATCTTCAGTAGATCTTGCTATTTTTTCCCTTCATCTTGCAGGTATTTC
ATCAATTTTAGGAGCAATTAATTTTATTACTACAATTATTAATATACGAATAAATAATTT
ATCATTTGATCAAATACCTTTATTTGTCTGAGCTGTTGGAATTACAGCTTTCTTACTTCT
TTTATCATTACCTGTTTTAGCTGGAGCTATTACTATACTTTTAACAGATCGAAACTTAAA
TACTTCTTTTTTTGATCCTGCTGGTGGAGGAGATCCAATTTTATAC
>Antheraea_pernyi_DQ415447_China_COI
????????????????????????????????????????????????????????????
????????????????????????????????????????????????????????????
??????????GCTCATGCTTTTATTATAATTTTTTTCATAGTTATACCTATCATAATTGG
AGGATTTGGAAATTGATTAATTCCATTAATATTAGGAGCCCCTGATATAGCTTTCCCACG
AATAAATAATATAAGTTTTTGACTATTACCCCCCTCTTTAACCCTATTAATCTCCAGAAG
AATTGTAGAAAATGGAGCTGGAACTGGATGAACAGTTTACCCCCCTCTCTCTTCAAATAT
TGCTCATGGAGGATCTTCAGTAGATCTTGCTATTTTTTCCCTTCATCTTGCAGGTATTTC
ATCAATTTTAGGAGCAATTAATTTTATTACTACAATTATTAATATACGAATAAATAATTT
ATCATTTGATCAAATACCTTTATTTGTCTGAGCTGTTGGAATTACAGCTTTCTTACTTCT
TTTATCATTACCTGTTTTAGCTGGAGCTATTACTATACTTTTAACAGATCGAAACTTAAA
TACTTCTTTTTTTGATCCTGCTGGTGGAGGAGATCCAA????????
>Antheraea_pernyi_EU532613_Yunan_China_COI
AACTTTATATTTTATTTTTGGAATTTGAGCAGGAATAGTTGGAACCTCATTAAGACTTTT
AATTCGAGCAGAATTAGGAACCCCAGGGTCTTTAATTGGAGATGACCAAATCTATAATAC
CATTGTAACAGCTCATGCTTTTATTATAATTTTTTTCATAGTTATACCTATTATAATTGG
AGGATTTGGAAATTGATTAATTCCATTAATATTAGGAGCCCCTGATATAGCTTTCCCACG
AATAAATAATATAAGTTTTTGACTATTACCCCCCTCTTTAACCCTATTAATCTCCAGAAG
AATTGTAGAAAATGGAGCTGGAACTGGATGAACAGTTTACCCCCCTCTCTCTTCAAATAT
TGCTCATGGAGGATCTTCAGTAGATCTTGCTATTTTTTCCCTTCATCTTGCAGGTATTTC
ATCAATTTTAGGAGCAATTAATTTTATTACTACAATTATTAATATACGAATAAATAATTT
ATCATTTGATCAAATACCTTTATTTGTCTGAGCTGTTGGAATTACAGCTTTCTTACTTCT
TTTATCATTACCTGTTTTAGCTGGAGCTATTACTATACTTTTAACAGATCGAAACTTAAA
TACTTCTTTTTTTGATCCTGCTGGTGGAGGAGATCCAATTTTATAC
>Antheraea_pernyi_HQ264055_China_COI
AACTTTATATTTTATTTTTGGAATTTGAGCAGGAATAGTTGGAACTTCATTAAGACTTCT
AATTCGAGCAGAATTAGGAACCCCAGGGTCTTTAATTGGAGATGACCAAATCTATAATAC
CATTGTAACAGCTCATGCTTTTATTATAATTTTTTTTATAGTCATACCTATTATAATTGG
AGGATTTGGAAATTGATTAATTCCATTAATATTAGGAGCTCCTGATATAGCTTTCCCACG
AATAAATAATATAAGTTTTTGACTATTACCCCCCTCTTTAACCCTATTAATCTCCAGAAG
AATTGTAGAAAATGGAGCTGGAACTGGATGAACAGTTTACCCCCCCCTCTCCTCAAATAT
TGCTCATGGAGGATCTTCAGTAGATCTTGCTATTTTTTCCCTTCATCTTGCAGGTATTTC
ATCAATTTTAGGAGCAATTAATTTTATTACTACAATTATTAATATACGAATAAATAATTT
ATCATTTGATCAAATACCTTTATTTGTTTGAGCTGTTGGAATTACAGCTTTCTTACTTCT
TTTATCATTACCTGTTTTAGCTGGAGCTATTACTATACTTTTAACAGATCGAAATTTAAA
TACTTCTTTTTTCGATCCTGCTGGTGGAGGAGATCCAATTTTATAT
>Antheraea_pernyi_KP762788_China_COI
AACTTTATATTTTATTTTTGGAATTTGAGCAGGAATAGTTGGAACTTCATTAAGACTTCT
AATTCGAGCAGAATTAGGAACCCCAGGGTCTTTAATTGGAGATGACCAAATCTATAATAC
CATTGTAACAGCTCATGCTTTTATTATAATTTTTTTCATAGTTATACCTATTATAATTGG
AGGATTTGGAAATTGATTAATTCCATTAATATTAGGAGCCCCTGATATAGCTTTCCCACG
AATAAATAATATAAGTTTTTGACTATTACCCCCCTCTTTAACCCTATTAATCTCCAGAAG
AATTGTAGAAAATGGAGCTGGAACTGGATGAACAGTTTACCCCCCTCTCTCTTCAAATAT
TGCTCATGGAGGATCTTCAGTAGATCTTGCTATTTTTTCCCTTCATCTTGCAGGTATTTC
ATCAATTTTAGGAGCAATTAATTTTATTACTACAATTATTAATATACGAATAAATAATTT
ATCATTTGATCAAATACCTTTATTTGTCTGAGCTGTTGGAATTACAGCTTTCTTACTTCT
TTTATCATTACCTGTTTTAGCTGGAGCTATTACTATACTTTTAACAGATCGAAACTTAAA
TACTTCTTTTTTTGATCCTGCTGGTGGAGGAGATCCAATTTTATAC
>Antheraea_pernyi_KP881616_Henan_China_COI
AACTTTATATTTTATTTTTGGAATTTGAGCAGGAATAGTTGGAACTTCATTAAGACTTCT
AATTCGAGCAGAATTAGGAACCCCAGGGTCTTTAATTGGAGATGACCAAATCTATAATAC
CATTGTAACAGCTCATGCTTTTATTATAATTTTTTTTATAGTTATACCTATTATAATTGG
AGGATTTGGAAATTGATTAATTCCATTAATATTAGGAGCCCCTGATATAGCTTTCCCACG
AATAAATAATATAAGTTTTTGACTATTACCCCCCTCTTTAACCCTATTAATCTCCAGAAG
AATTGTAGAAAATGGAGCTGGAACTGGATGAACAGTTTACCCCCCTCTCTCTTCAAATAT
TGCTCATGGAGGATCTTCAGTAGATCTTGCTATTTTTTCCCTTCATCTTGCAGGTATTTC
ATCAATTTTAGGAGCAATTAATTTTATTACTACAATTATTAATATACGAATAAATAATTT
ATCATTTGATCAAATACCTTTATTTGTCTGAGCTGTTGGAATTACAGCTTTCTTACTTCT
TTTATCATTACCTGTTTTAGCTGGAGCTATTACTATACTTTTAACAGATCGAAACTTAAA
TACTTCTTTTTTCGATCCTGCTGGTGGAGGAGATCCAATTTTATAC
>Antheraea_pernyi_AF029985_Korea_COI
????????????????????????????????????????????????????????????
??????????????????????????????????????????TGATCAAATTTATAATAC
TATTGTAACAGCTCATGCTTTTATTATAATTTTTTTCATAGTTATACCTATCATAATTGG
AGGATTTGGAAATTGATTAATTCCATTAATATTAGGAGCCCCTGATATAGCTTTCCCACG
AATAAATAATATAAGTTTTGGACTATTACCCCCCTCTTTAACCCTATTAATCTCCAGAAG
AATTGTAGAAAATGGAGCTGGAACTGGATGAACAGTTTACCCCCCTCTCTCTTCAAATAT
TGCTCATGGAGGATCTTCAGTAGATCTTGCTATTTTTTCCCTTCATCTTGCAGGTATTTC
GTCAATTTTAGGAGCAATTAATTTTATTACTACAATTATTAATATACGAATAAATAATTT
ATCATTTGATCAAATACCTTTATTTGTCTGAGCTGTTGGAATTACAGCTTTCTTACTTCT
TTTATCATTACCTGTTTTAGCTGGAGCTATTACTATACTTTTAACAGATCGAAACTTAAA
TACTTCTTTTTTTGATCCTGCTGGTGGAGGAGATCCAAATTTATAT
>Antheraea_pernyi_9
??????????????TTTTTGGAATTTGAGCAGGAATAGTTGGAACCTCATTAAGACTTCT
AATTCGAGCAGAATTAGGAACCCCAGGGTCTTTAATTGGAGATGACCAAATCTATAATAC
CATTGTAACAGCTCATGCTTTTATTATAATTTTTTTCATAGTTATACCTATCATAATTGG
AGGATTTGGAAATTGATTAATTCCATTAATATTAGGAGCCCCTGATATAGCTTTCCCACG
AATAAATAATATAAGTTTTTGACTATTACCCCCCTCTTTAACCCTATTAATCTCCAGAAG
AATTGTAGAAAATGGAGCTGGAACTGGATGAACAGTTTACCCCCCTCTCTCTTCAAATAT
TGCTCATGGAGGATCTTCAGTAGATCTTGCTATTTTTTCCCTTCATCTTGCAGGTATTTC
ATCAATTTTAGGAGCAATTAATTTTATTACTACAATTATTAATATACGAATAAATAATTT
ATCATTTGATCAAATACCTTTATTTGTCTGAGCTGTTGGAATTACAGCTTTCTTACTTCT
TTTATCATTACCTGTTTTAGCTGGAGCTATTACTATACTTTTAACAGATCGAAATTTAAA
TACTTCTTTTTTTGATCCTGCTGGTGGAGGAGATCCAATTTTATAT
>Antheraea_pernyi_10
??????????????TTTTTGGAATTTGAGCAGGAATAGTTGGAACCTCATTAAGACTTCT
AATTCGAGCAGAATTAGGAACCCCAGGGTCTTTAATTGGAGATGACCAAATCTATAATAC
CATTGTAACAGCTCATGCTTTTATTATAATTTTTTTCATAGTTATACCTATCATAATTGG
AGGATTTGGAAATTGATTAATTCCATTAATATTAGGAGCCCCTGATATAGCTTTCCCACG
AATAAATAATATAAGTTTTTGACTATTACCCCCCTCTTTAACCCTATTAATCTCCAGAAG
AATTGTAGAAAATGGAGCTGGAACTGGATGAACAGTTTACCCCCCTCTCTCTTCAAATAT
TGCTCATGGAGGATCTTCAGTAGATCTTGCTATTTTTTCCCTTCATCTTGCAGGTATTTC
ATCAATTTTAGGAGCAATTAATTTTATTACTACAATTATTAATATACGAATAAATAATTT
ATCATTTGATCAAATACCTTTATTTGTCTGAGCTGTTGGAATTACAGCTTTCTTACTTCT
TTTATCATTACCTGTTTTAGCTGGAGCTATTACTATACTTTTAACAGATCGAAATTTAAA
TACTTCTTTTTTTGATCCTGCTGGTGGAGGAGATCCAATTTTATAT
>Antheraea_pernyi_11
AACTTTATATTTTATTTTTGGAATTTGAGCAGGAATAGTTGGAACCTCATTAAGACTTCT
AATTCGAGCAGAATTAGGAACCCCAGGGTCTTTAATTGGAGATGACCAAATCTATAATAC
CATTGTAACAGCTCATGCTTTTATTATAATTTTTTTCATAGTTATACCTATCATAATTGG
AGGATTTGGAAATTGATTAATTCCATTAATATTAGGAGCCCCTGATATAGCTTTCCCACG
AATAAATAATATAAGTTTTTGACTATTACCCCCCTCTTTAACCCTATTAATCTCCAGAAG
AATTGTAGAAAATGGAGCTGGAACTGGATGAACAGTTTACCCCCCTCTCTCTTCAAATAT
TGCTCATGGAGGATCTTCAGTAGATCTTGCTATTTTTTCCCTTCATCTTGCAGGTATTTC
ATCAATTTTAGGAGCAATTAATTTTATTACTACAATTATTAATATACGAATAAATAATTT
ATCATTTGATCAAATACCTTTATTTGTCTGAGCTGTTGGAATTACAGCTTTCTTACTTCT
TTTATCATTACCTGTTTTAGCTGGAGCTATTACTATACTTTTAACAGATCGAAATTTAAA
TACTTCTTTTTTTGATCCTGCTGGTGGAGGAGATCCAATTTTATAT
>Antheraea_pernyi_17
AACTTTATATTTTATTTTTGGAATTTGAGCAGGAATAGTTGGAACCTCATTAAGACTTCT
AATTCGAGCAGAATTAGGAACCCCAGGGTCTTTAATTGGAGATGACCAAATCTATAATAC
CATTGTAACAGCTCATGCTTTTATTATAATTTTTTTCATAGTTATACCTATCATAATTGG
AGGATTTGGAAATTGATTAATTCCATTAATATTAGGAGCCCCTGATATAGCTTTCCCACG
AATAAATAATATAAGTTTTTGACTATTACCCCCCTCTTTAACCCTATTAATCTCCAGAAG
AATTGTAGAAAATGGAGCTGGAACTGGATGAACAGTTTACCCCCCTCTCTCTTCAAATAT
TGCTCATGGAGGATCTTCAGTAGATCTTGCTATTTTTTCCCTTCATCTTGCAGGTATTTC
ATCAATTTTAGGAGCAATTAATTTTATTACTACAATTATTAATATACGAATAAATAATTT
ATCATTTGATCAAATACCTTTATTTGTCTGAGCTGTTGGAATTACAGCTTTCTTACTTCT
TTTATCATTACCTGTTTTAGCTGGAGCTATTACTATACTTTTAACAGATCGAAATTTAAA
TACTTCTTTTTTTGATCCTGCTGGTGGAGGAGATCCAATTTTATAT
>Antheraea_pernyi_19
AACTTTATATTTTATTTTTGGAATTTGAGCAGGAATAGTTGGAACCTCATTAAGACTTCT
AATTCGAGCAGAATTAGGAACCCCAGGGTCTTTAATTGGAGATGACCAAATCTATAATAC
CATTGTAACAGCTCATGCTTTTATTATAATTTTTTTCATAGTTATACCTATCATAATTGG
AGGATTTGGAAATTGATTAATTCCATTAATATTAGGAGCCCCTGATATAGCTTTCCCACG
AATAAATAATATAAGTTTTTGACTATTACCCCCCTCTTTAACCCTATTAATCTCCAGAAG
AATTGTAGAAAATGGAGCTGGAACTGGATGAACAGTTTACCCCCCTCTCTCTTCAAATAT
TGCTCATGGAGGATCTTCAGTAGATCTTGCTATTTTTTCCCTTCATCTTGCAGGTATTTC
ATCAATTTTAGGAGCAATTAATTTTATTACTACAATTATTAATATACGAATAAATAATTT
ATCATTTGATCAAATACCTTTATTTGTCTGAGCTGTTGGAATTACAGCTTTCTTACTTCT
TTTATCATTACCTGTTTTAGCTGGAGCTATTACTATACTTTTAACAGATCGAAATTTAAA
TACTTCTTTTTTTGATCCTGCTGGTGGAGGAGATCCAATTTTATAT
>Antheraea_pernyi_27
AACTTTATATTTTATTTTTGGAATTTGAGCAGGAATAGTTGGAACCTCATTAAGACTTCT
AATTCGAGCAGAATTAGGAACCCCAGGGTCTTTAATTGGAGATGACCAAATCTATAATAC
CATTGTAACAGCTCATGCTTTTATTATAATTTTTTTCATAGTTATACCTATCATAATTGG
AGGATTTGGAAATTGATTAATTCCATTAATATTAGGAGCCCCTGATATAGCTTTCCCACG
AATAAATAATATAAGTTTTTGACTATTACCCCCCTCTTTAACCCTATTAATCTCCAGAAG
AATTGTAGAAAATGGAGCTGGAACTGGATGAACAGTTTACCCCCCTCTCTCTTCAAATAT
TGCTCATGGAGGATCTTCAGTAGATCTTGCTATTTTTTCCCTTCATCTTGCAGGTATTTC
ATCAATTTTAGGAGCAATTAATTTTATTACTACAATTATTAATATACGAATAAATAATTT
ATCATTTGATCAAATACCTTTATTTGTCTGAGCTGTTGGAATTACAGCTTTCTTACTTCT
TTTATCATTACCTGTTTTAGCTGGAGCTATTACTATACTTTTAACAGATCGAAATTTAAA
TACTTCTTTTTTTGATCCTGCTGGTGGAGGAGATCCAATTTTATAT
>Antheraea_proylei_DQ415446_India_COI
????????????????????????????????????????????????????????????
????????????????????????????????????????????????????????????
???????????????????????????????????????????ATACCTATCATAATTGG
AGGATTGGGAAATTGATTAATTCCATTAATATTAGGAGCCCCTGATATAGCTTTCCCACG
AATAAATAATATAAGTTTTTGACTATTACCCCCCTCTTTAACCCTATTAATCTCCAGAAG
AATTGTAGAAAATGGAGCTGGAACTGGATGAACAGTTTACCCCCCTCTCTCTTCAAATAT
TGCTCATGGAGGATCTTCAGTAGATCTTGCTATTTTTTCCCTTCATCTTGCAGGTATTTC
ATCAATTTTAGGAGCAATTAATTTTATTACTACAATTATTAATATACGAATAAATAATTT
ATCATTTGATCAAATACCTTTATTTGTCTGAGCTGTTGGAATTACAGCTTTCTTACTTCT
TTTATCATTACCTGTTTTAGCTGGAGCTATTACTATACTTTTAACAGATCGAAACTTAAA
TACTTCTTTTTTTGATCCTGCTGGTGGAGGAGATCCAA????????
>Antheraea_proylei_AY605250_India_COI
????????????????????????????????????????????????????????????
??????????????????????????????????????????TGATCAAATTTATAATAC
CATTGTAACAGCTCATGCTTTTATTATAATTTTTTTCATAGTTATACCTATCATAATTGG
AGGATTTGGAAATTGATTAATTCCGTTAATATTAGGAGCCCCTGATATAGCTTTCCCACG
AATAAATAATATAAGTTTTTGACTATTACCCCCCTCTTTAACCCTATTAATCTCCAGAAG
AATTGTAGAAAATGGAGCTGGAACTGGATGAACAGTTTACCCCCCTCTCTCTTCAAATAT
TGCTCATGGAGGATCTTCAGTAGATCTTGCTATTTTTTCCCTTCATCTTGCAGGTATTTC
ATCAATTTTAGGAGCAATTAATTTTATTACTACAATTATTAATATACGAATAAATAATTT
ATCATTTGATCAAATACCTTTATTTGTCTGAGCTGTTGGAATTACAGCTTTCTTACTTCT
TTTATCATTACCTGTTTTAGCTGGAGCTATTACTATACTTTTAACAGATCGAAACTTAAA
TACTTCTTTTTTTGATCCTGCTGGTGGAGGAGATCCAATTTTATAT
>Antheraea_ranakaensis_HM383727_Indonesia_COI
AACTTTATATTTTATTTTTGGAATTTGAGCAGGAATAGTAGGAACTTCTTTAAGACTTCT
AATTCGAGCAGAATTAGGAACCCCCGGGTCTTTAATTGGAGATGATCAAATTTATAATAC
TATTGTAACAGCCCATGCTTTTATTATAATTTTTTTTATAGTTATACCTATTATAATTGG
AGGATTTGGAAATTGATTAGTCCCATTAATATTAGGAGCCCCTGATATAGCTTTCCCCCG
AATAAATAATATAAGTTTTTGGTTATTACCCCCTTCTCTTACTCTTTTAATTTCAAGAAG
AATTGTTGAAAATGGAGCCGGTACTGGATGAACAGTTTACCCCCCTCTCTCTTCTAATAT
TGCTCATGGAGGTTCATCAGTTGATCTTGCTATTTTTTCCCTTCATCTTGCTGGAATTTC
ATCAATTTTAGGAGCTATTAATTTTATTACTACAATTATTAATATACGAATAAATAATTT
ATCATTTGATCAAATACCTCTTTTTATTTGAGCAGTTGGAATTACAGCTTTTTTATTACT
TTTATCATTACCAGTATTAGCAGGAGCTATTACTATACTTTTAACAGATCGAAATTTAAA
TACTTCTTTCTTTGATCCAGCAGGAGGAGGAGATCCCATTTTATAT
>Antheraea_ranakaensis_HM383728_Indonesia_COI
AACTTTATATTTTATTTTTGGAATTTGAGCAGGAATAGTAGGAACTTCTTTAAGACTTCT
AATTCGAGCAGAATTAGGAACCCCCGGGTCTTTAATTGGAGATGATCAAATTTATAATAC
TATTGTAACAGCCCATGCTTTTATTATAATTTTTTTTATAGTTATACCTATTATAATTGG
AGGATTTGGAAATTGATTAGTCCCATTAATATTAGGAGCCCCTGATATAGCTTTCCCCCG
AATAAATAATATAAGTTTTTGGTTATTACCCCCTTCTCTTACTCTTTTAATTTCAAGAAG
AATTGTAGAAAATGGAGCCGGTACTGGATGAACAGTTTACCCCCCTCTCTCTTCTAATAT
TGCTCATGGAGGTTCATCAGTTGATCTTGCTATTTTTTCCCTTCATCTTGCTGGAATTTC
ATCAATTTTAGGAGCTATTAATTTTATTACTACAATTATTAATATACGAATAAATAATTT
ATCATTTGATCAAATACCTCTTTTTATTTGAGCAGTTGGAATTACAGCTTTTTTATTACT
TTTATCATTACCAGTATTAGCAGGAGCTATTACTATACTTTTAACAGATCGAAATTTAAA
TACTTCTTTCTTTGATCCAGCAGGAGGAGGAGATCCCATTTTATAT
>Antheraea_rosemariae_HQ579944_Indonesia_COI
AACTTTATATTTTATTTTCGGAATTTGAGCAGGAATAGTAGGAACTTCTTTAAGACTTCT
AATTCGAGCAGAATTAGGAACCCCTGGGTCTTTAATTGGTGATGATCAAATTTATAATAC
TATTGTTACAGCTCACGCTTTTATTATAATTTTTTTTATAGTTATACCTATTATAATTGG
AGGATTTGGAAATTGATTAATTCCATTAATATTAGGAGCACCTGATATAGCTTTCCCACG
AATAAATAATATAAGTTTTTGATTATTACCCCCTTCTTTAACTCTTTTAATCTCTAGTAG
AATTGTAGAAAATGGGGCTGGAACTGGATGAACTGTATACCCCCCTCTCTCTTCTAATAT
TGCTCATGGAGGATCATCAGTAGATCTTGCTATTTTTTCCTTACATTTAGCAGGTATTTC
ATCAATTTTAGGAGCTATTAATTTTATTACTACAATTATTAATATACGAATAAATAATTT
ATCATTTGATCAAATACCATTATTTGTTTGAGCAGTTGGTATTACAGCCTTTTTACTTCT
TTTATCTTTACCTGTATTAGCAGGGGCTATTACTATACTTTTAACGGATCGAAATTTAAA
TACCTCTTTCTTTGACCCTGCAGGAGGAGGAGATCCTATTTTATAC
>Antheraea_rosemariae_HQ579945_Indonesia_COI
AACTTTATATTTTATTTTTGGAATTTGAGCAGGAATAGTAGGAACTTCTTTAAGACTTCT
AATTCGAGCAGAATTAGGAACCCCTGGGTCTTTAATTGGTGATGATCAAATTTATAATAC
TATTGTTACAGCTCACGCTTTTATTATAATTTTTTTTATAGTTATACCTATTATAATTGG
AGGATTTGGAAATTGATTAGTTCCATTAATATTAGGGGCACCTGATATAGCTTTCCCACG
AATAAATAATATAAGTTTTTGATTATTACCCCCTTCTTTAACTCTTTTAATCTCTAGTAG
AATTGTAGAAAATGGTGCTGGAACTGGATGAACTGTATACCCCCCTCTCTCTTCTAATAT
TGCTCATGGAGGATCATCAGTAGATCTTGCTATTTTTTCCTTACATTTAGCAGGTATTTC
ATCAATTTTAGGAGCTATTAATTTTATTACTACAATTATTAATATACGAATAAATAATTT
ATCATTTGATCAAATACCATTATTTGTTTGAGCAGTTGGTATTACAGCCTTTTTACTTCT
TTTATCTTTACCTGTATTAGCAGGGGCTATTACTATACTTTTAACGGATCGAAATTTAAA
TACCTCTTTCTTTGACCCTGCAGGAGGAGGAGATCCTATTTTATAC
>Antheraea_rosieri_imeldae_HQ579921_Philippines_COI
TACTTTATATTTTATTTTTGGAATTTGAGCAGGAATAGTTGGAACTTCTTTAAGACTTTT
AATTCGAGCAGAATTAGGAACCCCTGGGTCTTTAATTGGAGATGACCAAATTTATAATAC
TATTGTAACAGCTCATGCTTTTATTATAATTTTTTTTATAGTTATACCTATTATAATTGG
AGGATTTGGTAATTGATTAGTTCCATTAATATTAGGAGCTCCTGATATAGCTTTCCCCCG
AATAAATAATATAAGTTTCTGATTATTACCCCCTTCATTAACTCTTTTAATTTCTAGAAG
AATTGTAGAAAATGGTGCTGGGACTGGATGAACAGTTTACCCCCCTCTTTCTTCTAATAT
TGCTCACGGAGGTTCATCAGTTGACCTTGCTATTTTTTCTCTTCATCTAGCAGGTATTTC
ATCAATTTTAGGAGCTATTAATTTTATTACTACAATCATTAATATACGAATAAATAATCT
AACATTTGATCAAATACCTTTATTTATTTGAGCAGTTGGAATTACAGCCTTTTTATTACT
TTTATCTTTACCAGTATTAGCTGGAGCTATTACT??????????????????????????
??????????????????????????????????????????????
>Antheraea_rosieri_imeldae_JF861206_Philippines_COI
TACTTTATATTTTATTTTTGGAATTTGAGCAGGAATAGTTGGAACTTCTTTAAGACTTTT
AATTCGAGCAGAATTAGGAACCCCTGGGTCTTTAATTGGAGATGACCAAATTTATAATAC
TATTGTAACAGCTCATGCTTTTATTATAATTTTTTTTATAGTTATACCTATTATAATTGG
AGGATTTGGTAATTGATTAGTTCCATTAATATTAGGAGCTCCTGATATAGCTTTCCCCCG
AATAAATAATATAAGTTTCTGATTATTACCCCCTTCATTAACTCTTTTAATTTCTAGAAG
AATTGTAGAAAATGGTGCTGGGACTGGATGAACAGTTTACCCCCCTCTTTCTTCTAATAT
TGCTCACGGAGGTTCATCAGTTGACCTTGCTATTTTTTCTCTTCATCTAGCAGGTATTTC
ATCAATTTTAGGAGCTATTAATTTTATTACTACAATCATTAATATACGAATAAATAATCT
AACATTTGATCAAATACCTTTATTTATTTGAGCAGTTGGAATTACAGCCTTTTTATTACT
TTTATCTTTACCAGTATTAGCTGGAGCTATTACTATACTTTTAACAGATCGTAATTTAAA
TACTTCCTTTTTTGACCCTGCTGGAGGAGGGGATCCAATTCTTTAC
>Antheraea_roylei_AY960274_India_COI
????????????????????????????????????????????????????????????
??????????????????????????????????????????TGATCAAATTTATAATAC
TATTGTAACAGCTCATGCTTTTATTATAATTTTTTTTATAGTCATACCTATTATAATTGG
AGGATTTGGAAATTGATTAATTCCATTAATATTAGGAGCTCCTGATATAGCTTTCCCACG
AATAAATAATATAAGTTTTTGACTATTACCCCCCTCTTTAACTCTATTAATCTCCAGAAG
AATTGTAGAAAATGGAGCTGGAACTGGATGAACAGTTTACCCCCCGCTCTCTTCTAATAT
TGCACATGGAGGATCTTCAGTAGATCTTGCTATTTTTTCCCTTCATCTTGCAGGTATTTC
ATCAATTTTAGGGGCAATTAATTTTATTACTACAATTATTAATATACGAATAAATAATTT
ATCATTTGATCAAATACCTTTATTTGTCTGAGCTGTCGGAATTACAGCTTTCTTACTTCT
TTTATCATTACCTGTTTTAGCTGGAGCTATTACTATACTTTTAACAGATCGAAATTTAAA
TACTTCTTTTTTCGATCCTGCTGGTGGAGGAGATCCAATTTTATAT
>Antheraea_roylei_DQ415448_India_COI
????????????????????????????????????????????????????????????
???????????????????????????????????????????????????????????C
CATTGTAACAGCTCATGCTTTTATTATAATTTTTTTTATAGTTATACCTATCATAATTGG
AGGATTTGGAAATTGATTAGTTCCATTAATATTAGGAGCTCCTGATATAGCTTTCCCACG
AATAAATAATATAAGTTTTTGACTATTACCCCCCTCTTTAACTCTATTAATCTCCAGAAG
AATTGTAGAAAATGGAGCTGGAACTGGATGAACAGTTTATCCCCCCCTTTCTTCAAATAT
TGCTCATGGAGGATCTTCAGTAGATCTTGCTATTTTTTCTCTTCATCTTGCAGGTATTTC
ATCAATTTTAGGAGCAATTAATTTTATTACTACAATTATTAATATACGAATAAATAATTT
ATCATTTGATCAGATACCTTTATTTGTTTGAGCTGTTGGAATTACAGCCTTCTTACTTCT
TTTATCATTACCTGTTTTAGCTGGAGCTATTACTATACTTTTAACAGATCGAAATTTAAA
TACTTCTTTTTTTGACCCTGCTGGTGGAGGAGATCCAA????????
>Antheraea_rubicunda_rubiorientalis_GU663850_Vietnam_COI
AACTTTATATTTTATTTTTGGAATTTGAGCAGGAATAGTTGGAACTTCTTTAAGACTTCT
AATTCGAGCAGAATTAGGAACCCCAGGGTCTTTAATTGGAGATGACCAAATTTATAATAC
TATTGTAACAGCTCATGCTTTTATTATAATTTTCTTTATAGTTATACCTATTATAATTGG
AGGATTTGGAAATTGATTAATCCCACTAATACTAGGAGCTCCTGATATAGCTTTCCCCCG
AATAAATAATATAAGTTTTTGACTATTACCCCCCTCTTTGACCCTGCTAATCTGTAGAAG
AGTTGTAGAAAATGGAGCTGGAACTGGATGAACAGTTTATCCCCCTCTTTCTTCTAATAT
TGCTCATGGAGGATCTTCAGTAGATCTTGCAATTTTTTCTCTTCATCTTGCGGGAATCTC
ATCAATTTTAGGAGCAATTAATTTTATTACTACAATTATTAATATACGAATAAATAACTT
ATCATTTGATCAAATACCTTTATTTGTATGAGCTGTTGGAATTACAGCTTTTTTACTTCT
TTTATCATTACCTGTTTTAGCTGGAGCTATTACTATACTTTTAACAGATCGAAATTTAAA
TACTTCTTTCTTTGACCCTGCTGGAGGAGGTGATCCAATTTTATAC
>Antheraea_rubicunda_rubiorientalis_GU664009_Vietnam_COI
AACTTTATATTTTATTTTTGGAATTTGAGCAGGAATAGTTGGAACTTCTTTAAGACTTCT
AATTCGAGCAGAATTAGGAACCCCAGGGTCTTTAATTGGAGATGACCAAATTTATAATAC
TATTGTAACAGCTCATGCTTTTATTATAATTTTCTTTATAGTTATACCTATTATAATTGG
AGGATTTGGAAATTGATTAATCCCACTAATACTAGGAGCTCCTGATATAGCTTTCCCCCG
AATAAATAATATAAGTTTTTGACTATTACCCCCCTCTTTGACCCTGCTAATCTGTAGAAG
AGTTGTAGAAAATGGAGCTGGAACTGGATGAACAGTTTATCCCCCTCTTTCTTCTAATAT
TGCTCATGGAGGATCTTCAGTAGATCTTGCAATTTTTTCTCTTCATCTTGCGGGAATCTC
ATCAATTTTAGGAGCAATTAATTTTATTACTACAATTATTAATATACGAATAAATAACTT
ATCATTTGATCAAATACCTTTATTTGTATGAGCTGTTGGAATTACAGCTTTTTTACTTCT
TTTATCATTACCTGTTTTAGCTGGAGCTATTACTATACTTTTAACAGATCGAAATTTAAA
TACTTCTTTCTTTGACCCTGCTGGAGGAGGTGATCCAATTTTATAC
>Antheraea_rubicunda_rubiorientalis_GU664013_Vietnam_COI
AACTTTATATTTTATTTTTGGAATTTGAGCAGGAATAGTTGGAACTTCTTTAAGACTTCT
AATTCGAGCAGAATTAGGAACCCCAGGGTCTTTAATTGGAGATGACCAAATTTATAATAC
TATTGTAACAGCTCATGCTTTTATTATAATTTTCTTTATAGTTATACCTATTATAATTGG
AGGATTTGGAAATTGATTAATCCCACTAATACTAGGAGCTCCTGATATAGCTTTCCCCCG
AATAAATAATATAAGTTTTTGACTATTACCCCCCTCTTTGACCCTGCTAATCTGTAGAAG
AGTTGTAGAAAATGGAGCTGGAACTGGATGAACAGTTTATCCCCCTCTTTCTTCTAATAT
TGCTCATGGAGGATCTTCAGTAGATCTTGCAATTTTTTCTCTTCATCTTGCGGGAATCTC
ATCAATTTTAGGAGCAATTAATTTTATTACTACAATTATTAATATACGAATAAATAACTT
ATCATTTGATCAAATACCTTTATTTGTATGAGCTGTTGGAATTACAGCTTTTTTACTTCT
TTTATCATTACCTGTTTTAGCTGGAGCTATTACTATACTTTTAACAGATCGAAATTTAAA
TACTTCTTTCTTTGACCCTGCTGGAGGAGGTGATCCAATTTTATAC
>Antheraea_rubicunda_rubiorientalis_GU664014_Vietnam_COI
AACTTTATATTTTATTTTTGGAATTTGAGCAGGAATAGTTGGAACTTCTTTAAGACTTCT
AATTCGAGCAGAATTAGGAACCCCAGGGTCTTTAATTGGAGATGACCAAATTTATAATAC
TATTGTAACAGCTCATGCTTTTATTATAATTTTCTTTATAGTTATACCTATTATAATTGG
AGGATTTGGAAATTGATTAATCCCACTAATACTAGGAGCTCCTGATATAGCTTTCCCCCG
AATAAATAATATAAGTTTTTGACTATTACCCCCCTCTTTGACCCTGCTAATCTGTAGAAG
AGTTGTAGAAAATGGAGCTGGAACTGGATGAACAGTTTATCCCCCTCTTTCTTCTAATAT
TGCTCATGGAGGATCTTCAGTAGATCTTGCAATTTTTTCTCTTCATCTTGCGGGAATCTC
ATCAATTTTAGGAGCAATTAATTTTATTACTACAATTATTAATATACGAATAAATAACTT
ATCATTTGATCAAATACCTTTATTTGTATGAGCTGTTGGAATTACAGCTTTTTTACTTCT
TTTATCATTACCTGTTTTAGCTGGAGCTATTACTATACTTTTAACAGATCGAAATTTAAA
TACTTCTTTCTTTGACCCTGCTGGAGGAGGTGATCCAATTTTATAC
>Antheraea_schroederi_GU703230_Philippines_COI
AACTTTATATTTTATTTTTGGAATTTGAGCAGGAATAGTAGGAACTTCTTTAAGACTTCT
AATTCGAGCAGAATTAGGAACCCCCGGGTCTTTAATTGGAGATGATCAAATTTATAATAC
TATTGTAACAGCCCATGCTTTTATTATAATTTTTTTTATAGTTATACCTATTATAATTGG
AGGATTTGGAAATTGATTAGTCCCATTAATATTAGGAGCCCCTGATATAGCTTTCCCCCG
AATAAATAATATAAGTTTTTGGTTATTACCCCCTTCTCTTACTCTTTTAATTTCAAGAAG
AATTGTTGAAAATGGAGCTGGTACTGGATGAACAGTTTACCCCCCTCTCTCTTCTAATAT
TGCTCATGGAGGTTCATCAGTTGATCTTGCTATTTTTTCCCTTCATCTTGCTGGAATTTC
ATCAATTTTAGGAGCTATTAATTTTATTACTACAATTATTAATATACGAATAAATAATTT
ATCATTTGATCAAATACCTCTTTTCGTTTGAGCAGTTGGAATTACAGCTTTTTTATTACT
TTTATCATTACCAGTATTAGCAGGAGCTATTACTATACTTTTAACAGATCGAAATTTAAA
TACTTCTTTCTTTGACCCAGCAGGAGGAGGAGATCCCATTTTATAC
>Antheraea_semperi_noeli_HQ579948_Philippines_COI
AACTTTATATTTTATTTTTGGAATTTGAGCAGGTATAGTCGGAACTTCTTTAAGACTTCT
AATTCGAGCAGAATTAGGAACCCCCGGGTCTTTAATTGGAGATGATCAAATTTATAATAC
TATTGTAACAGCTCATGCTTTTATTATAATTTTTTTTATAGTTATACCTATTATAATTGG
AGGATTTGGAAATTGATTAGTCCCATTAATATTAGGAGCCCCTGATATAGCTTTCCCCCG
AATAAATAACATAAGTTTTTGATTATTACCACCCTCTCTTACTCTTTTAATTTCGAGAAG
AATTGTTGAAAATGGAGCTGGTACTGGATGAACAGTTTATCCCCCTCTCTCTTCTAATAT
TGCTCATGGAGGTTCATCAGTTGATCTTGCCATTTTTTCCCTTCATCTTGCTGGAATTTC
ATCAATTTTAGGAGCTATTAATTTTATTACTACAATTATCAATATACGAATAAATAATTT
ATCATTTGATCAAATACCTCTTTTTGTTTGAGCAGTAGGAATTACAGCTTTTTTATTACT
TTTATCATTACCAGTATTAGCAGGAGCTATTACTATACTTTTAACAGATCGAAATTTAAA
TACTTCTTTCTTTGACCCAGCAGGAGGAGGAGATCCTATTTTATAT
>Antheraea_semperi_noeli_JF861223_Philippines_COI
AACTTTATATTTTATTTTTGGAATTTGAGCAGGTATAGTCGGAACTTCTTTAAGACTTCT
AATTCGAGCAGAATTAGGAACCCCCGGGTCTTTAATTGGAGATGATCAAATTTATAATAC
TATTGTAACAGCTCATGCTTTTATTATAATTTTTTTTATAGTTATACCTATTATAATTGG
AGGATTTGGAAATTGATTAGTCCCATTAATATTAGGAGCCCCTGATATAGCTTTCCCCCG
AATAAATAACATAAGTTTTTGATTATTACCACCCTCTCTTACTCTTTTAATTTCGAGAAG
AATTGTTGAAAATGGAGCTGGTACTGGATGAACAGTTTATCCCCCTCTCTCTTCTAATAT
TGCTCATGGAGGTTCATCAGTTGATCTTGCCATTTTTTCCCTTCATCTTGCTGGAATTTC
ATCAATTTTAGGAGCTATTAATTTTATTACTACAATTATCAATATACGAATAAATAATTT
ATCATTTGATCAAATACCTCTTTTTGTTTGAGCAGTAGGAATTACAGCTTTTTTATTACT
TTTATCATTACCAGTATTAGCAGGAGCTATTACTATACTTTTAACAGATCGAAATTTAAA
TACTTCTTTCTTTGACCCAGCAGGAGGAGGAGATCCTATTTTATAT
>Antheraea_steinkeorum_HM383730_Myanmar_COI
AACTTTATATTTTATTTTTGGAATTTGAGCAGGAATAGTAGGAACTTCTTTAAGACTTCT
AATTCGAGCAGAATTAGGAACCCCCGGGTCTTTAATTGGAGATGATCAAATTTATAATAC
TATTGTAACAGCCCATGCTTTCATTATAATTTTTTTTATAGTTATACCTATTATAATTGG
AGGATTTGGAAATTGATTAGTCCCTCTAATATTAGGAGCCCCCGATATAGCTTTCCCCCG
AATAAATAACATAAGTTTTTGATTATTACCCCCCTCTCTTACTCTTTTAATTTCAAGAAG
AATTGTTGAAAATGGAGCCGGTACTGGTTGAACAGTTTATCCCCCTCTCTCTTCTAATAT
TGCTCATGGAGGTTCATCAGTCGATCTTGCTATTTTTTCCCTTCATCTTGCTGGAATTTC
ATCAATTTTAGGAGCTATTAATTTTATTACTACAATTATTAATATACGAATGAATAATTT
ATCATTTGATCAAATACCTCTTTTTGTTTGAGCAGTTGGAATTACAGCTTTCTTATTACT
TTTATCATTACCAGTATTAGCAGGAGCTATTACTATACTTTTAACAGATCGAAATTTAAA
TACTTCCTTCTTTGACCCAGCAGGAGGAGGAGATCCTATCTTATAC
>Antheraea_steinkeorum_GU703227_Thailand_COI
AACTTTATATTTTATTTTTGGAATTTGAGCAGGAATAGTAGGAACTTCTTTAAGACTTCT
AATTCGAGCAGAATTAGGAACCCCCGGGTCTTTAATTGGAGATGATCAAATTTATAATAC
TATTGTAACAGCCCATGCTTTCATTATAATTTTTTTTATAGTTATACCTATTATAATTGG
AGGATTTGGAAATTGATTAGTCCCTCTAATATTAGGAGCCCCCGATATAGCTTTCCCCCG
AATAAATAACATAAGTTTTTGATTATTACCCCCCTCTCTTACTCTTTTAATTTCAAGAAG
AATTGTTGAAAATGGAGCCGGTACTGGTTGAACAGTTTATCCCCCTCTCTCTTCTAATAT
TGCTCATGGAGGTTCATCAGTCGATCTTGCTATTTTTTCCCTTCATCTTGCTGGAATTTC
ATCAATTTTAGGAGCTATTAATTTTATTACTACAATTATTAATATACGAATGAATAATTT
ATCATTTGATCAAATACCTCTTTTTGTTTGAGCAGTTGGAATTACAGCTTTCTTATTACT
TTTATCATTACCAGTATTAGCAGGAGCTATTACTATACTTTTAACAGATCGAAATTTAAA
TACTTCCTTCTTTGACCCAGCAGGAGGAGGAGATCCTATCTTATAC
>Antheraea_taripaensis_HQ579949_Indonesia_COI
TACATTATATTTTATTTTTGGAATTTGATCAGGAATAGTAGGAACTTCTTTAAGAATTTT
AATTCGAGCAGAATTAGGAACTCCTGGATCTTTAATTGGAGATGATCAAATTTATAATAC
TATTGTAACAGCTCATGCTTTTATTATAATTTTTTTTATAGTAATACCTATTATAATTGG
GGGATTTGGTAACTGATTAGTTCCATTAATATTAGGAGCTCCTGATATAGCTTTCCCTCG
AATAAATAATATAAGTTTTTGATTATTACCCCCTTCATTAACCCTTTTAATTTCTAGAAG
AATTGTAGAAAATGGAGCTGGTACTGGATGAACCGTTTATCCCCCTCTTTCTTCTAATAT
TGCTCATAGAGGTTCTTCTGTTGATCTTGCTATTTTTTCTTTACATTTAGCTGGTATTTC
ATCAATTTTAGGGGCTATTAATTTTATTACTACAATTATCAATATACGAATAAATAACTT
AATATTTGATCAAATACCATTATTTGTTTGAGCAGTTGGAATTACAGCTTTTTTACTTCT
TTTATCATTACCAGTATTAGCTGGGGCTATTACTATACTTTTAACAGATCGAAATTTAAA
TACTTCTTTTTTTGATCCTGCTGGGGGAGGTGATCCAATTCTTTAT
>Antheraea_taripaensis_JF861224_Indonesia_COI
TACATTATATTTTATTTTTGGAATTTGATCAGGAATAGTAGGAACTTCTTTAAGAATTTT
AATTCGAGCAGAATTAGGAACTCCTGGATCTTTAATTGGAGATGATCAAATTTATAATAC
TATTGTAACAGCTCATGCTTTTATTATAATTTTTTTTATAGTAATACCTATTATAATTGG
GGGATTTGGTAACTGATTAGTTCCATTAATATTAGGAGCTCCTGATATAGCTTTCCCTCG
AATAAATAATATAAGTTTTTGATTATTACCCCCTTCATTAACCCTTTTAATTTCTAGAAG
AATTGTAGAAAATGGAGCTGGTACTGGATGAACCGTTTATCCCCCTCTTTCTTCTAATAT
TGCTCATAGAGGTTCTTCTGTTGATCTTGCTATTTTTTCTTTACATTTAGCTGGTATTTC
ATCAATTTTAGGGGCTATTAATTTTATTACTACAATTATCAATATACGAATAAATAACTT
AATATTTGATCAAATACCATTATTTGTTTGAGCAGTTGGAATTACAGCTTTTTTACTTCT
TTTATCATTACCAGTATTAGCTGGGGCTATTACTATACTTTTAACAGATCGAAATTTAAA
TACTTCTTTTTTTGATCCTGCTGGGGGAGGTGATCCAATTCTTTAT
>Antheraea_tenggarensis_HQ579946_Indonesia_COI
AACTTTATATTTTATTTTTGGAATTTGAGCAGGAATAGTAGGAACTTCTTTAAGACTTCT
AATTCGAGCAGAATTAGGAACCCCCGGGTCTTTAATTGGAGATGATCAAATTTATAATAC
TATTGTAACAGCCCATGCTTTTATTATAATTTTTTTTATAGTTATACCTATTATAATTGG
AGGATTTGGAAATTGATTAGTCCCATTAATATTAGGAGCCCCTGATATAGCTTTCCCCCG
AATAAATAATATAAGTTTTTGGTTATTACCCCCCTCTCTTACTCTTTTAATTTCAAGAAG
AATTGTTGAAAATGGAGCCGGTACTGGATGAACAGTTTATCCCCCTCTCTCTTCTAATAT
TGCTCATGGAGGTTCATCGGTTGATCTCGCTATTTTTTCCCTTCATCTTGCTGGAATTTC
ATCAATTTTAGGAGCTATTAATTTTATTACTACAATTATTAATATACGAATAAATAATTT
ATCATTTGATCAAATACCTCTTTTTGTTTGAGCAGTTGGAATTACAGCTTTTTTATTACT
TTTATCATTACCAGTATTAGCAGGAGCTATTACTATACTTTTAACAGATCGAAATTTAAA
TACTTCTTTCTTTGATCCAGCAGGAGGAGGAGATCCTATTTTATAC
>Antheraea_ulrichbroschi_HM383729_Malaysia_COI
AACTTTATATTTTATTTTTGGAATTTGAGCAGGAATAGTAGGAACTTCTTTAAGACTTCT
AATTCGAGCAGAATTAGGAACCCCCGGGTCTTTAATTGGAGATGATCAAATTTATAATAC
TATTGTAACAGCCCATGCTTTCATTATAATTTTTTTTATAGTTATACCTATTATAATTGG
AGGATTTGGAAATTGATTAGTCCCTCTAATATTAGGAGCCCCCGATATAGCTTTCCCCCG
AATAAATAACATAAGTTTTTGATTATTACCCCCCTCTCTTACTCTTTTAATTTCAAGAAG
AATTGTTGAAAATGGAGCCGGTACTGGTTGAACAGTTTACCCCCCTCTCTCTTCTAATAT
TGCTCATGGAGGTTCATCAGTCGATCTTGCTATTTTTTCCCTTCATCTTGCGGGAATTTC
ATCAATTTTAGGAGCTATTAATTTTATTACTACAATTATTAATATACGAATGAATAATTT
ATCATTTGATCAAATACCTCTTTTTGTTTGAGCAGTTGGAATTACAGCTTTCTTATTACT
TTTATCATTACCAGTATTAGCAGGAGCTATTACTATACTTTTAACAGATCGAAATTTAAA
TACTTCCTTCTTTGACCCAGCAGGAGGAGGAGATCCTATCTTATAC
>Antheraea_ulrichbroschi_GU703226_Malaysia_COI
AACTTTATATTTTATTTTTGGAATTTGAGCAGGAATAGTAGGAACTTCTTTAAGACTTCT
AATTCGAGCAGAATTAGGAACCCCCGGGTCTTTAATTGGAGATGATCAAATTTATAATAC
TATTGTAACAGCCCATGCTTTCATTATAATTTTTTTTATAGTTATACCTATTATAATTGG
AGGATTTGGAAATTGATTAGTCCCTCTAATATTAGGAGCCCCCGATATAGCTTTCCCCCG
AATAAATAACATAAGTTTTTGATTATTACCCCCCTCTCTTACTCTTTTAATTTCAAGAAG
AATTGTTGAAAATGGAGCCGGTACTGGTTGAACAGTTTACCCCCCTCTCTCTTCTAATAT
TGCTCATGGAGGTTCATCAGTCGATCTTGCTATTTTTTCCCTTCATCTTGCAGGAATTTC
ATCAATTTTAGGAGCTATTAATTTTATTACTACAATTATTAATATACGAATGAATAATTT
ATCATTTGATCAAATACCTCTTTTTGTTTGAGCAGTTGGAATTACAGCTTTCTTATTACT
TTTATCATTACCAGTATTAGCAGGAGCTATTACTATACTTTTAACAGATCGAAATTTAAA
TACTTCCTTCTTTGACCCAGCAGGAGGAGGAGATCCTATCTTATAC
>Antheraea_vietnamensis_GU663568_Vietnam_COI
AACTTTATATTTTATTTTTGGAATTTGAGCAGGAATAGTTGGAACTTCATTAAGACTTCT
AATTCGAGCTGAATTGGGAACCCCAGGGTCTTTAATTGGAGATGACCAAATTTATAATAC
CATTGTAACAGCTCATGCTTTTATTATAATTTTTTTTATAGTCATACCTATTATAATTGG
AGGATTTGGAAATTGATTAATTCCATTAATATTAGGAGCTCCTGATATAGCTTTCCCACG
AATAAATAATATGAGTTTTTGACTATTACCCCCCTCTTTAACTCTATTAATCTCCAGAAG
AATTGTAGAAAATGGAGCTGGAACTGGATGAACAGTTTACCCCCCTCTCTCTTCAAATAT
TGCTCATGGAGGATCTTCAGTAGATCTTGCTATTTTTTCCCTTCATCTTGCAGGTATTTC
ATCAATTTTAGGAGCAATTAATTTTATTACCACAATTATTAATATACGAATAAATAATTT
ATCATTTGATCAAATACCTTTATTTGTCTGAGCTGTTGGAATTACAGCTTTCTTACTTCT
TTTATCATTACCTGTTTTAGCTGGAGCTATTACTATACTTTTAACAGATCGAAATTTAAA
TACTTCTTTTTTTGACCCTGCTGGTGGAGGAGATCCAATTTTATAC
>Antheraea_vietnamensis_GU663569_Vietnam_COI
AACTTTATATTTTATTTTTGGAATTTGAGCAGGAATAGTTGGAACTTCATTAAGACTTCT
AATTCGAGCTGAATTGGGAACCCCAGGGTCTTTAATTGGAGATGACCAAATTTATAATAC
CATTGTAACAGCTCATGCTTTTATTATAATTTTTTTTATAGTCATACCTATTATAATTGG
AGGATTTGGAAATTGATTAATTCCATTAATATTAGGAGCTCCTGATATAGCTTTCCCACG
AATAAATAATATGAGTTTTTGACTATTACCCCCCTCTTTAACTCTATTAATCTCCAGAAG
AATTGTAGAAAATGGAGCTGGAACTGGATGAACAGTTTACCCCCCTCTCTCTTCAAATAT
TGCTCATGGAGGATCTTCAGTAGATCTTGCTATTTTTTCCCTTCATCTTGCAGGTATTTC
ATCAATTTTAGGAGCAATTAATTTTATTACCACAATTATTAATATACGAATAAATAATTT
ATCATTTGATCAAATACCTTTATTTGTCTGAGCTGTTGGAATTACAGCTTTCTTACTTCT
TTTATCATTACCTGTTTTAGCTGGAGCTATTACTATACTTTTAACAGATCGAAATTTAAA
TACTTCTTTTTTTGACCCTGCTGGTGGAGGAGATCCAATTTTATAC
>Antheraea_vietnamensis_GU663571_Vietnam_COI
AACTTTATATTTTATTTTTGGAATTTGAGCAGGAATAGTTGGAACTTCATTAAGACTTCT
AATTCGAGCTGAATTGGGAACCCCAGGGTCTTTAATTGGAGATGACCAAATTTATAATAC
CATTGTAACAGCTCATGCTTTTATTATAATTTTTTTTATAGTCATACCTATTATAATTGG
AGGATTTGGAAATTGATTAATTCCATTAATATTAGGAGCTCCTGATATAGCTTTCCCACG
AATAAATAATATGAGTTTTTGACTATTACCCCCCTCTTTAACTCTATTAATCTCCAGAAG
AATTGTAGAAAATGGAGCTGGAACTGGATGAACAGTTTACCCCCCTCTCTCTTCAAATAT
TGCTCATGGAGGATCTTCAGTAGATCTTGCTATTTTTTCCCTTCATCTTGCAGGTATTTC
ATCAATTTTAGGAGCAATTAATTTTATTACCACAATTATTAATATACGAATAAATAATTT
ATCATTTGATCAAATACCTTTATTTGTCTGAGCTGTTGGAATTACAGCTTTCTTACTTCT
TTTATCATTACCTGTTTTAGCTGGAGCTATTACTATACTTTTAACAGATCGAAATTTAAA
TACTTCTTTTTTTGACCCTGCTGGTGGAGGAGATCCAATTTTATAC
>Antheraea_vietnamensis_GU663573_Vietnam_COI
AACTTTATATTTTATTTTTGGAATTTGAGCAGGAATAGTTGGAACTTCATTAAGACTTCT
AATTCGAGCAGAATTAGGAACCCCAGGGTCTTTAATTGGAGATGACCAAATCTATAATAC
CATTGTAACAGCTCATGCTTTTATTATAATTTTTTTCATAGTCATACCTATTATAATTGG
AGGATTTGGAAATTGATTAATTCCATTAATATTAGGAGCTCCTGATATAGCTTTCCCACG
AATAAATAATATAAGTTTTTGACTATTACCCCCCTCTTTAACCCTATTAATCTCCAGAAG
AATTGTAGAAAATGGAGCTGGAACTGGATGAACAGTTTACCCCCCCCTCTCCTCAAATAT
TGCTCATGGAGGATCTTCAGTAGATCTTGCTATTTTTTCCCTTCATCTTGCAGGTATTTC
ATCAATTTTAGGAGCAATTAATTTTATTACTACAATTATTAATATACGAATAAATAATTT
ATCATTTGATCAAATACCTTTATTTATTTGAGCTGTCGGAATTACAGCTTTCTTACTTCT
TTTATCATTACCTGTTTTAGCTGGAGCTATTACTATACTTTTAACAGATCGAAATTTAAA
TACTTCTTTTTTCGATCCTGCTGGTGGAGGAGATCCAATTTTATAT
>Antheraea_vietnamensis_GU663575_Vietnam_COI
AACTTTATATTTTATTTTTGGAATTTGAGCAGGAATAGTTGGAACTTCATTAAGACTTCT
AATTCGAGCTGAATTGGGAACCCCAGGGTCTTTAATTGGAGATGACCAAATTTATAATAC
CATTGTAACAGCTCATGCTTTTATTATAATTTTTTTTATAGTCATACCTATTATAATTGG
AGGATTTGGAAATTGATTAATTCCATTAATATTAGGAGCTCCTGATATAGCTTTCCCACG
AATAAATAATATGAGTTTTTGACTATTACCCCCCTCTTTAACTCTATTAATCTCCAGAAG
AATTGTAGAAAATGGAGCTGGAACTGGATGAACAGTTTACCCCCCTCTCTCTTCAAATAT
TGCTCATGGAGGATCTTCAGTAGATCTTGCTATTTTTTCCCTTCATCTTGCAGGTATTTC
ATCAATTTTAGGAGCAATTAATTTTATTACCACAATTATTAATATACGAATAAATAATTT
ATCATTTGATCAAATACCTTTATTTGTCTGAGCTGTTGGAATTACAGCTTTCTTACTTCT
TTTATCATTACCTGTTTTAGCTGGAGCTATTACTATACTTTTAACAGATCGAAATTTAAA
TACTTCTTTTTTTGACCCTGCTGGTGGAGGAGATCCAATTTTATAC
>Antheraea_vietnamensis_GU663577_Vietnam_COI
AACTTTATATTTTATTTTTGGAATTTGAGCAGGAATAGTTGGAACTTCATTAAGACTTCT
AATTCGAGCTGAATTGGGAACCCCAGGGTCTTTAATTGGAGATGACCAAATTTATAATAC
CATTGTAACAGCTCATGCTTTTATTATAATTTTTTTTATAGTCATACCTATTATAATTGG
AGGATTTGGAAATTGATTAATTCCATTAATATTAGGAGCTCCTGATATAGCTTTCCCACG
AATAAATAATATGAGTTTTTGACTATTACCCCCCTCTTTAACTCTATTAATCTCCAGAAG
AATTGTAGAAAATGGAGCTGGAACTGGATGAACAGTTTACCCCCCTCTCTCTTCAAATAT
TGCTCATGGAGGATCTTCAGTAGATCTTGCTATTTTTTCCCTTCATCTTGCAGGTATTTC
ATCAATTTTAGGAGCAATTAATTTTATTACCACAATTATTAATATACGAATAAATAATTT
ATCATTTGATCAAATACCTTTATTTGTCTGAGCTGTTGGAATTACAGCTTTCTTACTTCT
TTTATCATTACCTGTTTTAGCTGGAGCTATTACTATACTTTTAACAGATCGAAATTTAAA
TACTTCTTTTTTTGACCCTGCTGGTGGAGGAGATCCAATTTTATAC
>Antheraea_vietnamensis_GU663861_Vietnam_COI
AACTTTATATTTTATTTTTGGAATTTGAGCAGGAATAGTTGGAACTTCATTAAGACTTCT
AATTCGAGCTGAATTGGGAACCCCAGGGTCTTTAATTGGAGATGACCAAATTTATAATAC
CATTGTAACAGCTCATGCTTTTATTATAATTTTTTTTATAGTCATACCTATTATAATTGG
AGGATTTGGAAATTGATTAATTCCATTAATATTAGGAGCTCCTGATATAGCTTTCCCACG
AATAAATAATATGAGTTTTTGACTATTACCCCCCTCTTTAACTCTATTAATCTCCAGAAG
AATTGTAGAAAATGGAGCTGGAACTGGATGAACAGTTTACCCCCCTCTCTCTTCAAATAT
TGCTCATGGAGGATCTTCAGTAGATCTTGCTATTTTTTCCCTTCATCTTGCAGGTATTTC
ATCAATTTTAGGAGCAATTAATTTTATTACCACAATTATTAATATACGAATAAATAATTT
ATCATTTGATCAAATACCTTTATTTGTCTGAGCTGTTGGAATTACAGCTTTCTTACTTCT
TTTATCATTACCTGTTTTAGCTGGAGCTATTACTATACTTTTAACAGATCGAAATTTAAA
TACTTCTTTTTTTGACCCTGCTGGTGGAGGAGATCCAATTTTATAC
>Antheraea_yamamai_superba_8
???????????????????GGAATCTGAGCAGGAATAGTTGGAACTTCTTTAAGACTTCT
AATTCGAGCAGAATTAGGAACCCCAGGGTCTTTAATTGGAGATGACCAAATTTATAATAC
TATTGTAACAGCTCATGCTTTTATTATAATTTTTTTTATAGTTATACCTATTATAATTGG
TGGATTTGGAAATTGACTAGTCCCATTAATACTAGGAGCTCCTGATATAGCCTTTCCACG
AATAAATAATATAAGTTTTTGATTGCTTCCCCCTTCTTTAACTTTATTAATTTCTAGAAG
AATTGTAGAAAATGGAGCTGGAACTGGATGAACAGTTTATCCCCCTCTCTCTTCTAATAT
TGCTCATGGAGGCTCTTCAGTAGATCTTGCTATTTTTTCTTTACATCTTGCTGGTATTTC
TTCAATCTTAGGAGCAATTAATTTTATTACTACAATTATTAATATACGAATAAATAATTT
ATCATTTGATCAAATACCTTTATTTATTTGAGCTGTCGGAATTACAGCTTTTTTACTTCT
TTTATCATTACCTGTTTTAGCTGGAGCTATCACTATACTCCTAACAGATCGAAATTTAAA
TACTTCTTTCTTTGATCCTGCTGGAGGGGGAGATCCTATTCTTTAT
>Antheraea_yamamai_superba_30
AACTTTATATTTTATTTTTGGAATCTGAGCAGGAATAGTTGGAACTTCTTTAAGACTTCT
AATTCGAGCAGAATTAGGAACCCCAGGGTCTTTAATTGGAGATGACCAAATTTATAATAC
TATTGTAACAGCTCATGCTTTTATTATAATTTTTTTTATAGTTATACCTATTATAATTGG
TGGATTTGGAAATTGACTAGTCCCATTAATACTAGGAGCTCCTGATATAGCCTTTCCACG
AATAAATAATATAAGTTTTTGATTGCTTCCCCCTTCTTTAACTTTATTAATTTCTAGAAG
AATTGTAGAAAATGGAGCTGGAACTGGATGAACAGTTTATCCCCCTCTCTCTTCTAATAT
TGCTCATGGAGGCTCTTCAGTAGATCTTGCTATTTTTTCTTTACATCTTGCTGGTATTTC
TTCAATCTTAGGAGCAATTAATTTTATTACTACAATTATTAATATACGAATAAATAATTT
ATCATTTGATCAAATACCTTTATTTATTTGAGCTGTCGGAATTACAGCTTTTTTACTTCT
TTTATCATTACCTGTTTTAGCTGGAGCTATCACTATACTCCTAACAGATCGAAATTTAAA
TACTTCTTTCTTTGATCCTGCTGGAGGGGGAGATCCTATTCTTTAT
>Antheraea_yamamai_superba_37
AACTTTATATTTTATTTTTGGAATCTGAGCAGGAATAGTTGGAACTTCTTTAAGACTTCT
AATTCGAGCAGAATTAGGAACCCCAGGGTCTTTAATTGGAGATGACCAAATTTATAATAC
TATTGTAACAGCTCATGCTTTTATTATAATTTTTTTTATAGTTATACCTATTATAATTGG
TGGATTTGGAAATTGACTAGTCCCATTAATACTAGGAGCTCCTGATATAGCCTTTCCACG
AATAAATAATATAAGTTTTTGATTGCTTCCCCCTTCTTTAACTTTATTAATTTCTAGAAG
AATTGTAGAAAATGGAGCTGGAACTGGATGAACAGTTTATCCCCCTCTCTCTTCTAATAT
TGCTCATGGAGGCTCTTCAGTAGATCTTGCTATTTTTTCTTTACATCTTGCTGGTATTTC
TTCAATCTTAGGAGCAATTAATTTTATTACTACAATTATTAATATACGAATAAATAATTT
ATCATTTGATCAAATACCTTTATTTATTTGAGCTGTCGGAATTACAGCTTTTTTACTTCT
TTTATCATTACCTGTTTTAGCTGGAGCTATCACTATACTCCTAACAGATCGAAATTTAAA
TACTTCTTTCTTTGATCCTGCTGGAGGGGGAGATCCTATTCTTTAT
>Antheraea_yamamai_superba_38
AACTTTATATTTTATTTTTGGAATCTGAGCAGGAATAGTTGGAACTTCTTTAAGACTTCT
AATTCGAGCAGAATTAGGAACCCCAGGGTCTTTAATTGGAGATGACCAAATTTATAATAC
TATTGTAACAGCTCATGCTTTTATTATAATTTTTTTTATAGTTATACCTATTATAATTGG
TGGATTTGGAAATTGACTAGTCCCATTAATACTAGGAGCTCCTGATATAGCCTTTCCACG
AATAAATAATATAAGTTTTTGATTGCTTCCCCCTTCTTTAACTTTATTAATTTCTAGAAG
AATTGTAGAAAATGGAGCTGGAACTGGATGAACAGTTTATCCCCCTCTCTCTTCTAATAT
TGCTCATGGAGGCTCTTCAGTAGATCTTGCTATTTTTTCTTTACATCTTGCTGGTATTTC
TTCAATCTTAGGAGCAATTAATTTTATTACTACAATTATTAATATACGAATAAATAATTT
ATCATTTGATCAAATACCTTTATTTATTTGAGCTGTCGGAATTACAGCTTTTTTACTTCT
TTTATCATTACCTGTTTTAGCTGGAGCTATCACTATACTCCTAACAGATCGAAATTTAAA
TACTTCTTTCTTTGATCCTGCTGGAGGGGGAGATCCTATTCTTTAT
>Antheraea_yamamai_superba_39
AACTTTATATTTTATTTTTGGATTCTGAGCAGGAATAGTTGGAACTTCTTTAAGACTTCT
AATTCGAGCAGAATTAGGAACCCCAGGGTCTTTAATTGGAGATGACCAAATTTATAATAC
TATTGTAACAGCTCATGCTTTTATTATAATTTTTTTTATAGTTATACCTATTATAATTGG
TGGATTTGGAAATTGACTAGTCCCATTAATACTAGGAGCTCCTGATATAGCCTTTCCACG
AATAAATAATATAAGTTTTTGATTGCTTCCCCCTTCTTTAACTTTATTAATTTCTAGAAG
AATTGTAGAAAATGGAGCTGGAACTGGATGAACAGTTTATCCCCCTCTCTCTTCTAATAT
TGCTCATGGAGGCTCTTCAGTAGATCTTGCTATTTTTTCTTTACATCTTGCTGGTATTTC
TTCAATCTTAGGAGCAATTAATTTTATTACTACAATTATTAATATACGAATAAATAATTT
ATCATTTGATCAAATACCTTTATTTATTTGAGCTGTCGGAATTACAGCTTTTTTACTTCT
TTTATCATTACCTGTTTTAGCTGGAGCTATCACTATACTCCTAACAGATCGAAATTTAAA
TACTTCTTTCTTTGATCCTGCTGGAGGGGGAGATCCTATTCTTTAT
>Antheraea_yamamai_superba_40
AACTTTATATTTTATTTTTGGAATCTGAGCAGGAATAGTTGGAACTTCTTTAAGACTTCT
AATTCGAGCAGAATTAGGAACCCCAGGGTCTTTAATTGGAGATGACCAAATTTATAATAC
TATTGTAACAGCTCATGCTTTTATTATAATTTTTTTTATAGTTATACCTATTATAATTGG
TGGATTTGGAAATTGACTAGTCCCATTAATACTAGGAGCTCCTGATATAGCCTTTCCACG
AATAAATAATATAAGTTTTTGATTGCTTCCCCCTTCTTTAACTTTATTAATTTCTAGAAG
AATTGTAGAAAATGGAGCTGGAACTGGATGAACAGTTTATCCCCCTCTCTCTTCTAATAT
TGCTCATGGAGGCTCTTCAGTAGATCTTGCTATTTTTTCTTTACATCTTGCTGGTATTTC
TTCAATCTTAGGAGCAATTAATTTTATTACTACAATTATTAATATACGAATAAATAATTT
ATCATTTGATCAAATACCTTTATTTATTTGAGCTGTCGGAATTACAGCTTTTTTACTTCT
TTTATCATTACCTGTTTTAGCTGGAGCTATCACTATACTCCTAACAGATCGAAATTTAAA
TACTTCTTTCTTTGATCCTGCTGGAGGGGGAGATCCTATTCTTTAT
>Antheraea_yamamai_superba_41
AACTTTATATTTTATTTTTGGAATCTGAGCAGGAATAGTTGGAACTTCTTTAAGACTTCT
AATTCGAGCAGAATTAGGAACCCCAGGGTCTTTAATTGGAGATGACCAAATTTATAATAC
TATTGTAACAGCTCATGCTTTTATTATAATTTTTTTTATAGTTATACCTATTATAATTGG
TGGATTTGGAAATTGACTAGTCCCATTAATACTAGGAGCTCCTGATATAGCCTTTCCACG
AATAAATAATATAAGTTTTTGATTGCTTCCCCCTTCTTTAACTTTATTAATTTCTAGAAG
AATTGTAGAAAATGGAGCTGGAACTGGATGAACAGTTTATCCCCCTCTCTCTTCTAATAT
TGCTCATGGAGGCTCTTCAGTAGATCTTGCTATTTTTTCTTTACATCTTGCTGGTATTTC
TTCAATCTTAGGAGCAATTAATTTTATTACTACAATTATTAATATACGAATAAATAATTT
ATCATTTGATCAAATACCTTTATTTATTTGAGCTGTCGGAATTACAGCTTTTTTACTTCT
TTTATCATTACCTGTTTTAGCTGGAGCTATCACTATACTCCTAACAGATCGAAATTTAAA
TACTTCTTTCTTTGAT??????????????????????????????
>Antheraea_yamamai_AB015864_Japan_COI
AACTTTATATTTTATTTTTGGAATCTGAGCAGGAATAGTTGGAACTTCTTTAAGACTTCT
AATTCGAGCAGAATTAGGAACCCCAGGGTCTTTAATTGGAGATGACCAAATTTATAATAC
TATTGTAACAGCTCATGCTTTTATTATAATTTTTTTTATAGTTATACCTATTATAATTGG
AGGATTTGGAAATTGACTAATTCCATTAATATTAGGAGCTCCTGATATAGCTTTCCCACG
AATAAATAATATAAGTTTTTGATTGCTCCCCCCTTCTTTAACTTTATTAATTTCTAGAAG
AATTGTAGAAAATGGAGCTGGAACTGGATGAACAGTTTATCCCCCCCTTTCTTCAAATAT
TGCTCATGGAGGCTCTTCAGTAGATCTTGCTATTTTTTCATTACATCTTGCAGGTATTTC
TTCAATTTTAGGAGCAATTAATTTTATTACTACAATTATTAATATACGAATAAATAATTT
ATCATTTGATCAAATACCTTTATTTGTTTGAGCTGTCGGAATTACAGCCTTTTTACTTCT
TTTATCATTACCTGTTTTAGCTGGAGCTATTACAATATTACTAACAGATCGAAATTTAAA
TACTTCTTTCTTTGATCCTGCTGGAGGGGGAGATCCTATTCTTTAT
>Antheraea_yamamai_AF029067_Japan_COI
????????????????????????????????????????????????????????????
??????????????????????????????????????????TGATCAAATTTATAATAC
TATTGTAACAGCTCATGCTTTTATTATAATTTTTTTTATAGTTATACCTATTATAATTGG
AGGATTTGGAAATTGACTAATTCCGTTAATATTAGGAGCTCCTGATATAGCTTTCCCACG
AATAAATAATATAANTTTTTGATTGCTCCCCCCTTCTTTAACTTTATTAATTTCTAGAAG
AATTGTAGAAAATGGAGCTGGAACTGGATGAACAGTTTATCCCCCCCTTTCTTCAAATAT
TGCTCATGGAGGCTCTTCAGTAAATCTTGCTATTTTTTCATTACATCTTGCAGGTATTTC
TTCAATTTTAGGAGCAATTAATTTTATTACTACAATTATTAATATACAAATAAATAATTT
ATCATTTGATCAAATACCTTTATTTGTTTGAGCTGTCGGAATTACAGCCTTTTTACTTCT
TTTATCATTACCTGCTTTAGCTGGAGCTATTACAATATTACTAACAGATCGAAATTTAAA
TACTTCTTTCTTTGATCCTGCTGGAGGGGGAGATCCTATTCTTTAT
>Antheraea_yamamai_DQ056337_China_COI
AACTTTATATTTTATTTTTGGAATCTGAGCAGGAATAGTTGGAACTTCTTTAAGACTTCT
AATTCGAGCAGAATTAGGAACCCCAGGGTCTTTAATTGGAGATGACCAAATTTATAATAC
TATTGTAACAGCTCATGCTTTTATTATAATTTTTTTTATAGTTATACCTATTATAATTGG
AGGATTTGGAAATTGACTAATTCCATTAATATTAGGAGCTCCTGATATAGCTTTCCCACG
AATAAATAATATAAGTTTTTGATTGCTCCCCCCTTCTTTAACTTTATTAATTTCTAGAAG
AATTGTAGAAAATGGAGCTGGAACTGGATGAACAGTTTATCCCCCCCTTTCTTCAAATAT
TGCTCATGGAGGCTCTTCAGTAGATCTTGCTATTTTTTCATTACATCTTGCAGGTATTTC
TTCAATTTTAGGAGCAATTAATTTTATTACTACAATTATTAATATACGAATAAATAATTT
ATCATTTGATCAAATACCTTTATTTGTTTGAGCTGTCGGAATTACAGCCTTTTTACTTCT
TTTATCATTACCTGTTTTAGCTGGAGCTATTACAATATTACTAACAGATCGAAATTTAAA
TACTTCTTTCTTTGATCCTGCTGGAGGGGGAGATCCTATTCTTTAT
>Antheraea_yamamai_EU726630_Korea_COI
AACTTTATATTTTATTTTTGGAATCTGAGCAGGAATAGTTGGAACTTCTTTAAGACTTCT
AATTCGAGCAGAATTAGGAACCCCAGGGTCTTTAATTGGAAATGACCAAATTTATAATAC
TATTGTAACAGCTCATGCTTTTATTATAATTTTTTTTATAGTTATACCTATTATAATTGG
AGGATTTGGAAATTGACTAATTCCGTTAATATTAGGAGCTCCTGATATAGCTTTCCCACG
AATAAATAATATAAGTTTTTGATTGCTCCCCCCTTCTTTAACTTTATTAATTTCTAGAAG
AATTGTAGAAAATGGAGCTGGAACTGGATGAACAGTTTATCCCCCCCTTTCTTCAAATAT
TGCTCATGGAGGCTCTTCAGTAGATCTTGCTATTTTTTCATTACATCTTGCAGGTATTTC
TTCAATTTTAGGAGCAATTAATTTTATTACTACAATTATTAATATACGAATAAATAATTT
ATCATTTGATCAAATACCTTTATTTGTTTGAGCTGTCGGAATTACAGCCTTTTTACTTCT
TTTATCATTACCTGTTTTAGCTGGAGCTATTACAATATTACTAACAGATCGAAATTTAAA
TACTTCTTTCTTTGATCCTGCTGGAGGGGGAGATCCTATTCTTTAT
>Attacus_atlas_AY605252_Indonesia_COI
????????????????????????????????????????????????????????????
??????????????????????????????????????????TGATCAAATTTATAATAC
TATTGTAACAGCCCATGCTTTTATTATAATTTTTTTTATAGTAATACCCATTATAATCGG
AGGATTTGGAAATTGGTTAGTACCTTTAATATTAGGAGCACCTGATATAGCTTTCCCTCG
AATAAATAATATAAGTTTTTGACTTCTTCCCCCTTCCTTAACATTATTAATCTCTAGAAG
AATTGTCGAAAATGGAGCAGGAACAGGATGAACAGTTTACCCCCCTCTCTCCTCTAATAT
TGCCCACGGGGGAAGCTCAGTAGATTTAGCTATTTTTTCTCTTCATTTAGCTGGAATTTC
TTCAATTTTAGGGGCTATTAATTTTATTACAACAATTATTAATATACGAATAAATAATTT
GTCATTTGATCAAATACCCCTATTTGTTTGAGCGGTAGGAATCACTGCTTTTCTTTTATT
ATTATCATTACCAGTTTTAGCTGGAGCTATTACTATACTTTTAACTGACCGTAACCTTAA
TACCTCCTTTTTTGACCCGGCAGGGGGAGGAGATCCAATTCTTTAC
>Attacus_atlas_KC968962_India_COI
?????????????ATTTTTGGTATTTGAGCAGGAATAGTAGGAACCTCCTTAAGATTATT
AATTCGAGCAGAATTAGGCACCCCCAGATCTTTAATTGGAGACGATCAAATTTATAATAC
TATTGTAACAGCTCACGCTTTTATTATAATTTTTTTTATAGTAATACCTATTATAATTGG
AGGATTTGGAAATTGATTAGTACCTTTAATATTAGGAGCTCCTGATATAGCCTTCCCTCG
AATAAATAACATAAGTTTTTGACTTCTCCCCCCTTCTTTAACATTACTAATTTCTAGAAG
AATTGTCGAAAATGGAGCAGGAACAGGATGAACAGTTTACCCCCCTCTTTCTTCTAATAT
TGCTCACGGAGGAAGATCAGTAGATTTAGCCATTTTTTCTCTTCATTTAGCTGGAATTTC
TTCAATTTTAGGAGCTATTAATTTTATTACAACAATTATTAATATACGAATAAATAATTT
ATCATTTGATCAAATACCCCTATTTGTTTGAGCACTAGGAATTACGGCGTTTCTTTTATT
AGTATCATTACCAGTTTTAGCGGGAGCTATGACAATACTTTTAACTGATCAGAATCTGAA
CACCTCCTTTTTTGATCCTGCGGGGGGAGGAGACCCAATCCTTTAC
>Attacus_atlas_KF006326_China_COI
AACTTTATACTTTATTTTTGGTATTTGAGCAGGAATAGTAGGAACCTCCTTAAGATTATT
AATTCGAGCAGAATTAGGCACCCCCAGATCTTTAATTGGAGACGATCAAATTTATAATAC
TATTGTAACAGCCCACGCTTTTATTATAATTTTTTTTATAGTAATACCTATTATAATTGG
AGGATTTGGAAATTGATTAGTACCTTTAATATTAGGAGCTCCTGATATAGCCTTCCCTCG
AATAAATAACATAAGTTTTTGACTTCTCCCCCCTTCTTTAACATTACTAATTTCTAGAAG
AATTGTCGAAAATGGAGCAGGGACAGGATGAACAGTTTACCCCCCTCTTTCTTCTAATAT
TGCTCACGGAGGAAGATCAGTAGATTTAGCCATTTTTTCTCTTCATTTAGCTGGAATTTC
TTCAATTTTAGGAGCTATTAATTTTATTACAACAATTATTAATATACGAATAAATAATTT
ATCATTTGATCAAATACCCCTATTTGTTTGAGCAGTAGGAATTACTGCTTTTCTTTTATT
ATTATCATTACCAGTTTTAGCAGGAGCTATTACAATACTTTTAACTGATCGTAATCTTAA
TACCTCCTTTTTTGATCCTGCGGGGGGAGGAGACCCAATCCTTTAC
>Attacus_atlas_12
???TTTATACTTTATTTTTGGTATTTGAGCAGGAATAGTAGGAACCTCCTTAAGATTATT
AATTCGAGCAGAATTAGGCACCCCCAGATCTTTAATTGGAGATGATCAAATTTATAATAC
TATTGTAACAGCCCACGCTTTTATTATAATTTTTTTTATAGTAATACCTATTATAATTGG
AGGATTTGGAAATTGATTAGTACCTTTAATATTAGGAGCTCCTGATATAGCCTTCCCTCG
AATAAATAATATAAGTTTTTGACTTCTCCCCCCTTCTTTAACATTACTAATTTCTAGAAG
AATTGTCGAAAATGGAGCAGGAACAGGATGAACAGTTTACCCCCCTCTTTCTTCTAATAT
TGCCCACGGAGGAAGATCAGTAGATTTAGCCATTTTTTCTCTTCATTTAGCTGGAATTTC
TTCAATTTTAGGGGCTATTAATTTTATTACAACAATTATTAATATACGAATAAATAATTT
ATCATTTGATCAAATACCCCTATTTGTTTGAGCAGTAGGAATTACTGCTTTTCTTTTATT
ATTATCATTACCAGTTTTAGCGGGAGCTATTACAATACTTTTAACTGATCGTAATCTTAA
TACCTCCTTTTTTGACCCTGCGGGGGGAGGAGACCCAATCCTTTAC
>Attacus_atlas_21
AACTTTATACTTTATTTTTGGTATTTGAGCAGGAATAGTAGGCACCTCCTTAAGATTATT
AATTCGAGCAGAATTAGGCACCCCCAGATCTTTAATTGGAGATGATCAAATTTATAATAC
TATTGTAACAGCCCATGCTTTTATTATAATTTTTTTTATAGTAATACCTATTATAATTGG
AGGATTTGGAAATTGATTAGTACCTTTAATATTAGGGGCTCCTGATATAGCCTTCCCTCG
AATAAATAATATAAGTTTTTGACTTCTCCCCCCTTCTTTAACATTGCTAATTTCTAGAAG
AATTGTCGAAAATGGAGCAGGAACAGGATGAACAGTTTACCCCCCTCTTTCTTCTAATAT
TGCCCACGGAGGAAGATCAGTAGATTTAGCCATTTTTTCTCTTCATTTAGCTGGAATTTC
TTCAATTTTAGGGGCTATTAATTTTATTACAACAATTATTAATATACGAATAAATAATTT
ATCATTTGATCAAATACCCCTATTTGTTTGAGCAGTAGGAATTACTGCTTTTCTTTTATT
ATTATCATTACCAGTTTTAGCAGGAGCTATTACAATACTTTTAACTGATCGTAATCTTAA
TACCTCCTTTTTTGACCCTGCGGGGGGAGGAGACCCAATCCTTTAC
>Attacus_atlas_36
??????????????????????????GAGCAGGAATAGTAGGAACCTCCTTAAGATTATT
AATTCGAGCAGAATTAGGCACCCCCAGATCTTTAATTGGAGATGATCAAATTTATAATAC
TATTGTAACAGCCCACGCTTTTATTATAATTTTTTTTATAGTAATACCTATTATAATTGG
AGGATTTGGAAATTGATTAGTACCTTTAATATTAGGAGCTCCTGATATAGCCTTCCCTCG
AATAAATAATATAAGTTTTTGACTTCTCCCCCCTTCTTTAACATTACTAATTTCTAGAAG
AATTGTCGAAAATGGAGCAGGAACAGGATGAACAGTTTACCCCCCTCTTTCTTCTAATAT
TGCCCACGGAGGAAGATCAGTAGATTTAGCCATTTTTTCTCTTCATTTAGCTGGAATTTC
TTCAATTTTAGGGGCTATTAATTTTATTACAACAATTATTAATATACGAATAAATAATTT
ATCATTTGATCAAATACCCCTATTTGTTTGAGCAGTAGGAATTACTGCTTTTCTTTTATT
ATTATCATTACCAGTTTTAGCGGGAGCTATTACAATACTTTTAACTGATCGTAATCTTAA
TACCTCCTTTTTTGACCCTGCGGGGGGAGGAGACCCAATCCTTTAC
>Attacus_atlas_48
???TTTATACTTTATTTTTGGTATTTGAGCAGGAATAGTAGGAACCTCCTTAAGATTATT
AATTCGAGCAGAATTAGGCACCCCCAGATCTTTAATTGGAGACGATCAAATTTATAATAC
TATTGTAACAGCCCATGCTTTTATTATAATTTTTTTTATAGTAATACCTATTATAATTGG
AGGATTTGGAAATTGATTAGTACCTTTAATATTAGGAGCTCCTGATATAGCCTTCCCTCG
AATAAATAACATAAGTTTTTGACTTCTCCCCCCTTCTTTAACATTACTGATTTCTAGAAG
AATTGTCGAAAATGGAGCAGGAACAGGATGAACAGTTTACCCCCCTCTTTCTTCTAATAT
TGCTCACGGAGGAAGATCAGTAGATTTAGCCATTTTTTCTCTTCATTTAGCTGGAATTTC
TTCAATTTTAGGAGCTATTAATTTTATTACAACAATTATTAATATACGAATAAATAATTT
ATCATTTGATCAAATACCCCTATTTGTTTGAGCAGTAGGAATTACTGCTTTTCTTTTATT
ATTATCATTACCAGTTTTAGCGGGAGCTATTACAATACTTTTAACTGATCGTAATCTTAA
TACCTCCTTTTTTGATCCTGCAGGGGGAGGAGACCCAATCCTTTAC
>Attacus_suparmani_GU703333_Indonesia_COI
?????????????????????????????????????????GAACTTCTCTAAGATTACT
AATTCGAGCAGAATTAGGAACCCCCAGATCTTTAATTGGAGATGATCAAATCTATAATAC
TATTGTAACAGCCCATGCCTTTATTATAATTTTTTTTATAGTAATACCTATTATAATTGG
AGGATTTGGAAATTGACTAGTACCCCTAATACTAGGGGCCCCTGATATAGCTTTCCCTCG
AATAAATAATATAAGTTTTTGACTTCTCCCCCCCTCTTTAACATTATTAATTTCTAGAAG
AGTCGTCGAAAATGGAGCAGGAACAGGATGAACAGTTTACCCCCCCCTTTCCTCTAACAT
TGCTCACGGAGGAAGCTCAGTAGATTTAGCTATCTTTTCTTTACATCTAGCAGGTATTTC
CTCAATTTTAGGAGCTATTAATTTTATTACAACAATTATTAATATACGAATAAATAATTT
ATCATTTGACCAAATACCTCTATTTGTTTGAGCAGTCGGGATCACTGCTTTCCTTTTATT
ATTATCACTCCCTGTTTTAGCCGGAGCTATTACTATACTTTTAACTGATCGTAATCTTAA
TACCTCCTTTTTTGACCCTGCAGGGGGAGGAGATCCTATTCTTTAC
>Loepa_diffunorientalis_HM383362_Vietnam_COI
TACATTATATTTTATTTTTGGAATTTGAGCTGGAATAGTAGGAACTTCATTAAGACTCTT
AATTCGAGCCGAATTAGGAACCCCCGGATCTTTAATTGGAGATGACCAAATCTATAATAC
TATTGTAACTGCACATGCTTTTATTATAATTTTTTTCATAGTAATACCTATTATAATTGG
AGGATTTGGTAATTGATTAATCCCATTAATACTAGGTGCCCCTGATATGGCCTTCCCCCG
AATAAATAATATGAGATTTTGGTTATTGCCTCCCTCTTTAATACTACTAATCTCAAGAAG
AATTGTAGAAAATGGTGCCGGAACAGGATGAACGGTCTATCCCCCCCTTTCATCTAACAT
TGCCCATGGAGGTACCTCTGTAGATTTAGCAATTTTTTCACTACATTTAGCAGGTATTTC
TTCAATTTTAGGAGCCATTAATTTTATCACTACTATTATCAATATACGAATAAATAATCT
TTCGTTTGATCAGATACCTTTATTTGTTTGAGCTGTAGGAATTACAGCTTTTTTACTTCT
CCTTTCTTTACCTGTTTTAGCTGGAGCTATTACTATACTTTTAACAGATCGAAACTTAAA
TACTTCTTTCTTTGACCCCGCTGGAGGGGGAGACCCAATTCTTTAC
>Loepa_diffunorientalis_HM383839_Vietnam_COI
TACATTATATTTTATTTTTGGAATTTGAGCTGGAATAGTAGGAACTTCATTAAGACTCTT
AATTCGAGCCGAATTAGGAACCCCTGGATCCTTAATTGGAGATGATCAAATCTATAATAC
TATTGTAACTGCACATGCTTTTATTATAATTTTTTTCATAGTAATACCTATTATAATTGG
AGGATTTGGTAATTGATTAATCCCATTAATACTAGGTGCCCCTGATATAGCCTTCCCCCG
AATAAATAATATGAGATTTTGGTTATTGCCCCCCTCTTTAATACTATTAATCTCAAGAAG
AATCGTAGAAAATGGTGCCGGAACAGGATGAACGGTCTATCCCCCCCTTTCATCTAACAT
TGCCCATGGAGGTACCTCTGTAGATTTAGCAATTTTTTCACTACATTTAGCAGGTATTTC
TTCAATTTTAGGAGCCATTAATTTTATCACTACTATTATCAATATACGAATAAATAATCT
TTCGTTTGATCAGATACCTTTATTTGTTTGAGCTGTAGGAATTACAGCTTTTTTACTTCT
CCTCTCTTTACCTGTTTTAGCTGGAGCTATTACTATACTTTTAACAGATCGAAACTTAAA
TACTTCTTTCTTTGACCCCGCTGGGGGAGGAGACCCAATTCTTTAT
>Loepa_diffunorientalis_HQ973226_Vietnam_COI
TACATTATATTTTATTTTTGGAATTTGAGCTGGAATAGTAGGAACTTCATTAAGACTCTT
AATTCGAGCCGAATTAGGAACCCCCGGATCTTTAATTGGAGATGACCAAATCTATAATAC
TATTGTAACTGCACATGCTTTTATTATAATTTTTTTCATAGTAATACCTATTATAATTGG
AGGATTTGGTAATTGATTAATCCCATTAATACTAGGTGCCCCTGATATGGCCTTCCCCCG
AATAAATAATATGAGATTTTGGTTATTGCCTCCCTCTTTAATACTACTAATCTCAAGAAG
AATTGTAGAAAATGGTGCCGGAACAGGATGAACGGTCTATCCCCCCCTTTCATCTAACAT
TGCCCATGGAGGTACCTCTGTAGATTTAGCAATTTTTTCACTACATTTAGCAGGTATTTC
TTCAATTTTAGGAGCCATTAATTTTATCACTACTATTATCAATATACGAATAAATAATCT
TTCGTTTGATCAGATACCTTTATTTGTTTGAGCTGTAGGAATTACAGCTTTTTTACTTCT
CCTTTCTTTACCTGTTTTAGCTGGAGCTATTACTATACTTTTAACAGATCGAAACTTAAA
TACTTCTTTCTTTGACCCCGCTGGAGGGGGAGACCCAATTCTTTAC
>Loepa_diffunorientalis_HQ973227_Vietnam_COI
TACATTATATTTTATTTTTGGAATTTGAGCTGGAATAGTAGGAACTTCATTAAGACTCTT
AATTCGAGCCGAATTAGGAACCCCCGGATCTTTAATTGGAGATGACCAAATCTATAATAC
TATTGTAACTGCACATGCTTTTATTATAATTTTTTTCATAGTAATACCTATTATAATTGG
AGGATTTGGTAATTGATTAATCCCATTAATACTAGGTGCCCCTGATATGGCCTTCCCCCG
AATAAATAATATGAGATTTTGGTTGTTGCCTCCCTCTTTAATACTACTAATCTCAAGAAG
AATTGTAGAAAATGGTGCCGGAACAGGATGAACGGTCTATCCCCCCCTTTCATCTAACAT
TGCCCATGGAGGTACCTCTGTAGATTTAGCAATTTTTTCACTACATTTAGCAGGTATTTC
TTCAATTTTAGGGGCCATTAATTTTATCACTACTATTATCAATATACGAATAAATAATCT
TTCGTTTGATCAGATACCTTTATTTGTTTGAGCTGTAGGAATTACAGCTTTTTTACTTCT
CCTTTCTTTACCTGTTTTAGCTGGGGCTATTACTATACTTTTAACAGATCGAAACTTAAA
TACTTCTTTCTTTG????????????????????????????????
>Loepa_diffunorientalis_SARBA756-09_Bac_Phan_Vietnam_COI
TACATTATATTTTATTTTTGGTATTTGAGCTGGAATAGTAGGAACTTCATTAAGACTCTT
AATTCGAGCTGAATTAGGAACCCCTGGATCTTTAATTGGAGATGATCAAATCTATAATAC
TATTGTAACTGCACATGCTTTTATTATAATTTTTTTCATAGTAATACCTATTATAATTGG
AGGATTTGGTAATTGATTAATTCCATTAATACTAGGCGCCCCCGATATAGCCTTCCCCCG
AATAAATAATATAAGATTTTGATTGTTACCCCCCTCTTTAATACTATTAATCTCAAGAAG
AATTGTAGAAAATGGTGCCGGAACAGGATGAACGGTCTATCCCCCCCTTTCATCTAACAT
TGCTCATGGAGGTACCTCTGTAGATTTAGCAATTTTTTCTCTACATTTAGCAGGTATTTC
TTCAATTTTAGGAGCTATTAATTTTATCACTACTATTATCAATATACGAATAAATAATCT
TTCATTTGATCAGATACCTTTATTTGTTTGAGCTGTAGGAATTACAGCTTTTTTACTTCT
CCTCTCTTTACCTGTTTTAGCTGGAGCTATTACTATACTTTTAACAGATCGAAACTTAAA
TACTTCTTTCTTTGACCCCGCTGGAGGGGGAGACCCAATTCTCTAC
>Loepa_diffunorientalis_SARBA757-09_Bac_Phan_Vietnam_COI
CACATTATATTTTATTTTTGGTATTTGAGCTGGAATAGTAGGAACTTCATTAAGACTCTT
AATTCGAGCTGAATTAGGAACCCCTGGATCTTTAATTGGAGATGATCAAATCTATAATAC
TATTGTAACTGCACATGCTTTTATTATAATTTTTTTCATAGTAATACCTATTATAATTGG
AGGATTTGGTAATTGATTAATTCCATTAATACTAGGCGCCCCCGATATAGCCTTCCCCCG
AATAAATAATATAAGATTTTGATTGTTACCCCCCTCTTTAATACTATTAATCTCAAGAAG
AATTGTAGAAAATGGTGCCGGAACAGGATGAACGGTCTATCCCCCCCTTTCATCTAACAT
TGCTCATGGAGGTACCTCTGTAGATTTAGCAATTTTTTCTCTACATTTAGCAGGTATTTC
TTCAATTTTAGGAGCTATTAATTTTATCACTACTATTATCAATATACGAATAAATAATCT
TTCATTTGATCAGATACCTTTATTTGTTTGAGCTGTAGGAATTACAGCTTTTTTACTTCT
CCTCTCTTTACCTGTTTTAGCTGGAGCTATTACTATACTTTTAACAGATCGAAACTTAAA
TACTTCTTTCTTTGACCCCGCTGGAGGAGGAGACCCAATTCTCTAC
>Loepa_diffunorientalis_SARBA759-09_Plato_Tay_Nguyen_Vietnam_COI
CACATTATATTTTATTTTTGGTATTTGAGCTGGAATAGTAGGAACTTCATTAAGACTCTT
AATTCGAGCTGAATTAGGAACCCCTGGATCTTTAATTGGAGATGATCAAATCTATAATAC
TATTGTAACTGCACATGCTTTTATTATAATTTTTTTCATAGTAATACCTATTATAATTGG
AGGATTTGGTAATTGATTAATTCCATTAATACTAGGCGCCCCCGATATAGCCTTCCCCCG
AATGAATAATATAAGATTTTGATTATTACCCCCCTCTTTAATACTATTAATCTCAAGAAG
AATTGTAGAAAATGGTGCCGGAACAGGATGAACGGTCTATCCCCCCCTTTCATCTAACAT
TGCTCATGGAGGTACCTCTGTAGATTTAGCAATTTTTTCTCTACATTTAGCAGGTATTTC
TTCAATTTTAGGAGCCATTAATTTTATCACTACTATTATCAATATACGAATAAATAATCT
TTCATTTGATCAGATACCTTTATTTGTTTGAGCTGTAGGAATTACAGCTTTTTTACTTCT
CCTCTCTTTACCTGTTTTAGCTGGAGCTATTACTATACTTTTAACAGATCGAAACTTAAA
TACTTCTTTCTTTGACCCCGCTGGGGGGGGAGACCCAATTCTCTAC
>Loepa_diffunorientalis_SARBA760-09_Plato_Tay_Nguyen_Vietnam_COI
TACATTATATTTTATTTTTGGTATTTGAGCTGGAATAGTAGGAACTTCATTAAGACTCTT
AATTCGAGCTGAATTAGGAACCCCTGGATCTTTAATTGGAGATGATCAAATCTATAATAC
TATTGTAACTGCACATGCTTTTATTATAATTTTTTTCATAGTAATACCTATTATAATTGG
AGGATTTGGTAATTGATTAATTCCATTAATACTAGGCGCCCCCGATATAGCCTTCCCCCG
AATAAATAATATAAGATTTTGATTGTTACCCCCCTCTTTAATACTATTAATCTCAAGAAG
AATTGTAGAAAATGGTGCCGGAACAGGATGAACGGTCTATCCCCCCCTTTCATCTAACAT
TGCTCATGGAGGTACCTCTGTAGATTTAGCAATTTTTTCTCTACATTTAGCAGGTATTTC
TTCAATTTTAGGAGCTATTAATTTTATCACTACTATTATCAATATACGAATAAATAATCT
TTCATTTGATCAGATACCTTTATTTGTTTGAGCTGTAGGAATTACAGCTTTTTTACTTCT
CCTCTCTTTACCTGTTTTAGCTGGAGCTATTACTATACTTTTAACAGATCGAAACTTAAA
TACTTCTTTCTTTGACCCCGCTGGAGGAGGAGACCCAATTCTCTAC
>Loepa_diffunorientalis_SAUPA623-10_Vinh_Phuc_Vietnam_COI
TACATTATATTTTATTTTTGGAATTTGAGCTGGAATAGTAGGAACTTCATTAAGACTCTT
AATTCGAGCCGAATTAGGAACCCCTGGATCCTTAATTGGAGATGATCAAATCTATAATAC
TATTGTAACTGCACATGCTTTTATTATAATTTTTTTCATAGTAATACCTATTATAATTGG
AGGATTTGGTAATTGATTAATCCCATTAATACTAGGTGCCCCTGATATAGCCTTCCCCCG
AATAAATAATATGAGATTTTGGTTATTGCCCCCCTCTTTAATACTATTAATCTCAAGAAG
AATCGTAGAAAATGGTGCCGGAACAGGATGAACGGTCTATCCCCCCCTTTCATCTAACAT
TGCCCATGGAGGTACCTCTGTAGATTTAGCAATTTTTTCACTACATTTAGCAGGTATTTC
TTCAATTTTAGGAGCCATTAATTTTATCACTACTATTATCAATATACGAATAAATAATCT
TTCGTTTGATCAGATACCTTTATTTGTTTGAGCTGTAGGAATTACAGCTTTTTTACTTCT
CCTCTCTTTACCTGTTTTAGCTGGAGCTATTACTATACTTTTAACAGATCGAAACTTAAA
TACTTCTTTCTTTGACCCCGCTGGGGGAGGAGACCCAATTCTTTAT
>Loepa_diffunoccidentalis_GU663792_Bhutan_COI
CACATTATATTTTATTTTTGGTATTTGAGCTGGAATAGTAGGAACTTCATTAAGACTCTT
AATTCGAGCTGAATTAGGAACCCCTGGATCTTTAATTGGAGATGATCAAATCTATAATAC
CATTGTAACTGCTCATGCTTTTATTATAATTTTTTTTATAGTAATACCTATCATAATTGG
AGGATTTGGTAATTGATTAATTCCATTAATACTGGGAGCCCCTGATATAGCCTTCCCCCG
AATAAATAATATAAGATTTTGATTGTTACCTCCCTCTTTAATATTATTAATCTCAAGAAG
AATTGTAGAAAATGGTGCCGGAACAGGATGAACGGTCTATCCCCCCCTTTCATCTAACAT
CGCTCATGGAGGTACTTCTGTAGATTTAGCAATTTTTTCACTACATTTAGCAGGTATTTC
TTCAATTTTAGGAGCCATTAATTTTATCACTACTATTATCAATATACGAATAAATAATCT
TTCATTTGATCAGATACCTTTATTTGTTTGAGCTGTAGGAATTACAGCTTTTTTACTTCT
CCTCTCCTTACCTGTTTTAGCTGGAGCTATTACTATACTTTTAACAGATCGAAACTTAAA
TACTTCTTTCTTTGACCCTGCTGGAGGGGGAGACCCAATTCTCTAC
>Loepa_diffunoccidentalis_GU663793_Bhutan_COI
CACATTATATTTTATTTTTGGTATTTGAGCTGGAATAGTAGGAACTTCATTAAGACTCTT
AATTCGAGCTGAATTAGGAACCCCTGGATCTTTAATTGGAGATGATCAAATCTATAATAC
CATTGTAACTGCTCATGCTTTTATTATAATTTTTTTTATAGTAATACCTATCATAATTGG
AGGATTTGGTAATTGATTAATTCCATTAATACTGGGAGCCCCTGATATAGCCTTCCCCCG
AATAAATAATATAAGATTTTGATTGTTACCTCCCTCTTTAATATTATTAATCTCAAGAAG
AATTGTAGAAAATGGTGCCGGAACAGGATGAACGGTCTATCCCCCCCTTTCATCTAACAT
CGCTCATGGAGGTACTTCTGTAGATTTAGCAATTTTTTCACTACATTTAGCCGGTATTTC
TTCAATTTTAGGAGCCATTAATTTTATCACTACTATTATCAATATACGAATAAATAATCT
TTCATTTGATCAGATACCTTTATTTGTTTGAGCTGTAGGAATTACAGCTTTTTTACTTCT
CCTCTCCTTACCTGTTTTAGCTGGAGCTATTACTATACTTTTAACAGATCGAAACTTAAA
TACTTCTTTCTTTGACCCTGCTGGAGGGGGAGACCCAATTCTCTAC
>Loepa_finnackermanni_GU663540_Indonesia_COI
AACATTATATTTTATTTTTGGAATTTGAGCTGGAATAGTAGGAACTTCTTTAAGAATATT
AATTCGTGCTGAATTAGGAACCCCCGGATCTTTAATTGGAGACGACCAAATTTATAATAC
TATTGTAACTGCTCATGCTTTTATTATAATTTTTTTTATAGTAATACCTATTATAATTGG
GGGATTCGGTAATTGATTAGTCCCATTAATACTTGGTGCTCCTGATATAGCTTTCCCCCG
AATAAATAACATAAGATTTTGACTACTCCCCCCATCTTTAATGCTTTTAATTTCAAGAAG
AGTCGTAGAAAATGGTGCTGGTACAGGATGAACGGTTTATCCCCCCCTTTCATCAAATAT
CGCTCACAGAGGTACTTCAGTAGATTTGGCAATTTTTTCATTACATTTAGCGGGTATTTC
TTCAATTTTAGGAGCTATTAATTTCATTACAACTATTATTAATATACGAATAAATAATCT
CTCATTTGATCAAATACCCTTATTTGTTTGAGCTGTAGGAATTACAGCCTTTCTACTCCT
TTTATCTTTACCTGTTTTAGCAGGAGCTATTACCATACTTTTAACAGATCGAAATTTAAA
TACTTCTTTTTTTGACCCCGCTGGGGGAGGAGACCCCATTCTTTAT
>Loepa_finnackermanni_GU663541_Indonesia_COI
AACATTATATTTTATTTTTGGAATTTGAGCTGGAATAGTAGGAACTTCTTTAAGAATATT
AATTCGTGCTGAATTAGGAACCCCCGGATCTTTAATTGGAGACGACCAAATTTATAATAC
TATTGTAACTGCTCATGCTTTTATTATAATTTTTTTTATAGTAATACCTATTATAATTGG
GGGATTCGGTAATTGATTAGTCCCATTAATACTTGGTGCTCCTGATATAGCTTTCCCCCG
AATAAATAACATAAGATTTTGGCTACTCCCCCCATCTTTAATGCTTTTAATTTCAAGAAG
AGTCGTAGAAAATGGTGCTGGTACAGGATGAACGGTTTATCCCCCCCTTTCATCAAATAT
CGCTCACAGAGGTACTTCAGTAGATTTGGCAATTTTTTCATTACATTTAGCGGGTATTTC
TTCAATTTTAGGAGCTATTAATTTCATTACAACTATTATTAATATACGAATAAATAATCT
CTCATTTGATCAAATACCCTTATTTGTTTGAGCTGTAGGAATTACAGCCTTTCTACTCCT
TTTATCTTTACCTGTTTTAGCGGGAGCTATTACCATACTTTTAACAGATCGAAATTTAAA
TACTTCTTTTTTTGACCCCGCTGGGGGAGGAGACCCCATTCTTTAT
>Loepa_finnackermanni_HM383756_Indonesia_COI
AACATTATATTTTATTTTTGGAATTTGAGCTGGAATAGTAGGAACTTCTTTAAGAATATT
AATTCGTGCTGAATTAGGAACCCCCGGATCTTTAATTGGAGACGACCAAATTTATAATAC
TATTGTAACTGCTCATGCTTTTATTATAATTTTTTTTATAGTAATACCTATTATAATTGG
GGGATTCGGTAATTGATTAGTCCCATTAATACTTGGTGCTCCTGATATAGCTTTCCCCCG
AATAAATAACATAAGATTTTGGCTACTCCCCCCATCTTTAATGCTTTTAATTTCAAGAAG
AGTCGTAGAAAATGGTGCTGGTACAGGATGAACGGTTTATCCCCCCCTTTCATCAAATAT
CGCTCACAGAGGTACTTCAGTAGATTTGGCAATTTTTTCATTACATTTAGCGGGTATTTC
TTCAATTTTAGGAGCTATTAATTTCATTACAACTATTATTAATATACGAATAAATAATCT
CTCATTTGATCAAATACCCTTATTTGTTTGAGCTGTAGGAATTACAGCCTTTCTACTCCT
TTTATCTTTACCTGTTTTAGCGGGAGCTATTACCATACTTTTAACAGATCGAAATTTAAA
TACTTCTTTTTTTGACCCCGCTGGGGGAGGAGACCCCATTCTTTAT
>Loepa_formosensis_SATWA1016-07_Yilan_COI
CACATTATATTTTATTTTTGGAATTTGAGCTGGAATAGTAGGAACTTCATTAAGACTCTT
AATTCGAGCCGAATTAGGAACCCCTGGATCTTTAATTGGAGATGATCAAATTTATAATAC
TATTGTAACTGCACACGCTTTTATTATAATTTTTTTCATAGTGATACCTATTATAATTGG
AGGATTTGGTAATTGATTAGTTCCATTAATATTAGGTGCCCCTGATATAGCCTTCCCCCG
AATAAATAACATGAGATTTTGGTTGTTGCCTCCCTCTTTAATACTATTAATCTCAAGAAG
AATTGTAGAAAATGGTGCCGGAACAGGATGAACGGTCTATCCCCCCCTTTCATCTAATAT
CGCCCATGGAGGTACCTCTGTAGATTTAGCAATTTTTTCTCTACATTTAGCAGGTATTTC
TTCAATTTTAGGAGCCATTAATTTTATCACCACTATTATCAATATACGAATAAATAATCT
TTCGTTTGATCAGATACCTTTATTTGTTTGAGCTGTAGGAATTACAGCTTTTTTACTTCT
TCTCTCTTTACCTGTTTTAGCTGGAGCTATTACTATACTTTTAACAGATCGAAACTTAAA
TACTTCTTTTTTTGACCCCGCCGGAGGGGGAGACCCAATTCTTTAC
>Loepa_formosensis_SATWA1017-07_Yilan_COI
CACATTATATTTTATTTTTGGAATTTGAGCTGGAATAGTAGGAACTTCATTAAGACTCTT
AATTCGAGCCGAATTAGGAACCCCTGGATCTTTAATTGGAGATGATCAAATTTATAATAC
TATTGTAACTGCACACGCTTTTATTATAATTTTTTTCATAGTGATACCTATTATAATTGG
AGGATTTGGTAATTGATTAGTTCCATTAATATTAGGTGCCCCTGATATAGCCTTCCCCCG
AATAAATAACATGAGATTTTGGTTGTTGCCTCCCTCTTTAATACTATTAATCTCAAGAAG
AATTGTAGAAAATGGTGCCGGAACAGGATGAACGGTCTATCCCCCCCTTTCATCTAATAT
CGCCCATGGAGGTACCTCTGTAGATTTAGCAATTTTTTCTCTACATTTAGCAGGTATTTC
TTCAATTTTAGGAGCCATTAATTTTATCACCACTATTATCAATATACGAATAAATAATCT
TTCGTTTGATCAGATACCTTTATTTGTTTGAGCTGTAGGAATTACAGCTTTTTTACTTCT
TCTCTCTTTACCTGTTTTAGCTGGAGCTATTACTATACTTTTAACAGATCGAAACTTAAA
TACTTCTTTTTTTGACCCCGCCGGAGGGGGAGACCCAATTCTTTAC
>Loepa_formosensis_5
AACTTTATATTTTATCTTTGGAATTTGAGCAGGAATAGTAGGAACTTCATTAAGACTCTT
AATTCGAGCCGAATTAGGTACCCCTGGATCTTTAATTGGAGATGATCAAATTTATAATAC
TATTGTAACTGCACACGCTTTTATTATAATTTTTTTCATAGTGATACCTATTATAATTGG
AGGATTTGGTAATTGATTAGTTCCATTAATATTAGGTGCCCCTGATATAGCCTTCCCCCG
AATAAATAACATGAGATTTTGGTTGTTGCCTCCCTCTTTAATACTATTAATCTCAAGAAG
AATTGTAGAAAATGGTGCCGGAACAGGATGAACGGTCTATCCCCCCCTTTCATCTAATAT
CGCCCATGGAGGTACCTCTGTAGATTTAGCAATTTTTTCTCTACATTTAGCAGGTATTTC
TTCAATTTTAGGAGCCATTAATTTTATCACCACTATTATCAATATACGAATAAATAATCT
TTCGTTTGATCAGATACCTTTATTTGTTTGAGCTGTAGGAATTACAGCTTTTTTACTTCT
TCTTTCTTTACCTGTTTTAGCTGGAGCTATTACTATACTTTTAACAGATCGAAACTTAAA
TACTTCTTTTTTTGACCCCGCCGGAGGGGGAGACCCAATTCTTTAC
>Loepa_formosensis_14
AACATTATATTTTATTTTTGGAATTTGAGCTGGAATAGTAGGAACTTCATTAAGACTCTT
AATTCGAGCCGAATTAGGAACCCCTGGATCTTTAATTGGAGATGATCAAATTTATAATAC
TATTGTAACTGCACACGCTTTTATTATAATTTTTTTCATAGTGATACCTATTATAATTGG
AGGATTTGGTAATTGATTAGTTCCATTAATATTAGGTGCCCCTGATATAGCCTTCCCCCG
AATAAATAACATGAGATTTTGGTTGTTGCCTCCCTCTTTAATACTATTAATCTCAAGAAG
AATTGTAGAAAATGGTGCCGGAACAGGATGAACGGTCTATCCCCCCCTTTCATCTAATAT
CGCCCATGGAGGTACCTCTGTAGATTTAGCAATTTTTTCTCTACATTTAGCAGGTATTTC
TTCAATTTTAGGAGCCATTAATTTTATCACCACTATTATCAATATACGAATAAATAATCT
TTCGTTTGATCAGATACCTTTATTTGTTTGAGCTGTAGGAATTACAGCTTTTTTACTTCT
TCTTTCTTTACCTGTTTTAGCTGGAGCTATTACTATACTTTTAACAGATCGAAACTTAAA
TACTTCTTTTTTTGACCCCGCCGGAGGGGGAGACCCAATTCTTTAC
>Loepa_formosensis_49
AACATTATATTTTATTTTTGGCATTTGAGCTGGAATAGTAGGAACTTCATTAAGACTCTT
AATTCGAGCCGAATTAGGAACCCCTGGATCTTTAATTGGAGATGATCAAATTTATAATAC
TATTGTAACTGCACACGCTTTTATTATAATTTTTTTCATAGTGATACCTATTATAATTGG
AGGATTTGGTAATTGATTAGTTCCATTAATATTAGGTGCCCCTGATATAGCCTTCCCCCG
AATAAATAACATGAGATTTTGGTTGTTGCCTCCCTCTTTAATACTATTAATCTCAAGAAG
AATTGTAGAAAATGGTGCCGGAACAGGATGAACGGTCTATCCCCCCCTTTCATCTAATAT
CGCCCATGGAGGTACCTCTGTAGATTTAGCAATTTTTTCTCTACATTTAGCAGGTATTTC
TTCAATTTTAGGAGCCATTAATTTTATCACCACTATTATCAATATACGAATAAATAATCT
TTCGTTTGATCAGATACCTTTATTTGTTTGAGCTGTAGGAATTACAGCTTTTTTACTTCT
TCTTTCTTTACCTGTTTTAGCTGGAGCTATTACTATACTTTTAACAGATCGAAACTTAAA
TACTTCTTTTTTTGACCCCGCCGGAGGGGGAGACCCAATTCTTTAC
>Loepa_martinii_GU663447_Malaysia_COI
GACATTATATTTTATTTTTGGAATTTGAGCTGGAATAGTAGGAACTTCATTAAGACTCTT
AATTCGAGCTGAATTAGGAACCCCTGGATCTTTAATTGGAGATGATCAAATCTATAACAC
TATTGTAACTGCACACGCTTTTATTATAATTTTTTTCATAGTAATACCTATTATAATTGG
AGGATTTGGTAATTGATTAATCCCATTAATATTAGGTGCCCCTGATATGGCCTTCCCCCG
AATAAATAATATAAGATTTTGATTATTACCCCCCTCTTTAATACTTTTAATCTCAAGAAG
AATTGTAGAAAATGGTGCCGGAACAGGATGAACGGTTTATCCCCCCCTTTCATCTAACAT
CGCTCATGGAGGGACCTCTGTAGATTTAGCAATTTTTTCTTTACATTTAGCCGGTATTTC
TTCAATTTTAGGAGCCATTAATTTTATCACAACTATTATCAATATACGAATAAATAATCT
TTCCTTTGATCAAATACCTTTATTTGTTTGAGCAGTAGGAATTACAGCTTTTTTACTTCT
TCTTTCTTTACCTGTTTTAGCCGGAGCTATTACTATACTTTTAACAGATCGAAATTTAAA
TACTTCTTTCTTTGACCCCGCTGGAGGAGGAGACCCAATTCTCTAT
>Loepa_martinii_GU663450_Malaysia_COI
GACATTATATTTTATTTTTGGAATTTGAGCTGGAATAGTAGGAACTTCATTAAGACTCTT
AATTCGAGCTGAATTAGGAACCCCTGGATCTTTAATTGGAGATGATCAAATCTATAACAC
TATTGTAACTGCACACGCTTTTATTATAATTTTTTTCATAGTAATACCTATTATAATTGG
AGGATTTGGTAATTGATTAATCCCATTAATATTAGGTGCCCCTGATATGGCCTTCCCCCG
AATAAATAATATAAGATTTTGATTATTACCCCCCTCTTTAATACTTTTAATCTCAAGAAG
AATTGTAGAAAATGGTGCCGGAACAGGATGAACGGTTTATCCCCCCCTTTCATCTAACAT
CGCTCATGGAGGGACCTCTGTAGATTTAGCAATTTTTTCTTTACATTTAGCCGGTATTTC
TTCAATTTTAGGGGCCATTAATTTTATCACAACTATTATTAATATACGAATAAATAATCT
TTCCTTTGATCAAATACCTTTATTTGTTTGAGCAGTAGGAATTACAGCTTTTTTACTTCT
TCTTTCTTTACCTGTTTTAGCCGGAGCTATTACTATACTTTTAACAGATCGAAATTTAAA
TACTTCTTTCTTTGACCCCGCTGGAGGAGGAGACCCAATTCTCTAT
>Loepa_martinii_HM383817_Indonesia_COI
GACATTATATTTTATTTTTGGAATTTGGGCTGGAATAGTAGGAACTTCATTAAGACTCTT
AATTCGAGCTGAATTAGGAACCCCTGGATCTTTAATTGGAGATGATCAAATCTATAACAC
TATTGTTACTGCACACGCTTTTATTATAATTTTTTTCATAGTAATACCTATTATAATTGG
AGGATTTGGTAATTGATTAATCCCATTAATATTAGGCGCCCCTGACATAGCTTTCCCCCG
AATAAATAATATAAGATTTTGATTATTACCCCCCTCTTTAATACTTTTAATCTCAAGAAG
AATTGTAGAAAATGGTGCCGGAACAGGATGAACGGTTTATCCCCCCCTTTCATCTAACAT
TGCTCATGGAGGTACCTCTGTAGATTTAGCAATTTTTTCTTTACATTTAGCTGGTATCTC
TTCAATTTTAGGGGCCATTAATTTTATCACAACTATTATCAATATACGAATAAATAACCT
TTCCTTTGATCAAATACCTTTATTTGTTTGAGCAGTAGGAATTACAGCTTTTTTACTTCT
TCTTTCTTTACCTGTTTTAGCTGGAGCTATTACTATACTTTTAACAGATCGAAATTTAAA
TACTTCTTTTTTTGATCCCGCTGGAGGGGGAGACCCAATTCTCTAT
>Loepa_martinii_HM416847_Indonesia_COI
GACATTATATTTTATTTTTGGAATTTGGGCTGGAATAGTAGGAACTTCATTAAGACTCTT
AATTCGAGCTGAATTAGGAACCCCTGGATCTTTAATTGGAGATGATCAAATCTATAACAC
TATTGTTACTGCACACGCTTTTATTATAATTTTTTTCATAGTAATACCTATTATAATTGG
AGGATTTGGTAATTGATTAATCCCATTAATATTAGGCGCCCCTGACATAGCTTTCCCCCG
AATAAATAATATAAGATTTTGATTATTACCCCCCTCTTTAATACTTTTAATCTCAAGAAG
AATTGTAGAAAATGGTGCCGGAACAGGATGAACGGTTTATCCCCCCCTTTCATCTAACAT
TGCTCATGGAGGTACCTCTGTAGATTTAGCAATTTTTTCTTTACATTTAGCTGGTATCTC
TTCAATTTTAGGGGCCATTAATTTTATCACAACTATTATCAATATACGAATAAATAACCT
TTCCTTTGATCAAATACCTTTATTTGTTTGAGCAGTAGGAATTACAGCTTTTTTACTTCT
TCTTTCTTTACCTGTTTTAGCTGGAGCTATTACTATACTTTTAACAGATCGAAATTTAAA
TACTTCTTTTTTTGATCCCGCTGGAGGGGGAGACCCAATTCTCTAT
>Loepa_meyi_GU664324_China_COI
CACATTATATTTTATTTTTGGAATTTGAGCTGGAATAGTCGGAACCTCTTTAAGATTACT
AATTCGAGCTGAATTAGGAACCCCAGGATCTTTAATTGGAGATGATCAAATTTACAATAC
AATTGTAACTGCACATGCTTTTATTATAATTTTTTTTATAGTAATACCTATTATAATCGG
AGGATTTGGAAATTGATTAATCCCTTTAATATTAGGTGCCCCTGATATAGCTTTCCCTCG
AATAAATAATATAAGTTTTTGATTATTACCCCCTTCCTTAACCCTGTTAATTTCCAGAAG
TATTGTAGAAAATGGAGCTGGAACAGGATGAACAGTTTACCCCCCTCTCTCCTCAAATAT
TGCTCATAGAGGAACTTCAGTAGATTTAGCAATTTTTTCACTTCATTTAGCCGGTATTTC
TTCAATTTTAGGAGCTATTAATTTTATTACAACTATTATTAATATACGAATAAATAATCT
CTCATTTGATCAAATACCATTATTTGTTTGAGCTGTTGGAATCACAGCCTTTCTACTCCT
CCTATCATTACCAGTTTTAGCTGGAGCTATTACTATACTTTTAACTGATCGAAACTTAAA
TACTTCCTTTTTTGACCCTGCCGGAGGTGGGGACCCAATTTTATAT
>Loepa_mirandula_GU663516_Taiwan_COI
AACATTATATTTTATTTTTGGTATTTGAGCTGGAATAGTCGGAACCTCTTTAAGACTGTT
AATTCGAGCTGAATTAGGAACCCCAGGATCTTTAATTGGAGACGATCAAATTTATAATAC
TATTGTAACTGCACATGCTTTTATTATAATTTTTTTCATAGTAATACCCATTATAATCGG
AGGGTTTGGAAATTGATTAATCCCTTTAATATTAGGTGCCCCTGATATAGCTTTCCCCCG
AATAAATAATATAAGTTTTTGGTTATTACCCCCCTCTTTAACCCTATTAATCTCCAGAAG
AATTGTAGAAAATGGAGCTGGAACAGGATGAACGGTTTACCCCCCTCTTTCTTCAAATAT
TGCCCATAGAGGTACTTCAGTAGATTTAGCAATTTTTTCCCTTCATTTAGCTGGTATTTC
CTCAATTTTAGGAGCTATTAATTTTATTACAACTATTATTAATATACGAATAAATAATCT
TTCATTTGATCAAATACCATTATTTGTTTGAGCTGTTGGAATTACAGCTTTTCTACTCCT
CCTCTCACTACCAGTTTTAGCAGGAGCTATTACTATACTTTTAACTGACCGAAACTTAAA
TACTTCCTTTTTTGACCCTGCCGGAGGAGGAGACCCAATTTTATAT
>Loepa_mirandula_SARBA781-09_Meifong_Nantou_COI
AACATTATATTTTATTTTTGGTATTTGAGCTGGAATAGTCGGAACCTCTTTAAGACTGTT
AATTCGAGCTGAATTAGGAACCCCAGGATCTTTAATTGGAGACGACCAAATTTATAATAC
TATTGTAACTGCACATGCTTTTATTATAATTTTTTTCATAGTAATACCCATTATAATCGG
AGGGTTTGGAAATTGATTAATCCCTTTAATATTAGGTGCCCCTGATATAGCTTTCCCCCG
AATAAATAATATAAGTTTTTGGTTATTACCCCCCTCTTTAACCCTATTAATCTCCAGAAG
AATTGTAGAAAATGGAGCTGGAACAGGATGAACGGTTTACCCCCCTCTTTCTTCAAATAT
TGCCCATAGAGGTACTTCAGTAGATTTAGCNATTTTTTCCCTTCATTTAGCTGGTATTTC
CTCAATTTTAGGAGCTATTAATTTTATTACAACTATTATTAATATACGAATAAATAATCT
TTCATTTGATCAAATACCANTATTTGTTTGAGCTGTNGGAATTACAGCTTTTCTACTCCT
CCTCTCACTACCAGTTTTAGCAGGAGCTATTACTATANTNTTAACTGACCGAAACTTAAA
TACTTCCTTTTTTGACCCTGCNGGAGGAGGAGACCCNATTTTATAN
>Loepa_mirandula_26
AACATTATATTTTATTTTTGGTATTTGAGCTGGAATAGTCGGAACCTCTTTAAGACTCTT
AATTCGAGCTGAATTAGGAACCCCAGGATCTTTAATTGGAGATGACCAAATTTATAATAC
TATTGTAACTGCACATGCTTTTATTATAATTTTTTTCATGGTAATACCCATTATAATCGG
AGGGTTTGGAAATTGATTAATCCCTTTAATATTAGGTGCCCCTGATATAGCTTTCCCCCG
AATAAATAATATAAGTTTTTGGTTATTACCCCCCTCTTTAACCCTATTAATCTCCAGAAG
AATTGTAGAAAATGGAGCTGGAACAGGATGAACGGTTTACCCCCCTCTTTCTTCAAATAT
TGCCCATAGAGGTACTTCAGTAGATTTAGCAATTTTTTCCCTTCATTTAGCTGGTATTTC
CTCAATTTTAGGAGCTATTAATTTTATTACAACTATTATTAATATACGAATAAATAATCT
TTCATTTGATCAAATACCATTATTTGTTTGAGCTGTTGGAATTACAGCTTTTCTACTCCT
CCTCTCACTACCAGTTTTAGCAGGAGCTATTACTATACTTTTAACTGACCGGAACTTAAA
TACTTCCTTTTTTGACCCTGCCGGAGGAGGAGACCCAATTTTATAT
>Loepa_nepalensis_GU663521_Nepal_COI
TACATTATATTTTATTTTTGGAATTTGAGCTGGAATAGTAGGAACTTCATTAAGACTCTT
AATTCGGGCAGAATTAGGAACCCCTGGATCTTTAATTGGAGATGATCAAATCTATAATAC
TATTGTAACTGCCCATGCTTTTATTATAATTTTTTTTATAGTAATACCTATTATAATTGG
AGGATTTGGTAACTGACTAATTCCATTAATACTGGGTGCCCCCGATATAGCCTTCCCCCG
AATAAATAATATAAGATTTTGATTACTCCCTCCCTCATTAATACTGTTAATCTCAAGAAG
AATTGTAGAAAATGGTGCCGGAACAGGATGAACGGTCTATCCCCCCCTTTCATCTAATAT
CGCCCATAGAGGTACCTCTGTAGATTTAGCAATTTTTTCTTTACATTTAGCAGGTATTTC
TTCAATTTTAGGAGCCATTAATTTTATCACGACTATTATCAATATACGAATAAATAATCT
CTCATTTGATCAGATACCTTTATTTGTTTGAGCTGTAGGAATTACAGCTTTTTTACTTCT
CCTTTCTTTACCTGTTTTAGCTGGAGCTATTACCATACTTCTAACAGATCGAAACTTAAA
TACTTCCTTCTTTGATCCTGCAGGAGGGGGGGATCCAATTTTATAT
>Loepa_nigropupillata_JF861226_Philippines_COI
?ACATTATATTTTATTTTTGGAATTTGAGCTGGAATAGTAGGAACTTCATTAAGACTCTT
AATTCGTACTGAATTAGGAACCCCTGGGTCTTTAATTGGAGATGATCAAATCTATAACAC
TATTGTAACTGCGCACGCTTTTATTATAATTTTTTTCATAGTAATACCTATTATAATTGG
AGGATTTGGTAATTGATTAATCCCATTAATATTAGGTGCCCCTGATATAGCCTTCCCTCG
AATAAATAATATAAGATTTTGATTATTACCCCCCTCTTTAATACTATTAATCTCAAGAAG
AATTGTAGAAAATGGTGCCGGAACAGGATGAACGGTCTATCCCCCCCTTTCATCTAACAT
CGCCCATGGAGGTACCTCTGTAGATTTAGCAATTTTTTCTCTACATTTAGCTGGTATTTC
TTCAATTTTAGGAGCTATTAATTTTATCACGACTATTATTAATATACGAATAAATAATCT
TTCCTTTGATCAAATACCTTTGTTTGTTTGAGCAGTAGGAATTACAGCTTTTTTACTTCT
CCTCTCTTTACCTGTTTTAGCTGGAGCTATTACTATACTTTTAACAGATCGAAACTTAAA
TACTTCTTTCTTTGACCCCGCTGGAGGAGGGGACCCAATTCTCTAT
>Loepa_nigropupillata_SASNC539-11_Central_Luzon_Philippines_COI
CACATTATATTTTATTTTTGGAATTTGAGCTGGAATAGTAGGAACTTCATTAAGACTCTT
AATTCGTACTGAATTAGGAACCCCTGGGTCTTTAATTGGAGATGATCAAATCTATAACAC
TATTGTAACTGCGCACGCTTTTATTATAATTTTTTTCATAGTAATACCTATTATAATTGG
AGGATTTGGTAATTGATTAATCCCATTAATATTAGGTGCCCCTGATATAGCCTTCCCTCG
AATAAATAATATAAGATTTTGATTATTACCCCCCTCTTTAATACTATTAATCTCAAGAAG
AATTGTAGAAAATGGTGCCGGAACAGGATGAACGGTCTATCCCCCCCTTTCATCTAACAT
CGCCCATGGAGGTACCTCTGTAGATTTAGCAATTTTTTCTCTACATTTAGCTGGTATTTC
TTCAATTTTAGGAGCTATTAATTTTATCACGACTATTATTAATATACGAATAAATAATCT
TTCCTTTGATCAAATACCTTTGTTTGTTTGAGCAGTAGGAATTACAGCTTTTTTACTTCT
CCTCTCTTTACCTGTTTTAGCTGGAGCTATTACTATACTTTTAACAGATCGAAACTTAAA
TACTTCTTTCTTTGACCCCGCTGGAGGAGGGGACCCAATTCTCTAT
>Loepa_obscuromarginata_GU664343_China_COI
CACATTATATTTTATTTTTGGAATTTGAGCTGGAATAGTTGGAACCTCTTTAAGATTACT
AATTCGAGCTGAATTAGGAACCCCAGGATCTTTAATTGGAGATGATCAAATTTACAATAC
AATTGTAACTGCACATGCTTTTATTATAATTTTTTTTATAGTAATACCTATTATAATCGG
AGGATTTGGGAATTGATTAGTCCCTTTAATATTAGGTGCCCCTGATATAGCTTTCCCTCG
AATAAATAATATAAGTTTTTGATTATTACCCCCCTCCTTAACCCTGTTAATTTCCAGAAG
TATTGTAGAAAATGGAGCTGGAACAGGATGAACAGTTTACCCACCTCTCTCCTCAAATAT
TGCTCATAGAGGAACTTCAGTAGATTTAGCAATTTTTTCACTTCATTTAGCCGGTATTTC
TTCAATTTTAGGAGCTATTAATTTTATTACAACTATTATTAATATACGAATAAATAATCT
CTCATTTGATCAAATACCATTATTTGTTTGAGCTGTTGGAATCACAGCCTTTCTACTCCT
TCTATCATTACCAGTTTTAGCTGGAGCTATTACTATACTTTTAACTGACCGAAACTTAAA
CACTTCTTTTTTTGACCCTGCCGGAGGTGGAGACCCAATTTTATAT
>Loepa_obscuromarginata_GU664346_China_COI
CACATTATATTTTATTTTTGGAATTTGAGCTGGAATAGTTGGAACCTCTTTAAGATTACT
AATTCGAGCTGAATTAGGAACCCCAGGATCTTTAATTGGAGATGATCAAATTTACAATAC
AATTGTAACTGCACATGCTTTTATTATAATTTTTTTTATAGTAATACCTATTATAATCGG
AGGATTTGGGAATTGATTAGTCCCTTTAATATTAGGTGCCCCTGATATAGCTTTCCCTCG
AATAAATAATATAAGTTTTTGATTATTACCCCCCTCCTTAACCCTGTTAATTTCCAGAAG
TATTGTAGAAAATGGAGCTGGAACAGGATGAACAGTTTACCCACCTCTCTCCTCAAATAT
TGCTCATAGAGGAACTTCAGTAGATTTAGCAATTTTTTCACTTCATTTAGCCGGTATTTC
TTCAATTTTAGGAGCTATTAATTTTATTACAACTATTATTAATATACGAATAAATAATCT
CTCATTTGATCAAATACCATTATTTGTTTGAGCTGTTGGAATCACAGCCTTTCTACTCCT
TCTATCATTACCAGTTTTAGCTGGAGCTATTACTATACTTTTAACTGACCGAAACTTAAA
CACTTCTTTTTTTGACCCTGC?????????????????????????
>Loepa_obscuromarginata_GU664347_China_COI
CACATTATATTTTATTTTTGGAATTTGAGCTGGAATAGTTGGAACCTCTTTAAGATTACT
AATTCGAGCTGAATTAGGAACCCCAGGATCTTTAATTGGAGATGATCAAATTTACAATAC
AATTGTAACTGCACATGCTTTTATTATAATTTTTTTTATAGTAATACCTATTATAATCGG
AGGATTTGGGAATTGATTAGTCCCTTTAATATTAGGTGCCCCTGATATAGCTTTCCCTCG
AATAAATAATATAAGTTTTTGATTATTACCCCCCTCCTTAACCCTGTTAATTTCCAGAAG
TATTGTAGAAAATGGAGCTGGAACAGGATGAACAGTTTACCCACCTCTCTCCTCAAATAT
TGCTCATAGAGGAACTTCAGTAGATTTAGCAATTTTTTCACTTCATTTAGCCGGTATTTC
TTCAATTTTAGGAGCTATTAATTTTATTACAACTATTATTAATATACGAATAAATAATCT
CTCATTTGATCAAATACCATTATTTGTTTGAGCTGTTGGAATCACAGCCTTTCTACTCCT
TCTATCATTACCAGTTTTAGCTGGAGCTATTACTATACTTTTAACTGACCGAAACTTAAA
CACTTCTTTTTTTGACCCTGCCGGAGGTGGAGACCCAATTTTATAT
>Loepa_obscuromarginata_HQ579923_China_COI
CACATTATATTTTATTTTTGGAATTTGAGCTGGAATAGTTGGAACCTCTTTAAGATTACT
AATTCGAGCTGAATTAGGAACCCCAGGATCTTTAATTGGAGATGATCAAATTTACAATAC
AATTGTAACTGCACATGCTTTTATTATAATTTTTTTTATAGTAATACCTATTATAATCGG
AGGATTTGGGAATTGATTAGTCCCTTTAATATTAGGTGCCCCTGATATAGCTTTCCCTCG
AATAAATAATATAAGTTTTTGATTATTACCCCCCTCCTTAACCCTGTTAATTTCCAGAAG
TATTGTAGAAAATGGAGCTGGAACAGGATGAACAGTTTACCCACCTCTCTCCTCAAATAT
TGCTCATAGAGGAACTTCAGTAGATTTAGCAATTTTTTCACTTCATTTAGCCGGTATTTC
TTCAATTTTAGGAGCTATTAATTTTATTACAACTATTATTAATATACGAATAAATAATCT
CTCATTTGATCAAATACCATTATTTGTTTGAGCTGTTGGAATCACAGCCTTTCTACTCCT
TCTATCATTACCAGTTTTAGCTGGAGCTATTACTATACTTTTAACTGACCGAAACTTAAA
CACTTCTTTTTTTGACCCTGCCGGAGGTGGAGACCCAATTTTATAT
>Loepa_obscuromarginata_HQ579924_China_COI
CACATTATATTTTATTTTTGGAATTTGAGCTGGAATAGTTGGAACCTCTTTAAGATTACT
AATTCGAGCTGAATTAGGAACCCCAGGATCTTTAATTGGAGATGATCAAATTTACAATAC
AATTGTAACTGCACATGCTTTTATTATAATTTTTTTTATAGTAATACCTATTATAATCGG
AGGATTTGGGAATTGATTAGTCCCTTTAATATTAGGTGCCCCTGATATAGCTTTCCCTCG
AATAAATAATATAAGTTTTTGATTATTACCCCCCTCCTTAACCCTGTTAATTTCCAGAAG
TATTGTAGAAAATGGAGCTGGAACAGGATGAACAGTTTACCCACCTCTCTCCTCAAATAT
TGCTCATAGAGGAACTTCAGTAGATTTAGCAATTTTTTCACTTCATTTAGCCGGTATTTC
TTCAATTTTAGGAGCTATTAATTTTATTACAACTATTATTAATATACGAATAAATAATCT
CTCATTTGATCAAATACCATTATTTGTTTGAGCTGTTGGAATCACAGCCTTTCTACTCCT
TCTATCATTACCAGTTTTAGCTGGAGCTATTACTATACTTTTAACTGACCGAAACTTAAA
CACTTCTTTTTTTGACCCTGCCGGAGGTGGAGACCCAATTTTATAT
>SASKA137-07_Loepa_obscuromarginata_COI-5P
CACATTATATTTTATTTTTGGAATTTGAGCTGGAATAGTTGGAACCTCTTTAAGATTACT
AATTCGAGCTGAATTAGGAACCCCAGGATCTTTAATTGGAGATGATCAAATTTACAATAC
AATTGTAACTGCACATGCTTTTATTATAATTTTTTTTATAGTAATACCTATTATAATCGG
AGGATTTGGGAATTGATTAGTCCCTTTAATATTAGGTGCCCCTGATATAGCTTTCCCTCG
AATAAATAATATAAGTTTTTGATTATTACCCCCCTCCTTAACCCTGTTAATTTCCAGAAG
TATTGTAGAAAATGGAGCTGGAACAGGATGAACAGTTTACCCACCTCTCTCCTCAAATAT
TGCTCATAGAGGAACTTCAGTAGATTTAGCAATTTTTTCACTTCATTTAGCCGGTATTTC
TTCAATTTTAGGAGCTATTAATTTTATTACAACTATTATTAATATACGAATAAATAATCT
CTCATTTGATCAAATACCATTATTTGTTTGAGCTGTTGGAATCACAGCCTTTCTACTCCT
TCTATCATTACCAGTTTTAGCTGGAGCTATTACTATACTTTTAACTGACCGAAACTTAAA
CACTTCTTTTTTTGACCCTGCCGGAGGTGGAGACCCAATTTTATAT
>SASKA138-07_Loepa_obscuromarginata_COI-5P
CACATTATATTTTATTTTTGGAATTTGAGCTGGAATAGTTGGAACCTCTTTAAGATTACT
AATTCGAGCTGAATTAGGAACCCCAGGATCTTTAATTGGAGATGATCAAATTTACAATAC
AATTGTAACTGCACATGCTTTTATTATAATTTTTTTTATAGTAATACCTATTATAATCGG
AGGATTTGGGAATTGATTAGTCCCTTTAATATTAGGTGCCCCTGATATAGCTTTCCCTCG
AATAAATAATATAAGTTTTTGATTATTACCCCCCTCCTTAACCCTGTTAATTTCCAGAAG
TATTGTAGAAAATGGAGCTGGAACAGGATGAACAGTTTACCCACCTCTCTCCTCAAATAT
TGCTCATAGAGGAACTTCAGTAGATTTAGCAATTTTTTCACTTCATTTAGCCGGTATTTC
TTCAATTTTAGGAGCTATTAATTTTATTACAACTATTATTAATATACGAATAAATAATCT
CTCATTTGATCAAATACCATTATTTGTTTGAGCTGTTGGAATCACAGCCTTTCTACTCCT
TCTATCATTACCAGTTTTAGCTGGAGCTATTACTATACTTTTAACTGACCGAAACTTAAA
CACTTCTTTTTTTGACCCTGCCGGAGGTGGAGACCCAATTTTATAT
>SASKA139-07_Loepa_obscuromarginata_COI-5P
CACATTATATTTTATTTTTGGAATTTGAGCTGGAATAGTTGGAACCTCTTTAAGATTACT
AATTCGAGCTGAATTAGGAACCCCAGGATCTTTAATTGGAGATGATCAAATTTACAATAC
AATTGTAACTGCACATGCTTTTATTATAATTTTTTTTATAGTAATACCTATTATAATCGG
AGGATTTGGGAATTGATTAGTCCCTTTAATATTAGGTGCCCCTGATATAGCTTTCCCTCG
AATAAATAATATAAGTTTTTGATTATTACCCCCCTCCTTAACCCTGTTAATTTCCAGAAG
TATTGTAGAAAATGGAGCTGGAACAGGATGAACAGTTTACCCACCTCTCTCCTCAAATAT
TGCTCATAGAGGAACTTCAGTAGATTTAGCAATTTTTTCACTTCATTTAGCCGGTATTTC
TTCAATTTTAGGAGCTATTAATTTTATTACAACTATTATTAATATACGAATAAATAATCT
CTCATTTGATCAAATACCATTATTTGTTTGAGCTGTTGGAATCACAGCCTTTCTACTCCT
TCTATCATTACCAGTTTTAGCTGGAGCTATTACTATACTTTTAACTGACCGAAACTTAAA
CACTTCTTTTTTTGACCCTGCCGGAGGTGGAGACCCAATTTTATAT
>SASKA140-07_Loepa_obscuromarginata_COI-5P
CACATTATATTTTATTTTTGGAATTTGAGCTGGAATAGTTGGAACCTCTTTAAGATTACT
AATTCGAGCTGAATTAGGAACCCCAGGATCTTTAATTGGAGATGATCAAATTTACAATAC
AATTGTAACTGCACATGCTTTTATTATAATTTTTTTTATAGTAATACCTATTATAATCGG
AGGATTTGGGAATTGATTAGTCCCTTTAATATTAGGTGCCCCTGATATAGCTTTCCCTCG
AATAAATAATATAAGTTTTTGATTATTACCCCCCTCCTTAACCCTGTTAATTTCCAGAAG
TATTGTAGAAAATGGAGCTGGAACAGGATGAACAGTTTACCCACCTCTCTCCTCAAATAT
TGCTCATAGAGGAACTTCAGTAGATTTAGCAATTTTTTCACTTCATTTAGCCGGTATTTC
TTCAATTTTAGGAGCTATTAATTTTATTACAACTATTATTAATATACGAATAAATAATCT
CTCATTTGATCAAATACCATTATTTGTTTGAGCTGTTGGAATCACAGCCTTTCTACTCCT
TCTATCATTACCAGTTTTAGCTGGAGCTATTACTATACTTTTAACTGACCGAAACTTAAA
CACTTCTTTTTTTGACCCTGCCGGAGGTGGAGACCCAATTTTATAT
>SASKA141-07_Loepa_obscuromarginata_COI-5P
CACATTATATTTTATTTTTGGAATTTGAGCTGGAATAGTTGGAACCTCTTTAAGATTACT
AATTCGAGCTGAATTAGGAACCCCAGGATCTTTAATTGGAGATGATCAAATTTACAATAC
AATTGTAACTGCACATGCTTTTATTATAATTTTTTTTATAGTAATACCTATTATAATCGG
AGGATTTGGGAATTGATTAGTCCCTTTAATATTAGGTGCCCCTGATATAGCTTTCCCTCG
AATAAATAATATAAGTTTTTGATTATTACCCCCCTCCTTAACCCTGTTAATTTCCAGAAG
TATTGTAGAAAATGGAGCTGGAACAGGATGAACAGTTTACCCACCTCTCTCCTCAAATAT
TGCTCATAGAGGAACTTCAGTAGATTTAGCAATTTTTTCACTTCATTTAGCCGGTATTTC
TTCAATTTTAGGAGCTATTAATTTTATTACAACTATTATTAATATACGAATAAATAATCT
CTCATTTGATCAAATACCATTATTTGTTTGAGCTGTTGGAATCACAGCCTTTCTACTCCT
TCTATCATTACCAGTTTTAGCTGGAGCTATTACTATACTTTTAACTGACCGAAACTTAAA
CACTTCTTTTTTTGACCCTGCCGGAGGTGGAGACCCAATTTTATAT
>SARBB340-09_Loepa_obscuromarginata_COI-5P
CACATTATATTTTATTTTTGGAATTTGAGCTGGAATAGTTGGAACCTCTTTAAGATTACT
AATTCGAGCTGAATTAGGAACCCCAGGATCTTTAATTGGAGATGATCAAATTTACAATAC
AATTGTAACTGCACATGCTTTTATTATAATTTTTTTTATAGTAATACCTATTATAATCGG
AGGATTTGGGAATTGATTAGTCCCTTTAATATTAGGTGCCCCTGATATAGCTTTCCCTCG
AATAAATAATATAAGTTTTTGATTATTACCCCCCTCCTTAACCCTGTTAATTTCCAGAAG
TATTGTAGAAAATGGAGCTGGAACAGGATGAACAGTTTACCCACCTCTCTCCTCAAATAT
TGCTCATAGAGGAACTTCAGTAGATTTAGCAATTTTTTCACTTCATTTAGCCGGTATTTC
TTCAATTTTAGGAGCTATTAATTTTATTACAACTATTATTAATATACGAATAAATAATCT
CTCATTTGATCAAATACCATTATTTGTTTGAGCTGTTGGAATCACAGCCTTTCTACTCCT
TCTATCATTACCAGTTTTAGCTGGAGCTATTACTATACTTTTAACTGACCGAAACTTAAA
CACTTCTTTTTTTGACCCTGCCGGAGGTGGAGACCCAATTTTATAT
>SARBB341-09_Loepa_obscuromarginata_COI-5P
CACATTATATTTTATTTTTGGAATTTGAGCTGGAATAGTTGGAACCTCTTTAAGATTACT
AATTCGAGCTGAATTAGGAACCCCAGGATCTTTAATTGGAGATGATCAAATTTACAATAC
AATTGTAACTGCACATGCTTTTATTATAATTTTTTTTATAGTAATACCTATTATAATCGG
AGGATTTGGGAATTGATTAGTCCCTTTAATATTAGGTGCCCCTGATATAGCTTTCCCTCG
AATAAATAATATAAGTTTTTGATTATTACCCCCCTCCTTAACCCTGTTAATTTCCAGAAG
TATTGTAGAAAATGGAGCTGGAACAGGATGAACAGTTTACCCACCTCTCTCCTCAAATAT
TGCTCATAGAGGAACTTCAGTAGATTTAGCAATTTTTTCACTTCATTTAGCCGGTATTTC
TTCAATTTTAGGAGCTATTAATTTTATTACAACTATTATTAATATACGAATAAATAATCT
CTCATTTGATCAAATACCATTATTTGTTTGAGCTGTTGGAATCACAGCCTTTCTACTCCT
TCTATCATTACCAGTTTTAGCTGGAGCTATTACTATACTTTTAACTGACCGAAACTTAAA
CACTTCTTTTTTTGACCCTGCCGGAGGTGGAGACCCAATTTTATAT
>SARBA787-09_Loepa_obscuromarginata_COI-5P
CACATTATATTTTATTTTTGGAATTTGAGCTGGAATAGTTGGAACCTCTTTAAGATTACT
AATTCGAGCTGAATTAGGAACCCCAGGATCTTTAATTGGAGATGATCAAATTTACAATAC
AATTGTAACTGCACATGCTTTTATTATAATTTTTTTTATAGTAATACCTATTATAATCGG
AGGATTTGGGAATTGATTAGTCCCTTTAATATTAGGTGCCCCTGATATAGCTTTCCCTCG
AATAAATAATATAAGTTTTTGATTATTACCCCCCTCCTTAACCCTGTTAATTTCCAGAAG
TATTGTAGAAAATGGAGCTGGAACAGGATGAACAGTTTACCCACCTCTCTCCTCAAATAT
TGCTCATAGAGGAACTTCAGTAGATTTAGCAATTTTTTCACTTCATTTAGCCGGTATTTC
TTCAATTTTAGGAGCTATTAATTTTATTACAACTATTATTAATATACGAATAAATAATCT
CTCATTTGATCAAATACCATTATTTGTTTGAGCTGTTGGAATCACAGCCTTTCTACTCCT
TCTATCATTACCAGTTTTAGCTGGAGCTATTACTATACTTTTAACTGACCGAAACTTAAA
CACTTCTTTTTTTGACCCTGCCGGAGGTGGAGACCCAATTTTATAT
>SARBA788-09_Loepa_obscuromarginata_COI-5P
CACATTATATTTTATTTTTGGAATTTGAGCTGGAATAGTTGGAACCTCTTTAAGATTACT
AATTCGAGCTGAATTAGGAACCCCAGGATCTTTAATTGGAGATGATCAAATTTACAATAC
AATTGTAACTGCACATGCTTTTATTATAATTTTTTTTATAGTAATACCTATTATAATCGG
AGGATTTGGGAATTGATTAGTCCCTTTAATATTAGGTGCCCCTGATATAGCTTTCCCTCG
AATAAATAATATAAGTTTTTGATTATTACCCCCCTCCTTAACCCTGTTAATTTCCAGAAG
TATTGTAGAAAATGGAGCTGGAACAGGATGAACAGTTTACCCACCTCTCTCCTCAAATAT
TGCTCATAGAGGAACTTCAGTAGATTTAGCAATTTTTTCACTTCATTTAGCCGGTATTTC
TTCAATTTTAGGAGCTATTAATTTTATTACAACTATTATTAATATACGAATAAATAATCT
CTCATTTGATCAAATACCATTATTTGTTTGAGCTGTTGGAATCACAGCCTTTCTACTCCT
TCTATCATTACCAGTTTTAGCTGGAGCTATTACTATACTTTTAACTGACCGAAACTTAAA
CACTTCTTTTTTTGACCCTGCCGGAGGTGGAGACCCAATTTTATAT
>Loepa_orientomiranda_mirella_GU663546_Thailand_COI
TACACTATATTTTATTTTTGGAATTTGAGCTGGAATAGTTGGAACCTCTTTAAGATTACT
AATTCGAGCTGAATTAGGAACCCCAGGATCTTTAATTGGAGATGATCAAATTTACAATAC
AATTGTAACTGCACATGCTTTTATTATAATTTTTTTTATAGTAATACCTATTATAATCGG
AGGGTTTGGAAATTGATTAGTCCCTTTAATATTAGGTGCCCCTGATATAGCTTTCCCCCG
AATAAATAATATAAGTTTTTGATTATTACCCCCCTCCTTAACCCTGTTAATTTCCAGAAG
TATTGTAGAAAATGGAGCTGGAACAGGATGAACAGTTTATCCACCTCTCTCTTCAAATAT
TGCTCATAGAGGAACTTCAGTAGATTTAGCAATTTTTTCGCTTCATTTAGCCGGTATTTC
TTCAATTTTAGGGGCTATTAATTTTATTACAACTATTATTAATATACGGATAAATAATCT
CTCATTTGATCAAATACCATTATTTGTTTGAGCTGTTGGAATCACAGCCTTTCTACTCCT
TCTATCATTACCAGTTTTAGCTGGAGCTATTACTATACTTTTAACTGACCGAAACTTAAA
TACTTCCTTTTTTGACCCTGCCGGAGGTGGAGACCCAATTTTATAT
>Loepa_orientomiranda_mirella_GU663547_Thailand_COI
TACACTATATTTTATTTTTGGAATTTGAGCTGGAATAGTTGGAACCTCTTTAAGATTACT
AATTCGAGCTGAATTAGGAACCCCAGGATCTTTAATTGGAGATGATCAAATTTACAATAC
AATTGTAACTGCACATGCTTTTATTATAATTTTTTTTATAGTAATACCTATTATAATCGG
AGGGTTTGGAAATTGATTAGTCCCTTTAATATTAGGTGCCCCTGATATAGCTTTCCCCCG
AATAAATAATATAAGTTTTTGATTATTACCCCCCTCCTTAACCCTGTTAATTTCCAGAAG
TATTGTAGAAAATGGAGCTGGAACAGGATGAACAGTTTATCCACCTCTCTCTTCAAATAT
TGCTCATAGAGGAACTTCAGTAGATTTAGCAATTTTTTCGCTTCATTTAGCCGGTATTTC
TTCAATTTTAGGGGCTATTAATTTTATTACAACTATTATTAATATACGGATAAATAATCT
CTCATTTGATCAAATACCATTATTTGTTTGAGCTGTTGGAATCACAGCCTTTCTACTCCT
TCTATCATTACCAGTTTTAGCTGGAGCTATTACTATACTTTTAACTGACCGAAACTTAAA
TACTTCCTTTTTTGACCCTGCCGGAGGTGGAGACCCAATTTTATAT
>Loepa_orientomiranda_mirella_HQ579994_Thailand_COI
TACACTATATTTTATTTTTGGAATTTGAGCTGGAATAGTTGGAACCTCTTTAAGATTACT
AATTCGAGCTGAATTAGGAACCCCAGGATCTTTAATTGGAGATGATCAAATTTACAATAC
AATTGTAACTGCACATGCTTTTATTATAATTTTTTTTATAGTAATACCTATTATAATCGG
GGGGTTTGGAAATTGATTAGTCCCTTTAATATTAGGTGCCCCTGATATAGCTTTCCCCCG
AATAAATAATATAAGTTTTTGATTATTACCCCCCTCCTTAACCCTGTTAATTTCCAGAAG
TATTGTAGAAAATGGAGCTGGAACAGGATGAACAGTTTACCCACCCCTCTCCTCAAATAT
TGCTCATAGAGGAACTTCAGTAGATTTAGCAATTTTTTCGCTTCATTTAGCCGGTATTTC
TTCAATTTTAGGGGCTATTAATTTTATTACAACTATTATTAATATACGGATAAATAATCT
CTCATTTGATCAAATACCATTATTTGTTTGAGCTGTTGGAATCACAGCCTTTCTACTCCT
TCTATCATTACCAGTTTTAGCTGGAGCGATTACTATACTTTTAACTGACCGAAACTTAAA
TACTTCCTTTTTTGACCCTGCCGGAGGTGGAGACCCAATTTTATAT
>Loepa_orientomiranda_mirella_HQ579995_Thailand_COI
TACACTATATTTTATTTTTGGAATTTGAGCTGGAATAGTTGGAACCTCTTTAAGATTACT
AATTCGAGCTGAATTAGGAACCCCAGGATCTTTAATTGGAGATGATCAAATTTACAATAC
AATTGTAACTGCACATGCTTTTATTATAATTTTTTTTATAGTAATACCTATTATAATCGG
GGGGTTTGGAAATTGATTAGTCCCTTTAATATTAGGTGCCCCTGATATAGCTTTCCCCCG
AATAAATAATATAAGTTTTTGATTATTACCCCCCTCCTTAACCCTGTTAATTTCCAGAAG
TATTGTAGAAAATGGAGCTGGAACAGGATGAACAGTTTACCCACCCCTCTCCTCAAATAT
TGCTCATAGAGGAACTTCAGTAGATTTAGCAATTTTTTCGCTTCATTTAGCCGGTATTTC
TTCAATTTTAGGGGCTATTAATTTTATTACAACTATTATTAATATACGGATAAATAATCT
CTCATTTGATCAAATACCATTATTTGTTTGAGCTGTTGGAATCACAGCCTTTCTACTCCT
TCTATCATTACCAGTTTTAGCTGGAGCGATTACTATACTTTTAACTGACCGAAACTTAAA
TACTTCCTTTTTTGACCCTGCCGGAGGTGGAGACCCAATTTTATAT
>Loepa_orientomiranda_mirella_HM382993_Thailand_COI
TACACTATATTTTATTTTTGGAATTTGAGCTGGAATAGTTGGAACCTCTTTAAGATTACT
AATTCGAGCTGAATTAGGAACCCCAGGATCTTTAATTGGAGATGATCAAATTTACAATAC
AATTGTAACTGCACATGCTTTTATTATAATTTTTTTTATAGTAATACCTATTATAATCGG
GGGGTTTGGAAATTGATTAGTCCCTTTAATATTAGGTGCCCCTGATATAGCTTTCCCCCG
AATAAATAATATAAGTTTTTGATTATTACCCCCCTCCTTAACCCTGTTAATTTCCAGAAG
TATTGTAGAAAATGGAGCTGGAACAGGATGAACAGTTTACCCACCCCTCTCCTCAAATAT
TGCTCATAGAGGAACTTCAGTAGATTTAGCAATTTTTTCGCTTCATTTAGCCGGTATTTC
TTCAATTTTAGGGGCTATTAATTTTATTACAACTATTATTAATATACGGATAAATAATCT
CTCATTTGATCAAATACCATTATTTGTTTGAGCTGTTGGAATCACAGCCTTTCTACTCCT
TCTATCATTACCAGTTTTAGCTGGAGCGATTACTATACTTTTAACTGACCGAAACTTAAA
TACTTCCTTTTTTGACCCTGCCGGAGGTGGAGACCCAATTTTATAT
>Loepa_orientomiranda_HQ579996_Vietnam_COI
CACATTATATTTTATTTTTGGAATTTGAGCTGGAATAGTTGGAACCTCTTTAAGATTACT
AATTCGAGCTGAATTAGGAACCCCAGGATCTTTAATTGGAGATGATCAAATTTACAATAC
AATTGTAACTGCTCATGCTTTTATTATAATTTTTTTTATAGTAATACCTATTATAATCGG
AGGATTTGGAAATTGATTAGTCCCTTTAATATTAGGTGCCCCTGATATAGCTTTCCCTCG
AATAAATAATATAAGTTTTTGATTATTGCCCCCCTCCTTAACCCTGTTAATTTCCAGAAG
TATTGTAGAAAATGGAGCTGGAACAGGATGAACAGTTTACCCACCTCTCTCCTCAAATAT
TGCTCATAGAGGAACTTCAGTAGATTTAGCAATTTTTTCGCTTCATTTAGCCGGTATTTC
TTCAATTTTAGGAGCTATTAATTTTATTACAACTATTATTAATATACGAATAAATAATCT
CTCATTTGATCAAATACCATTATTTGTTTGAGCTGTTGGAATCACAGCCTTTCTACTCCT
TCTATCATTACCAGTTTTAGCTGGAGCTATTACTATACTTTTAACTGACCGAAACTTAAA
CACTTCTTTTTTTGACCCTGCCGGAGGTGGAGACCCAATTTTATAT
>Loepa_orientomiranda_GU663888_Vietnam_COI
CACATTATATTTTATTTTTGGAATTTGAGCTGGAATAGTTGGAACCTCTTTAAGATTACT
AATTCGAGCTGAATTAGGAACCCCAGGATCTTTAATTGGAGATGATCAAATTTACAATAC
AATTGTAACTGCTCATGCTTTTATTATAATTTTTTTTATAGTAATACCTATTATAATCGG
AGGATTTGGAAATTGATTAGTCCCTTTAATATTAGGTGCCCCTGATATAGCTTTCCCTCG
AATAAATAATATAAGTTTTTGATTATTGCCCCCCTCCTTAACCCTGTTAATTTCCAGAAG
TATTGTAGAAAATGGAGCTGGAACAGGATGAACAGTTTACCCACCTCTCTCCTCAAATAT
TGCTCATAGAGGAACTTCAGTAGATTTAGCAATTTTTTCGCTTCATTTAGCCGGTATTTC
TTCAATTTTAGGAGCTATTAATTTTATTACAACTATTATTAATATACGAATAAATAATCT
CTCATTTGATCAAATACCATTATTTGTTTGAGCTGTTGGAATCACAGCCTTTCTACTCCT
TCTATCATTACCAGTTTTAGCTGGAGCTATTACTATACTTTTAACTGACCGAAACTTAAA
CACTTCTTTTTTTGACCCTGCCGGAGGTGGAGACCCAATTTTATAT
>Loepa_orientomiranda_GU663893_Vietnam_COI
CACATTATATTTTATTTTTGGAATTTGAGCTGGAATAGTTGGAACCTCTTTAAGATTACT
AATTCGAGCTGAATTAGGAACCCCAGGATCTTTAATTGGAGATGATCAAATTTACAATAC
AATTGTAACTGCTCATGCTTTTATTATAATTTTTTTTATAGTAATACCTATTATAATCGG
AGGATTTGGAAATTGATTAGTCCCTTTAATATTAGGTGCCCCTGATATAGCTTTCCCTCG
AATAAATAATATAAGTTTTTGATTATTGCCCCCCTCCTTAACCCTGTTAATTTCCAGAAG
TATTGTAGAAAATGGAGCTGGAACAGGATGAACAGTTTACCCACCTCTCTCCTCAAATAT
TGCTCATAGAGGAACTTCAGTAGATTTAGCAATTTTTTCGCTTCATTTAGCCGGTATTTC
TTCAATTTTAGGAGCTATTAATTTTATTACAACTATTATTAATATACGAATAAATAATCT
CTCATTTGATCAAATACCATTATTTGTTTGAGCTGTTGGAATCACAGCCTTTCTACTCCT
TCTATCATTACCAGTTTTAGCTGGAGCTATTACTATACTTTTAACTGACCGAAACTTAAA
CACTTCTTTTTTTGACCCTGCCGGAGGTGGAGACCCAATTTTATAT
>Loepa_orientomiranda_GU664017_Vietnam_COI
TACACTATATTTTATTTTTGGAATTTGAGCTGGAATAGTTGGAACCTCTTTAAGATTACT
AATTCGAGCTGAATTAGGAACCCCAGGATCTTTAATTGGAGATGATCAAATTTACAATAC
AATTGTAACTGCACATGCTTTTATTATAATTTTTTTTATAGTAATACCTATTATAATCGG
AGGATTTGGAAATTGATTAGTCCCTTTAATATTAGGTGCCCCTGATATAGCTTTCCCCCG
AATAAATAATATAAGTTTTTGATTATTACCTCCCTCCTTAACCCTGTTAATTTCCAGAAG
TATTGTAGAAAATGGAGCTGGAACAGGATGAACAGTTTACCCACCCCTCTCCTCAAATAT
TGCTCATAGAGGAACTTCAGTAGATTTAGCAATTTTTTCACTTCATTTAGCTGGTATTTC
TTCAATTTTAGGGGCTATTAATTTTATTACAACTATTATTAATATACGGGTAAATAATCT
CTCATTTGATCAAATACCATTATTTGTTTGAGCTGTTGGAATCACAGCCTTTCTACTCCT
TCTATCATTACCAGTTTTAGCTGGAGCTATTACTATACTTTTAACTGACCGAAACTTAAA
TACTTCCTTTTTTGACCCTGCCGGAGGTGGAGACCCAATTTTATAT
>Loepa_orientomiranda_GU664018_Vietnam_COI
CACATTATATTTTATTTTTGGAATTTGAGCTGGAATAGTTGGAACCTCTTTAAGATTACT
AATTCGAGCTGAATTAGGAACCCCAGGATCTTTAATTGGAGATGATCAAATTTACAATAC
AATTGTAACTGCTCATGCTTTTATTATAATTTTTTTTATAGTAATACCTATTATAATCGG
AGGATTTGGAAATTGATTAGTCCCTTTAATATTAGGTGCCCCTGATATAGCTTTCCCTCG
AATAAATAATATAAGTTTTTGATTATTGCCCCCCTCCTTAACCCTGTTAATTTCCAGAAG
TATTGTAGAAAATGGAGCTGGAACAGGATGAACAGTTTACCCACCTCTCTCCTCAAATAT
TGCTCATAGAGGAACTTCAGTAGATTTAGCAATTTTTTCGCTTCATTTAGCCGGTATTTC
TTCAATTTTAGGAGCTATTAATTTTATTACAACTATTATTAATATACGAATAAATAATCT
CTCATTTGATCAAATACCATTATTTGTTTGAGCTGTTGGAATCACAGCCTTTCTACTCCT
TCTATCATTACCAGTTTTAGCTGGAGCTATTACTATACTTTTAACTGACCGAAACTTAAA
CACTTCTTTTTTTGACCCTGCCGGAGGTGGAGACCCAATTTTATAT
>Loepa_orientomiranda_SARBA722-09_ac_Phan_Vietnam_COI
CACATTATATTTTATTTTTGGAATTTGAGCTGGAATAGTTGGAACCTCTTTAAGATTACT
AATTCGAGCTGAATTAGGAACCCCAGGATCTTTAATTGGAGATGATCAAATTTACAATAC
AATTGTAACTGCTCATGCTTTTATTATAATTTTTTTTATAGTAATACCTATTATAATCGG
AGGATTTGGAAATTGATTAGTCCCTTTAATATTAGGTGCCCCTGATATAGCTTTCCCTCG
AATAAATAATATAAGTTTTTGATTATTGCCCCCCTCCTTAACCCTGTTAATTTCCAGAAG
TATTGTAGAAAATGGAGCTGGAACAGGATGAACAGTTTACCCACCTCTCTCCTCAAATAT
TGCTCATAGAGGAACTTCAGTAGATTTAGCAATTTTTTCGCTTCATTTAGCCGGTATTTC
TTCAATTTTAGGAGCTATTAATTTTATTACAACTATTATTAATATACGAATAAATAATCT
CTCATTTGATCAAATACCATTATTTGTTTGAGCTGTTGGAATCACAGCCTTTCTACTCCT
TCTATCATTACCAGTTTTAGCTGGAGCTATTACTATACTTTTAACTGACCGAAACTTAAA
CACTTCTTTTTTTGACCCTGCCGGAGGTGGAGACCCAATTTTATAT
>Loepa_paramiranda_GU663544_Nepal_COI
CACATTATATTTTATTTTTGGAATCTGGGCTGGGATAGTAGGAACCTCTCTAAGACTATT
AATTCGAGCTGAACTTGGAACACCAGGATCTTTAATTGGAGATGATCAAATTTATAACAC
TATTGTAACAGCACATGCTTTTATCATAATTTTTTTTATAGTAATACCTATCATAATTGG
AGGATTTGGAAATTGATTAATTCCTTTAATACTTGGAGCCCCTGATATAGCTTTCCCCCG
AATAAATAATATAAGATTTTGGCTGCTACCCCCCTCTTTAACCCTTTTAATTTCCAGAAG
AATCGTAGAAAATGGAGCTGGGACAGGATGAACAGTTTACCCCCCTCTTTCTTCAAATAT
TGCCCATGGGGGAACTTCAGTAGATTTAGCAATTTTTTCCCTTCATTTAGCTGGTATTTC
TTCAATTTTAGGAGCCATTAATTTCATTACAACTATTATTAATATACGAATAAATAACCT
TTCATTCGATCAAATACCATTATTTGTTTGAGCTGTTGGAATTACAGCTTTCCTACTACT
TCTCTCCTTACCCGTTTTAGCCGGAGCTATTACGATACTTTTAACTGATCGAAACCTGAA
TACTTCATTCTTTGACCCAGCTGGGGGAGGAGACCCAATTTTATAC
>Loepa_paramiranda_GU663545_Nepal_COI
CACATTATATTTTATTTTTGGAATCTGGGCTGGGATAGTAGGAACCTCTCTAAGACTATT
AATTCGAGCTGAACTTGGAACACCAGGATCTTTAATTGGAGATGATCAAATTTATAACAC
TATTGTAACAGCACATGCTTTTATCATAATTTTTTTTATAGTAATACCTATCATAATTGG
AGGATTTGGAAATTGATTAATTCCTTTAATACTTGGAGCCCCTGATATAGCTTTCCCCCG
AATAAATAACATAAGATTTTGGCTGCTGCCCCCCTCTTTAACCCTTTTAATTTTCAGAAG
AATCGTAGAAAATGGAACTGGGACAGGATGAACAGTTTACCCCCCTCTTTCTTCAAATAT
TGCCCATGGGGGAACTTCAGTCGATTTAGCAATTTTTTCCCTTCATTTAGCTGGTATTTC
TTCAATTTTAGGAGCCATTAATTTCATTACAACTATTATTAATATACGAATAAATAACCT
TTCATTCGATCAAATACCATTATTTGTTTGAGCTGTTGGAATTACAGCTTTCCTACTACT
TCTCTCCTTACCCGTTTTAGCCGGAGCTATTACGATACTTTTAACTGATCGAAACCTGAA
TACTTCATTCTTTGACCCAGCTGGAGGAGGAGACCCAATTTTATAC
>Loepa_peggyae_HM383831_VietNam_COI
TACCTTATATTTTATTTTTGGAATTTGAGCTGGGATAGTAGGAACTTCATTAAGATTGCT
AATTCGTGCAGAATTAGGAACCCCTGGATCTTTAATTGGAGATGATCAAATTTATAATAC
CATTGTAACTGCCCATGCTTTTATTATAATTTTTTTTATAGTAATGCCTATTATAATTGG
AGGATTTGGTAATTGATTAATTCCTTTAATGTTAGGTGCCCCTGATATAGCTTTCCCCCG
AATAAATAATATAAGATTTTGATTACTTCCCCCCTCACTAATACTTCTAATTTCGAGAAG
AATTGTAGAAAATGGTGCTGGAACAGGATGAACGGTTTATCCCCCCCTTTCATCTAATAT
TGCCCATAGAGGTACTTCTGTAGATTTAGCAATTTTCTCCCTACATTTAGCGGGAATTTC
TTCTATTTTAGGTGCCATTAATTTTATTACAACTATTATCAACATACGAATAAATAATCT
TTCATTCGATCAAATACCTCTATTCGTTTGAGCGGTAGGAATTACAGCTTTTTTACTTCT
TCTTTCTTTACCTGTATTAGCGGGAGCTATTACCATACTTTTAACAGATCGAAATTTAAA
TACTTCCTTCTTTGACCCTGCGGGTGGGGGAGATCCAATTCTTTAT
>Loepa_peggyae_HM383832_Vietnam_COI
TACCTTATATTTTATTTTTGGAATTTGAGCTGGGATAGTAGGAACTTCATTAAGATTGCT
AATTCGTGCAGAATTAGGAACCCCTGGATCTTTAATTGGAGATGATCAAATTTATAATAC
CATTGTAACTGCCCATGCTTTTATTATAATTTTTTTTATAGTAATGCCTATTATAATTGG
AGGATTTGGTAATTGATTAGTTCCTTTAATGTTAGGTGCCCCTGATATAGCTTTCCCCCG
AATAAATAATATAAGATTTTGATTACTTCCCCCCTCATTAATACTTCTAATTTCGAGAAG
AATTGTAGAAAATGGTGCTGGAACAGGATGAACGGTTTATCCCCCCCTTTCATCTAATAT
TGCCCATAGAGGTACTTCTGTAGATTTAGCAATTTTCTCCCTACATTTAGCGGGAATTTC
TTCTATTTTAGGTGCCATTAATTTTATTACAACTATTATCAACATACGAATAAATAATCT
TTCATTCGATCAAATACCTCTATTCGTTTGAGCGGTAGGAATTACAGCTTTTTTACTTCT
TCTTTCTTTACCTGTATTAGCAGGAGCTATTACCATACTTTTAACAGATCGAAATTTAAA
TACTTCCTTCTTTGACCCTGCGGGTGGGGGAGATCCAATTCTTTAT
>SARBA785-09_Loepa_roseomarginata_COI-5P
CACATTATATTTTATTTTTGGAATTTGAGCTGGAATAGTTGGAACCTCTTTAAGATTACT
AATTCGAGCTGAATTAGGAACCCCAGGATCTTTAATTGGAGATGATCAAATTTACAATAC
AATTGTAACTGCACATGCTTTTATTATAATTTTTTTTATAGTAATACCTATTATAATCGG
AGGATTTGGAAATTGATTAGTCCCTTTAATATTAGGTGCTCCTGATATAGCTTTTCCCCG
AATAAATAATATAAGTTTTTGATTATTACCCCCCTCCTTAACCCTGTTAATTTCCAGAAG
TATTGTAGAAAATGGAGCTGGAACAGGATGAACAGTTTACCCACCTCTCTCCTCAAATAT
TGCTCATAGAGGAACTTCAGTAGATTTAGCAATTTTTTCACTTCATTTAGCCGGTATTTC
TTCAATTTTAGGAGCTATTAATTTTATTACAACTATTATTAATATACGGATAAATAATCT
CTCATTTGATCAAATACCATTATTTGTTTGAGCTGTTGGAATCACAGCCTTTCTACTCCT
TCTATCATTACCAGTTTTAGCTGGAGCTATTACCATACTTTTAACTGACCGAAACTTAAA
TACTTCCTTTTTTGACCCTGCCGGAGGTGGAGACCCAATTTTATAT
>Loepa_schintlmeisteri_GU663542_India_COI
AACATTATATTTTATTTTTGGTATTTGAGCTGGAATAGTGGGAACTTCATTAAGACTTTT
AATTCGTGCAGAATTAGGAACCCCAGGGTCTTTAATCGGAGATGATCAAATTTATAATAC
TATCGTAACTGCTCATGCTTTTATTATAATTTTTTTTATGGTAATACCTATTATAATTGG
GGGATTTGGTAATTGATTAATTCCATTAATACTTGGTGCCCCGGATATAGCCTTCCCCCG
AATAAATAATATAAGATTTTGACTACTTCCCCCCTCTTTATTACTTTTAATTTCGAGAAG
AGTTGTAGAAAATGGTGCTGGTACAGGATGAACAGTTTATCCCCCCCTCTCATCTAATAT
TGCCCATGGTGGCACTTCTGTAGATTTAGCAATTTTTTCTTTACACTTAGCAGGTATTTC
ATCAATCTTAGGAGCTATTAATTTTATTACAACTATCATTAATATGCGAATAAATAACCT
TTCATTTGATCAAATACCTTTATTTGTTTGAGCTGTAGGGATTACAGCTTTTTTACTTCT
TCTTTCATTACCTGTTTTAGCGGGAGCTATTACCATACTTTTAACAGATCGAAATTTAAA
TACTTCTTTCTTTGACCCTGCTGGAGGGGGGGATCCAATTCTTTAT
>Loepa_schintlmeisteri_GU663543_India_COI
AACATTATATTTTATTTTTGGTATTTGAGCTGGAATAGTGGGAACTTCATTAAGACTTTT
AATTCGTGCAGAATTAGGAACCCCAGGGTCTTTAATCGGAGATGATCAAATTTATAATAC
TATCGTAACTGCTCATGCTTTTATTATAATTTTTTTTATGGTAATACCTATTATAATTGG
GGGATTTGGTAATTGATTAATTCCATTAATACTTGGTGCCCCGGATATAGCCTTCCCCCG
AATAAATAATATAAGATTTTGACTACTTCCCCCCTCTTTATTACTTTTAATTTCGAGAAG
AGTTGTAGAAAATGGTGCTGGTACAGGATGAACAGTTTATCCCCCCCTCTCATCTAATAT
TGCCCATGGTGGCACTTCTGTAGATTTAGCAATTTTTTCTTTACACTTAGCAGGTATTTC
ATCAATCTTAGGAGCTATTAATTTTATTACAACTATCATTAATATGCGAATAAATAACCT
TTCATTTGATCAAATACCTTTATTTGTTTGAGCTGTAGGGATTACAGCTTTTTTACTTCT
TCTTTCATTACCTGTTTTAGCGGGAGCTATTACCATACTTTTAACAGATCGAAATTTAAA
TACTTCTTTCTTTGACCCTGCTGGAGGGGGGGATCCAATTCTTTAT
>Loepa_siamensis_malayensis_GU663439_Myanmar_COI
TACTTTATATTTTATTTTTGGAATTTGAGCTGGGATAGTAGGAACTTCATTAAGATTGCT
AATTCGTGCAGAATTAGGAACCCCTGGATCTTTAATTGGAGATGATCAAATTTATAACAC
CATTGTAACTGCCCATGCTTTTATTATAATTTTTTTTATGGTAATGCCTATTATAATTGG
AGGATTTGGTAATTGATTAATTCCTTTAATGTTAGGTGCCCCTGATATAGCTTTCCCCCG
AATAAACAATATAAGATTTTGATTGCTTCCCCCTTCACTAATACTTTTAATTTCGAGAAG
AATTGTAGAAAATGGTGCTGGAACAGGATGAACGGTTTATCCCCCCCTTTCATCTAATAT
TGCCCATAGAGGTACTTCTGTAGATTTAGCAATTTTCTCCCTACACTTAGCAGGAATTTC
TTCTATTTTAGGTGCCATTAATTTTATTACAACTATTATCAACATACGAATAAATAATCT
TTCATTCGATCAAATACCCCTATTCGTTTGAGCAGTAGGAATTACAGCTTTTTTACTTCT
TCTTTCTTTACCTGTATTAGCAGGAGCTATTACTATACTTTTAACAGATCGAAATTTAAA
TACTTCCTTCTTTGACCCTGCAGGAGGAGGAGATCCAATTCTTTAC
>Loepa_siamensis_malayensis_GU663440_Myanmar_COI
TACTTTATATTTTATTTTTGGAATTTGAGCTGGGATAGTAGGAACTTCATTAAGATTGCT
AATTCGTGCAGAATTAGGAACCCCTGGATCTTTAATTGGAGATGATCAAATTTATAACAC
CATTGTAACTGCCCATGCTTTTATTATAATTTTTTTTATGGTAATGCCTATTATAATTGG
AGGATTTGGTAATTGATTAATTCCTTTAATGTTAGGTGCCCCTGATATAGCTTTCCCCCG
AATAAACAATATAAGATTTTGATTGCTTCCCCCTTCACTAATACTTTTAATTTCGAGAAG
AATTGTAGAAAATGGTGCTGGAACAGGATGAACGGTTTATCCCCCCCTTTCATCTAATAT
TGCCCATAGAGGTACTTCTGTAGATTTAGCAATTTTCTCCCTACACTTAGCAGGAATTTC
TTCTATTTTAGGTGCCATTAATTTTATTACAACTATTATCAACATACGAATAAATAATCT
TTCATTCGATCAAATACCCCTATTCGTTTGAGCAGTAGGAATTACAGCTTTTTTACTTCT
TCTTTCTTTACCTGTATTAGCAGGAGCTATTACTATACTTTTAACAGATCGAAATTTAAA
TACTTCCTTCTTTGACCCTGCAGGAGGAGGAGATCCAATTCTTTAC
>Loepa_siamensis_malayensis_GU663451_Malaysia_COI
TACTTTATATTTTATTTTTGGAATTTGAGCTGGGATAGTAGGAACTTCATTAAGATTGCT
AATTCGTGCAGAATTAGGAACCCCTGGATCTTTAATTGGAGATGATCAAATTTATAACAC
CATTGTAACTGCCCATGCTTTTATTATAATTTTTTTTATAGTAATGCCTATTATAATCGG
AGGATTTGGTAATTGATTAATTCCTTTAATGTTAGGTGCCCCTGATATAGCTTTCCCCCG
AATAAATAATATAAGATTTTGATTGCTTCCCCCCTCACTAATACTTCTAATTTCGAGAAG
AATTGTAGAAAATGGTGCTGGAACAGGATGAACGGTTTATCCCCCCCTTTCATCTAATAT
TGCCCATAGAGGCACTTCTGTAGATTTAGCAATTTTCTCCCTACACTTAGCGGGAATTTC
TTCTATTTTAGGTGCCATTAATTTTATTACAACTATTATTAACATACGAATAAATAATCT
TTCATTCGATCAAATACCCCTATTCGTTTGAGCAGTAGGAATTACAGCTTTTTTACTTCT
TCTTTCTTTACCTGTATTAGCAGGAGCTATTACTATACTTTTAACAGATCGAAATTTAAA
TACTTCCTTCTTTGACCCTGCAGGAGGAGGAGATCCAATTCTTTAC
>Loepa_siamensis_malayensis_GU663452_Malaysia_COI
TACTTTATATTTTATTTTTGGAATTTGAGCTGGGATAGTAGGAACTTCATTAAGATTGCT
AATTCGTGCAGAATTAGGAACCCCTGGATCTTTAATTGGAGATGATCAAATTTATAACAC
CATTGTAACTGCCCATGCTTTTATTATAATTTTTTTTATAGTAATGCCTATTATAATCGG
AGGATTTGGTAATTGATTAATTCCTTTAATGTTAGGTGCCCCTGATATAGCTTTCCCCCG
AATAAATAATATAAGATTTTGATTGCTTCCCCCCTCACTAATACTTCTAATTTCGAGAAG
AATTGTAGAAAATGGTGCTGGAACAGGATGAACGGTTTATCCCCCCCTTTCATCTAATAT
TGCCCATAGAGGCACTTCTGTAGATTTAGCAATTTTCTCCCTACACTTAGCGGGAATTTC
TTCTATTTTAGGTGCCATTAATTTTATTACAACTATTATTAACATACGAATAAATAATCT
TTCATTCGATCAAATACCCCTATTCGTTTGAGCAGTAGGAATTACAGCTTTTTTACTTCT
TCTTTCTTTACCTGTATTAGCAGGAGCTATTACTATACTTTTAACAGATCGAAATTTAAA
TACTTCCTTCTTTGACCCTGCAGGAGGAGGAGATCCAATTCTTTAC
>Loepa_siamensis_GU663441_Laos_COI
TACCTTATATTTTATTTTTGGAATTTGAGCTGGGATAGTAGGAACTTCATTAAGATTGCT
AATTCGTGCAGAATTAGGAACCCCTGGATCTTTAATTGGAGATGATCAAATTTATAATAC
TATTGTAACTGCCCATGCTTTTATTATAATTTTTTTTATAGTAATGCCTATTATAATTGG
AGGATTTGGTAATTGATTAATTCCTTTAATGTTAGGTGCCCCTGATATAGCTTTCCCCCG
AATAAATAATATAAGATTTTGATTACTTCCCCCCTCACTAATACTTCTAATTTCGAGAAG
AATTGTAGAAAATGGTGCTGGAACAGGATGAACGGTTTATCCCCCCCTTTCATCTAATAT
TGCCCATAGAGGTACTTCTGTAGATTTAGCAATTTTCTCCTTACATTTAGCAGGAATTTC
TTCTATTTTAGGTGCCATTAATTTTATTACAACTATTATCAACATACGAATAAATAATCT
TTCATTCGATCAAATACCTCTATTCGTTTGAGCAGTAGGAATTACAGCTTTTTTACTTCT
TCTTTCTTTACCTGTATTAGCGGGAGCTATTACCATACTTTTAACAGATCGAAATTTAAA
TACTTCCTTCTTTGACCCTGCGGGTGGAGGAGATCCAATTCTTTAT
>Loepa_siamensis_GU663442_Laos_COI
TACCTTATATTTTATTTTTGGAATTTGAGCTGGAATAGTAGGAACTTCATTAAGATTGCT
AATTCGTGCAGAATTAGGAACCCCTGGATCTTTAATTGGAGATGATCAAATTTATAATAC
CATTGTAACTGCCCATGCTTTTATTATAATTTTTTTTATAGTAATGCCTATTATAATTGG
AGGATTTGGTAATTGATTAATTCCTTTAATGTTAGGTGCCCCTGATATAGCTTTCCCCCG
AATAAATAATATAAGATTTTGATTACTTCCCCCCTCACTAATACTTCTAATTTCGAGAAG
AATTGTAGAAAATGGTGCTGGAACAGGATGAACGGTTTATCCCCCCCTTTCATCTAATAT
TGCCCATAGAGGTACTTCTGTAGATTTAGCAATTTTCTCCTTACATTTAGCAGGAATTTC
TTCTATTTTAGGTGCCATTAATTTTATTACAACTATTATCAACATACGAATAAATAATCT
TTCATTCGATCAAATACCTCTATTCGTTTGAGCAGTAGGAATTACAGCTTTTTTACTTCT
TCTTTCTTTACCTGTATTAGCGGGAGCTATTACCATACTTTTAACAGATCGAAATTTAAA
TACTTCCTTCTTTGACCCTGCGGGTGGAGGAGATCCAATTCTTTAT
>Loepa_siamensis_GU663444_Laos_COI
TACCTTATATTTTATTTTTGGAATTTGAGCTGGGATAGTAGGAACTTCATTAAGATTGCT
AATTCGTGCAGAATTAGGAACCCCTGGATCTTTAATTGGAGATGATCAAATTTATAATAC
TATTGTAACTGCCCATGCTTTTATTATAATTTTTTTTATAGTAATGCCTATTATAATTGG
AGGATTTGGTAATTGATTAATTCCTTTAATGTTAGGTGCCCCTGATATAGCTTTCCCCCG
AATAAATAATATAAGATTTTGATTACTTCCCCCCTCACTAATACTTCTAATTTCGAGAAG
AATTGTAGAAAATGGTGCTGGAACAGGATGAACGGTTTATCCCCCCCTTTCATCTAATAT
TGCCCATAGAGGTACTTCTGTAGATTTAGCAATTTTCTCCTTACATTTAGCAGGAATTTC
TTCTATTTTAGGTGCCATTAATTTTATTACAACTATTATCAACATACGAATAAATAATCT
TTCATTCGATCAAATACCTCTATTCGTTTGAGCAGTAGGAATTACAGCTTTTTTACTTCT
TCTTTCTTTACCTGTATTAGCGGGAGCTATTACCATACTTTTAACAGATCGAAATTTAAA
TACTTCCTTCTTTGACCCTGCGGGTGGAGGAGATCCAATTCTTTAT
>Loepa_siamensis_GU663530_China_COI
TACCTTATATTTTATTTTTGGAATTTGAGCTGGAATAGTAGGAACTTCATTAAGATTGCT
AATTCGTGCAGAATTAGGAACCCCTGGATCTTTAATTGGAGATGATCAAATTTATAATAC
CATTGTAACTGCCCATGCTTTTATTATAATTTTTTTTATAGTAATGCCTATTATAATTGG
AGGATTTGGTAATTGATTAATTCCTTTAATGTTAGGTGCCCCTGATATAGCTTTCCCCCG
AATAAATAATATAAGATTTTGATTACTTCCCCCCTCACTAATACTTCTAATTTCGAGAAG
AATTGTAGAAAATGGTGCTGGAACAGGATGAACGGTTTATCCCCCCCTTTCATCTAATAT
TGCTCATAGAGGTACTTCTGTGGATTTAGCAATTTTCTCCCTACATTTAGCGGGAATTTC
TTCTATTTTAGGTGCCATTAATTTTATTACAACTATTATCAACATACGAATAAATAATCT
TTCATTCGATCAAATACCTCTATTCGTTTGAGCGGTAGGAATTACAGCTTTTTTACTTCT
TCTTTCTTTACCTGTATTAGCAGGAGCTATTACCATACTTTTAACAGATCGAAATTTAAA
TACTTCCTTCTTTGACCCTGCGGGTGGAGGAGATCCAATTCTTTAT
>Loepa_siamensis_GU663532_Thailand_COI
TACCTTATATTTTATTTTTGGAATTTGAGCTGGGATAGTAGGAACTTCATTAAGATTGCT
AATTCGTGCAGAATTAGGAACCCCTGGATCTTTAATTGGAGATGATCAAATTTATAATAC
CATTGTAACTGCCCATGCTTTTATTATAATTTTTTTTATAGTAATGCCTATTATAATTGG
AGGATTTGGTAATTGATTAATTCCTTTAATGTTGGGTGCCCCTGATATAGCTTTCCCCCG
AATAAATAATATAAGATTTTGATTACTTCCCCCCTCACTAATACTTCTAATTTCGAGAAG
AATTGTAGAAAATGGTGCTGGAACAGGATGAACGGTTTATCCCCCCCTTTCATCTAATAT
TGCCCATAGAGGTACTTCTGTAGATTTAGCAATTTTCTCCCTACATTTAGCGGGAATTTC
TTCTATTTTAGGTGCCATTAATTTTATTACAACTATTATCAACATACGAATAAATAATCT
TTCATTCGATCAAATACCTCTATTCGTTTGAGCGGTAGGAATTACAGCTTTTTTACTTCT
TCTTTCTTTACCTGTATTAGCAGGAGCTATTACCATACTTTTAACAGATCGAAATTTAAA
TACTTCCTTCTTTGACCCTGCGGGTGGAGGAGATCCAATTCTTTAT
>Loepa_siamensis_GU663533_Thailand_COI
TACCTTATATTTTATTTTTGGAATTTGAGCTGGAATAGTAGGAACTTCATTAAGATTGCT
AATTCGTGCAGAATTAGGAACCCCTGGATCTTTAATTGGAGATGATCAAATTTATAATAC
CATTGTAACTGCCCATGCTTTTATTATAATTTTTTTTATGGTAATGCCTATTATAATTGG
AGGATTTGGTAATTGATTAATTCCTTTAATGTTAGGTGCCCCTGATATAGCTTTCCCCCG
AATAAATAATATAAGATTTTGATTACTTCCCCCCTCACTAATACTTCTAATTTCGAGAAG
AATTGTAGAAAATGGTGCTGGAACAGGATGAACGGTTTATCCCCCCCTTTCATCTAATAT
TGCTCATAGAGGTACTTCTGTAGATTTAGCAATTTTCTCCCTACATTTAGCGGGAATTTC
TTCTATTTTAGGTGCCATTAATTTTATTACAACTATTATCAACATACGAATAAATAATCT
TTCATTCGATCAAATACCTCTATTCGTTTGAGCGGTAGGAATTACAGCTTTTTTACTTCT
TCTTTCTTTACCTGTATTAGCAGGAGCTATTACCATACTTTTAACAGATCGAAATTTAAA
TACTTCCTTCTTTGACCCTGCGGGTGGAGGAGATCCAATTCTTTAT
>Loepa_sinjaevi_GU663519_China_COI
CACATTATATTTTATTTTTGGAATTTGAGCTGGAATAGTTGGAACCTCTTTAAGATTACT
AATTCGAGCTGAATTAGGAACCCCAGGATCTTTAATTGGAGATGATCAAATTTATAATAC
AATTGTAACTGCGCATGCTTTTATTATAATTTTTTTTATAGTAATACCTATTATAATCGG
AGGATTTGGAAATTGATTAGTCCCTTTAATATTAGGTGCCCCTGATATAGCTTTCCCTCG
AATAAATAATATAAGTTTTTGGTTATTACCCCCCTCCTTAACCCTGTTAATTTCCAGAAG
TATTGTAGAAAATGGAGCTGGAACAGGATGAACAGTTTACCCACCTCTATCCTCAAATAT
TGCTCATAGAGGAACTTCAGTAGATTTAGCAATTTTTTCACTTCATTTAGCTGGTATTTC
TTCAATTTTAGGAGCTATTAATTTTATTACAACTATTATTAATATACGAATAAATAATCT
CTCATTTGATCAAATACCATTATTTGTTTGAGCTGTTGGAATCACAGCCTTTCTACTCCT
CCTATCATTACCAGTTTTAGCTGGAGCTATTACTATACTTTTAACTGACCGAAATTTAAA
TACTTCCTTTTTTGATCCAGCCGGA?????????????????????
>Loepa_sinjaevi_GU663523_China_COI
CACATTATATTTTATTTTTGGAATTTGAGCTGGAATAGTTGGAACCTCTTTAAGATTACT
AATTCGAGCTGAATTAGGAACCCCAGGATCTTTAATTGGAGATGATCAAATTTATAATAC
AATTGTAACTGCGCATGCTTTTATTATAATTTTTTTTATAGTAATACCTATTATAATCGG
AGGATTTGGAAATTGATTAGTCCCTTTAATATTAGGTGCCCCTGATATAGCTTTCCCTCG
AATAAATAATATAAGTTTTTGGTTATTACCCCCCTCCTTAACCCTGTTAATTTCCAGAAG
TATTGTAGAAAATGGAGCTGGAACAGGATGAACAGTTTACCCACCTCTATCCTCAAATAT
TGCTCATAGAGGAACTTCAGTAGATTTAGCAATTTTTTCACTTCATTTAGCTGGTATTTC
TTCAATTTTAGGAGCTATTAATTTTATTACAACTATTATTAATATACGAATAAATAATCT
CTCATTTGATCAAATACCATTATTTGTTTGAGCTGTTGGAATCACAGCCTTTCTACTCCT
CCTATCATTACCAGTTTTAGCTGGAGCTATTACTATACTTTTAACTGACCGAAACTTAAA
TACTTCCTTTTTTGACCCTGCCGGAGGTGGAGACCCAATTTTATAT
>Loepa_sinjaevi_SARBA792-09_Dabie_Shan_Henan_China_COI
CACATTATATTTTATTTTTGGAATTTGAGCTGGAATAGTTGGAACCTCTTTAAGATTACT
AATTCGAGCTGAATTAGGAACCCCAGGATCTTTAATTGGAGATGATCAAATTTATAATAC
AATTGTAACTGCGCATGCTTTTATTATAATTTTTTTTATAGTAATACCTATTATAATCGG
AGGATTTGGAAATTGATTAGTCCCTTTAATATTAGGTGCCCCTGATATAGCTTTCCCTCG
AATAAATAATATAAGTTTTTGGTTATTACCCCCCTCCTTAACCCTGTTAATTTCCAGAAG
TATTGTAGAAAATGGAGCTGGAACAGGATGAACAGTTTACCCACCTCTATCCTCAAATAT
TGCTCATAGAGGAACTTCAGTAGATTTAGCAATTTTTTCACTTCATTTAGCTGGTATTTC
TTCAATTTTAGGAGCTATTAATTTTATTACAACTATTATTAATATACGAATAAATAATCT
CTCATTTGATCAAATACCATTATTTGTTTGAGCTGTTGGAATCACAGCCTTTCTACTCCT
CCTATCATTACCAGTTTTAGCTGGAGCTATTACTATACTTTTAACTGACCGAAACTTAAA
TACTTCCTTTTTTGACCCTGCCGGAGGTGGAGACCCAATTTTATAT
>Loepa_sinjaevi_SARBA793-09_Dabie_Shan_Henan_China_COI
CACATTATATTTTATTTTTGGAATTTGAGCTGGAATAGTTGGAACCTCTTTAAGATTACT
AATTCGAGCTGAATTAGGAACCCCAGGATCTTTAATTGGAGATGATCAAATTTATAATAC
AATTGTAACTGCGCATGCTTTTATTATAATTTTTTTTATAGTAATACCTATTATAATCGG
AGGATTTGGAAATTGATTAGTCCCTTTAATATTAGGTGCCCCTGATATAGCTTTCCCTCG
AATAAATAATATAAGTTTTTGGTTATTACCCCCCTCCTTAACCCTGTTAATTTCCAGAAG
TATTGTAGAAAATGGAGCTGGAACAGGATGAACAGTTTACCCACCTCTATCCTCAAATAT
TGCTCATAGAGGAACTTCAGTAGATTTAGCAATTTTTTCACTTCATTTAGCTGGTATTTC
TTCAATTTTAGGAGCTATTAATTTTATTACAACTATTATTAATATACGAATAAATAATCT
CTCATTTGATCAAATACCATTATTTGTTTGAGCTGTTGGAATCACAGCCTTTCTACTCCT
CCTATCATTACCAGTTTTAGCTGGAGCTATTACTATACTTTTAACTGACCGAAACTTAAA
TACTTCCTTTTTTGACCCTGCCGGAGGTGGAGACCCAATTTTATAT
>Loepa_sinjaevi_SASNA812-09_Henan_China_COI
CACATTATATTTTATTTTTGGAATTTGAGCTGGAATAGTTGGAACCTCTTTAAGATTACT
AATTCGAGCTGAATTAGGAACCCCAGGATCTTTAATTGGAGATGATCAAATTTATAATAC
AATTGTAACTGCGCATGCTTTTATTATAATTTTTTTTATAGTAATACCTATTATAATCGG
AGGATTTGGAAATTGATTAGTCCCTTTAATATTAGGTGCCCCTGATATAGCTTTCCCTCG
AATAAATAATATAAGTTTTTGGTTATTACCCCCCTCCTTAACCCTGTTAATTTCCAGAAG
TATTGTAGAAAATGGAGCTGGAACAGGATGAACAGTTTACCCACCTCTATCCTCAAATAT
TGCTCATAGAGGAACTTCAGTAGATTTAGCAATTTTTTCACTTCATTTAGCTGGTATTTC
TTCAATTTTAGGAGCTATTAATTTTATTACAACTATTATTAATATACGAATAAATAATCT
CTCATTTGAT??????????????????????????????????????????????????
????????????????????????????????????????????????????????????
??????????????????????????????????????????????
>Loepa_tibeta_GU664319_China_COI
CACATTATATTTTATTTTTGGAATCTGAGCTGGAATAGTAGGAACCTCCCTAAGACTATT
AATTCGAGCTGAACTTGGAACTCCAGGATCTTTAATCGGCGATGATCAAATTTATAACAC
TATTGTAACAGCACATGCTTTTATTATAATTTTTTTTATGGTAATACCTATCATAATTGG
AGGATTTGGAAATTGATTAATTCCTTTAATACTTGGAGCCCCTGACATAGCTTTCCCTCG
AATAAATAATATAAGCTTTTGACTATTACCCCCCTCTTTAACCCTTTTAATTTCCAGAAG
AATTGTAGAAAATGGAGCTGGAACAGGGTGAACGGTTTACCCCCCTCTTTCCTCAAATAT
TGCCCATGGAGGAACTTCAGTAGATTTAGCAATTTTTTCCCTACATTTAGCTGGGATTTC
TTCAATTTTAGGGGCCATTAATTTCATTACAACTATTATTAATATACGAATAAATAACCT
TTCATTCGATCAAATACCATTATTTGTATGAGCTGTTGGAATCACAGCTTTTCTACTCCT
CCTCTCCTTACCCGTTTTAGCTGGAGCTATTACAATACTTTTAACTGACCGAAACTTAAA
TACCTCATTTTTTGACCCTGCTGGAGGAGGAGACCCAATTTTATAT
>Loepa_tibeta_GU664321_China_COI
CACATTATATTTTATTTTTGGAATCTGAGCTGGAATAGTAGGAACCTCCCTAAGACTATT
AATTCGAGCTGAACTTGGAACTCCAGGATCTTTAATCGGTGATGATCAAATTTATAACAC
TATTGTAACAGCACATGCTTTTATTATAATTTTTTTTATGGTAATACCTATCATAATTGG
AGGATTTGGAAATTGATTAATTCCTTTAATACTTGGAGCCCCTGACATAGCTTTCCCTCG
AATAAATAATATAAGCTTTTGACTATTACCCCCCTCTTTAACCCTTTTAATTTCCAGAAG
AATTGTAGAAAATGGAGCTGGAACAGGGTGAACGGTTTACCCCCCTCTTTCCTCAAATAT
TGCCCATGGAGGAACTTCAGTAGATTTAGCAATTTTTTCCCTACATTTAGCTGGGATTTC
TTCAATTTTAGGAGCCATTAATTTCATTACAACTATTATTAATATGCGAATAAATAACCT
TTCATTCGATCAAATACCATTATTTGTATGAGCTGTTGGAATCACAGCTTTTCTACTCCT
CCTCTCCTTACCCGTTTTAGCTGGAGCTATTACAATACTTTTAACTGACCGAAACTTAAA
TACCTCATTTTTTGACCCTGCTGGAGGAGGAGACCCAATTTTATAT
>SAVSE198-12_Loepa_vanschaycki_COI-5P
CACATTATATTTTATTTTTGGAATTTGAGCTGGAATAGTAGGAACTTCTTTAAGATTACT
AATTCGAGCTGAATTAGGAACCCCAGGATCTTTAATTGGAGATGATCAAATTTATAATAC
TATCGTAACAGCACATGCTTTTATTATAATTTTTTTTATAGTAATACCCATTATAATCGG
AGGATTTGGAAATTGATTAGTCCCTTTAATATTAGGTGCTCCTGATATAGCTTTCCCCCG
AATAAATAATATAAGTTTTTGACTGTTACCCCCCTCACTAACCCTTTTAATTTCCAGAAG
AATTGTAGAAAATGGAGCTGGAACAGGATGAACAGTTTATCCCCCCCTTTCTTCAAATAT
TGCTCATGGGGGGACTTCAGTAGATTTAGCAATTTTTTCCCTTCATTTAGCAGGAATTTC
CTCAATTTTAGGGGCCATTAATTTTATTACAACTATTATTAATATACGAATGAATAATCT
TTCATTTGATCAAATACCATTATTTGTTTGAGCTGTTGGAATTACAGCCTTTCTACTCCT
CCTATCATTACCAGTTTTAGCTGGAGCTATTACAATACTCTTAACTGATCGAAACTTAAA
TACTTCCTTTTTTGACCCTGCTGGGGGAGGAGACCCAATTTTATAT
>Rhodinia_benedeki_JF861088_Yunnan_China_COI
AACTTTATATTTTATTTTTGGAATTTGAGCAGGAATAGTAGGAACTTCTTTAAGATTACT
AATTCGAGCAGAATTAGGAACCCCCGGGTCTTTAATTGGAGATGACCAAATTTATAATAC
TATTGTTACAGCTCATGCTTTTATTATAATTTTTTTTATGGTTATACCTATTATAATTGG
AGGATTTGGAAATTGATTGGTACCTTTAATATTAGGTGCTCCAGATATAGCTTTCCCTCG
AATAAATAATATAAGTTTTTGGTTATTACCCCCTTCTTTAACTTTATTAGTCTCTAGAAG
AGTTGTAGAAAACGGTGCAGGAACAGGATGAACCGTTTACCCCCCTCTTTCTTCTAATAT
TGCTCATGGAGGAAGATCTGTAGATTTAGCTATTTTTTCCTTACATTTAGCTGGAATTTC
TTCAATTTTAGGAGCTATCAACTTTATTACAACAATTATTAATATACGAATAAATAATAT
ATCATTTGATCAAATACCTTTATTTGTTTGAGCTGTTGGTATTACAGCTTTCCTTCTTCT
TCTTTCCCTTCCAGTTTTAGCAGGAGCTATTACAATACTTTTAACAGATCGAAATTTAAA
TACTTCCTTTTTTGATCCTGCTGGAGGAGGAGATCCTATTTTATAC
>Rhodinia_brosch_GU702889_Yunnan_China_COI
AACTTTATATTTTATTTTTGGAATTTGAGCAGGAATAGTAGGAACTTCTTTAAGATTATT
AATCCGAGCAGAATTAGGAACCCCTGGATCTTTAATTGGAGATGATCAAATTTACAATAC
TATTGTTACAGCTCATGCTTTTATTATAATTTTTTTTATAGTTATACCTATCATAATTGG
AGGATTTGGAAATTGATTAGTACCATTAATATTAGGTGCTCCAGATATAGCTTTCCCCCG
AATAAATAATATAAGTTTTTGGTTATTACCTCCTTCTCTAACTTTATTAATTTCTAGAAG
AATTGTAGAAAACGGTGCAGGAACAGGATGAACCGTTTACCCCCCTCTTTCTTCTAATAT
TGCCCATGGAGGAAGATCTGTAGATTTAGCTATTTTTTCCCTGCATTTAGCTGGAATTTC
CTCAATTTTAGGAGCTATTAATTTTATTACAACAATCATTAATATACGAATAAATAATAT
GTCATTTGATCAAATACCTTTATTTGTTTGAGCTGTTGGAATCACAGCCTTTCTTCTTCT
TCTTTCCCTTCCAGTTTTAGCAGGAGCTATTACTATACTTTTAACGGATCGAAATTTAAA
TACTTCTTTCTTTGATCCTGCAGGAGGAGGAGATCCTATTTTATAC
>Rhodinia_fugax_flavescens_GU663939_Tibet_China_COI
AACTTTATATTTTATTTTTGGAATTTGGGCAGGAATAGTAGGAACTTCTTTAAGATTATT
AATTCGAGCAGAATTAGGAACCCCCGGATCTTTAATTGGAGATGATCAAATTTATAATAC
TATTGTTACAGCTCATGCCTTTATTATAATTTTTTTTATAGTTATACCTATTATAATTGG
AGGATTTGGAAATTGATTAGTACCATTAATATTAGGAGCTCCAGATATAGCTTTCCCCCG
AATAAATAATATAAGTTTCTGATTATTACCCCCTTCTTTAACTTTATTAATTTCTAGAAG
AATTGTAGAAAATGGAGCAGGAACAGGATGAACAGTTTATCCCCCTCTTTCCTCTAATAT
TGCTCATGGAGGAAGATCTGTTGATTTAGCTATTTTTTCCTTACATTTAGCTGGAATTTC
TTCAATTTTAGGAGCTATTAATTTTATTACAACAATTATTAATATACGAATAAATAATTT
ATCATTTGACCAAATACCATTATTTGTTTGAGCTGTTGGAATTACAGCTTTTCTTCTTCT
TCTTTCTCTACCAGTTTTAGCTGGAGCTATCACTATACTTTTAACAGATCGAAATTTAAA
TACCTCTTTTTTTGATCCTGCTGGAGGAGGAGATCCTATTTTATAT
>Rhodinia_fugax_flavescens_GU663942_Tibet_China_COI
AACTTTATATTTTATTTTTGGAATTTGGGCAGGAATAGTAGGAACTTCTTTAAGATTATT
AATTCGAGCAGAATTAGGAACCCCCGGATCTTTAATTGGAGATGATCAAATTTATAATAC
TATTGTTACAGCTCATGCCTTTATTATAATTTTTTTTATAGTTATACCTATTATAATTGG
AGGATTTGGAAATTGATTAGTACCATTAATATTAGGAGCTCCAGATATAGCTTTCCCCCG
AATAAATAATATAAGTTTCTGATTATTACCCCCTTCTTTAACTTTATTAATTTCTAGAAG
AATTGTAGAAAATGGAGCAGGAACAGGATGAACAGTTTATCCCCCTCTTTCCTCTAATAT
TGCTCATGGAGGAAGATCTGTTGATTTAGCTATTTTTTCCTTACATTTAGCTGGAATTTC
TTCAATTTTAGGAGCTATTAATTTTATTACAACAATTATTAATATACGAATAAATAATTT
ATCATTTGACCAAATACCATTATTTGTTTGAGCTGTTGGAATTACAGCTTTTCTTCTTCT
TCTTTCTCTACCAGTTTTAGCTGGAGCTATCACTATACTTTTAACAGATCGAAATTTAAA
TACCTCTTTTTTTGATCCTGCTGGAGGAGGAGATCCTATTTTATAT
>Rhodinia_fugax_flavescens_GU663943_Tibet_China_COI
AACTTTATATTTTATTTTTGGAATTTGGGCAGGAATAGTAGGAACTTCTTTAAGATTATT
AATTCGAGCAGAATTAGGAACCCCCGGATCTTTAATTGGAGATGATCAAATTTATAATAC
TATTGTTACAGCTCATGCCTTTATTATAATTTTTTTTATAGTTATACCTATTATAATTGG
AGGATTTGGAAATTGATTAGTACCATTAATATTAGGAGCTCCAGATATAGCTTTCCCCCG
AATAAATAATATAAGTTTCTGATTATTACCCCCTTCTTTAACTTTATTAATTTCTAGAAG
AATTGTAGAAAATGGAGCAGGAACAGGATGAACAGTTTATCCCCCTCTTTCCTCTAATAT
TGCTCATGGAGGAAGATCTGTTGATTTAGCTATTTTTTCCTTACATTTAGCTGGAATTTC
TTCAATTTTAGGAGCTATTAATTTTATTACAACAATTATTAATATACGAATAAATAATTT
ATCATTTGACCAAATACCATTATTTGTTTGAGCTGTTGGAATTACAGCTTTTCTTCTTCT
TCTTTCTCTACCAGTTTTAGCTGGAGCTATCACTATACTTTTAACAGATCGAAATTTAAA
TACCTCTTTTTTTGATCCTGCTGGAGGAGGAGATCCTATTTTATAT
>Rhodinia_fugax_flavescens_GU663946_Tibet_China_COI
AACTTTATATTTTATTTTTGGAATTTGGGCAGGAATAGTAGGAACTTCTTTAAGATTATT
AATTCGAGCAGAATTAGGAACCCCCGGATCTTTAATTGGAGATGATCAAATTTATAATAC
TATTGTTACAGCTCATGCCTTTATTATAATTTTTTTTATAGTTATACCTATTATAATTGG
AGGATTTGGAAATTGATTAGTACCATTAATATTAGGAGCTCCAGATATAGCTTTCCCCCG
AATAAATAATATAAGTTTCTGATTATTACCCCCTTCTTTAACTTTATTAATTTCTAGAAG
AATTGTAGAAAATGGAGCAGGAACAGGATGAACAGTTTATCCCCCTCTTTCCTCTAATAT
TGCTCATGGAGGAAGATCTGTTGATTTAGCTATTTTTTCCTTACATTTAGCTGGAATTTC
TTCAATTTTAGGAGCTATTAATTTTATTACAACAATTATTAATATACGAATAAATAATTT
ATCATTTGACCAAATACCATTATTTGTTTGAGCTGTTGGAATTACAGCTTTTCTTCTTCT
TCTTTCTCTACCAGTTTTAGCTGGAGCTATCACTATACTTTTAACAGATCGAAATTTAAA
TACCTCTTTTTTTGATCCTGCTGGAGGAGGAGATCCTATTTTATAT
>Rhodinia_fugax_flavescens_GU702875_Tibet_China_COI
AACTTTATATTTTATTTTTGGAATTTGGGCAGGAATAGTAGGAACTTCTTTAAGATTATT
AATTCGAGCAGAATTAGGAACCCCCGGATCTTTAATTGGAGATGATCAAATTTATAATAC
TATTGTTACAGCTCATGCCTTTATTATAATTTTTTTTATAGTTATACCTATTATAATTGG
AGGATTTGGAAATTGATTAGTACCATTAATATTAGGAGCTCCAGATATAGCTTTCCCCCG
AATAAATAATATAAGTTTCTGATTATTACCCCCTTCTTTAACTTTATTAATTTCTAGAAG
AATTGTAGAAAATGGAGCAGGAACAGGATGAACAGTTTATCCCCCTCTTTCCTCTAATAT
TGCTCATGGAGGAAGATCTGTTGATTTAGCTATTTTTTCCTTACATTTAGCTGGAATTTC
TTCAATTTTAGGAGCTATTAATTTTATTACAACAATTATTAATATACGAATAAATAATTT
ATCATTTGACCAAATACCATTATTTGTTTGAGCTGTTGGAATTACAGCTTTTCTTCTTCT
TCTTTCTCTACCAGTTTTAGCTGGAGCTATCACTATACTTTTAACAGATCGAAATTTAAA
TACCTCTTTTTTTGATCCTGCTGGAGGAGGAGATCCTATTTTATAT
>Rhodinia_fugax_guangdongensis_GU663933_Guangdong_China_COI
AACTTTATATTTTATTTTTGGAATTTGAGCAGGAATAGTAGGAACTTCTTTAAGATTATT
AATTCGAGCAGAATTAGGAACCCCCGGATCTTTAATTGGAGATGATCAAATTTATAATAC
TATTGTTACAGCTCATGCCTTTATTATAATTTTTTTTATAGTTATACCTATTATAATTGG
AGGATTTGGAAATTGATTAGTACCATTAATATTAGGAGCTCCAGATATAGCTTTCCCCCG
AATAAATAACATAAGTTTCTGATTATTACCCCCCTCTTTAACTTTATTAATTTCTAGAAG
AATTGTAGAAAATGGAGCAGGAACAGGATGAACAGTTTATCCCCCTCTTTCCTCTAATAT
TGCTCATGGAGGAAGATCTGTTGATTTAGCTATTTTTTCCTTACATTTAGCTGGAATTTC
TTCAATTTTAGGAGCTATTAATTTTATTACAACAATTATTAATATACGAATAAATAATTT
ATCATTTGATCAAATACCATTATTTGTTTGAGCTGTTGGAATTACAGCTTTTCTTCTTCT
TCTTTCTTTGCCAGTTTTAGCTGGAGCTATTACTATACTTTTAACAGATCGAAATTTAAA
TACCTCTTTTTTTGATCCTGCTGGAGGAGGAGATCCTATTTTATAC
>Rhodinia_fugax_guangdongensis_GU663937_Guangdong_China_COI
???????????????????????????????????????????????CTTTAAGATTATT
AATTCGAGCAGAATTAGGAACCCCCGGATCTTTAATTGGAGATGATCAAATTTATAATAC
TATTGTTACAGCTCATGCCTTTATTATAATTTTTTTTATAGTTATACCTATTATAATTGG
AGGATTTGGAAATTGATTAGTACCATTAATATTAGGAGCTCCAGATATAGCTTTCCCCCG
AATAAATAACATAAGTTTCTGATTATTACCCCCCTCTTTAACTTTATTAATTTCTAGAAG
AATTGTAGAAAATGGAGCAGGAACAGGATGAACAGTTTATCCCCCTCTTTCCTCTAATAT
TGCTCATGGAGGAAGATCTGTTGATTTAGCTATTTTTTCCTTACATTTAGCTGGAATTTC
TTCAATTTTAGGAGCTATTAATTTTATTACAACAATTATTAATATACGAATAAATAATTT
ATCATTTGATCAAATACCATTATTTGTTTGAGCTGTTGGAATTACAGCTTTTCTTCTTCT
TCTTTCTTTGCCAGTTTTAGCTGGAGCTATTACTATACTTTTAACAGATCGAAATTTAAA
TACCTCTTTTTTTGATCCTGCTGGAGGAGGAGATCCTATTTTATAC
>Rhodinia_fugax_guangdongensis_GU663941_Guangdong_China_COI
AACTTTATATTTTATTTTTGGAATTTGAGCAGGAATAGTAGGAACTTCTTTAAGATTATT
AATTCGAGCAGAATTAGGAACCCCCGGATCTTTAATTGGAGATGATCAAATTTATAATAC
TATTGTTACAGCTCATGCCTTTATTATAATTTTTTTTATAGTTATACCTATTATAATTGG
AGGATTTGGAAATTGATTAGTACCATTAATATTAGGAGCTCCAGATATAGCTTTCCCCCG
AATAAATAACATAAGTTTCTGATTATTACCCCCCTCTTTAACTTTATTAATTTCTAGAAG
AATTGTAGAAAATGGAGCAGGAACAGGATGAACAGTTTATCCCCCTCTTTCCTCTAATAT
TGCTCATGGAGGAAGATCTGTTGATTTAGCTATTTTTTCCTTACATTTAGCTGGAATTTC
TTCAATTTTAGGAGCTATTAATTTTATTACAACAATTATTAATATACGAATAAATAATTT
ATCATTTGATCAAATACCATTATTTGTTTGAGCTGTTGGAATTACAGCTTTTCTTCTTCT
TCTTTCTTTGCCAGTTTTAGCTGGAGCTATTACTATACTTTTAACAGATCGAAATTTAAA
TACCTCTTTTTTTGATCCTGCTGGAGGAGGAGATCCTATTTTATAC
>Rhodinia_fugax_guangdongensis_GU663940_Hunan_China_COI
AACTTTATATTTTATTTTTGGAATTTGAGCAGGAATAGTAGGAACTTCTTTAAGATTATT
AATTCGAGCAGAATTAGGAACCCCCGGATCTTTAATTGGAGATGATCAAATTTATAATAC
TATTGTTACAGCTCATGCCTTTATTATAATTTTTTTTATAGTTATACCTATTATAATTGG
AGGATTTGGAAATTGATTAGTACCATTAATATTAGGAGCTCCAGATATAGCTTTCCCCCG
AATAAATAATATAAGCTTCTGATTATTACCCCCTTCTTTAACTTTATTAATTTCTAGAAG
AATTGTAGAAAATGGAGCAGGAACAGGATGAACAGTTTACCCCCCTCTTTCCTCTAATAT
TGCTCATGGAGGAAGATCTGTTGATTTAGCTATTTTTTCCTTACATTTAGCTGGAATTTC
TTCAATTTTAGGAGCTATTAATTTTATTACAACAATTATTAATATACGAATAAATAATTT
ATCATTTGATCAAATACCATTATTTGTTTGAGCTGTTGGAATTACAGCTTTTCTTCTTCT
TCTTTCTTTACCAGTTTTAGCTGGAGCTATCACTATACTTTTAACAGATCGAAATTTAAA
TACCTCTTTTTTTGATCCTGCTGGAGGAGGAGATCCTATTTTATAC
>Rhodinia_fugax_guangdongensis_GU702815_Hunan_China_COI
????????????????????????????????????????????CTTCTTTAAGATTATT
AATTCGAGCAGAATTAGGAACCCCCGGATCTTTAATTGGAGATGATCAAATTTATAATAC
TATTGTTACAGCTCATGCCTTTATTATAATTTTTTTTATAGTTATACCTATTATAATTGG
AGGATTTGGAAATTGATTAGTACCATTAATATTAGGAGCTCCAGATATAGCTTTCCCCCG
AATAAATAATATAAGTTTCTGATTATTACCCCCTTCTTTAACTTTATTAATTTCTAGAAG
AATTGTAGAAAATGGAGCAGGAACAGGATGAACAGTTTATCCCCCTCTTTCCTCTAATAT
TGCTCATGGAGGAAGATCTGTTGATTTAGCTATTTTTTCCTTACATTTAGCTGGAATTTC
TTCAATTTTAGGAGCTATTAATTTTATTACAACAATTATTAATATACGAATAAATAATTT
ATCATTTGATCAAATACCATTATTTGTTTGAGCTGTTGGAATTACAGCTTTTCTTCTTCT
TCTTTCTTTACCAGTTTTAGCTGGAGCTATTACTATACTTTTAACAGATCGAAATTTAAA
TACCTCTTTTTTTGATCCTGCTGGAGGAGGAGATCCTATTTTATAC
>Rhodinia_fugax_guangdongensis_GU702871_Hunan_China_COI
AACTTTATATTTTATTTTTGGAATTTGAGCAGGAATAGTAGGAACTTCTTTAAGATTATT
AATTCGAGCAGAATTAGGAACCCCCGGATCTTTAATTGGAGATGATCAAATTTATAATAC
TATTGTTACAGCTCATGCCTTTATTATAATTTTTTTTATAGTTATACCTATTATAATTGG
AGGATTTGGAAATTGATTAGTACCATTAATATTAGGAGCTCCAGATATAGCTTTCCCCCG
AATAAATAATATAAGCTTCTGATTATTACCCCCTTCTTTAACTTTATTAATTTCTAGAAG
AATTGTAGAAAATGGAGCAGGAACAGGATGAACAGTTTACCCCCCTCTTTCCTCTAATAT
TGCTCATGGAGGAAGATCTGTTGATTTAGCTATTTTTTCCTTACATTTAGCTGGAATTTC
TTCAATTTTAGGAGCTATTAATTTTATTACAACAATTATTAATATACGAATAAATAATTT
ATCATTTGATCAAATACCATTATTTGTTTGAGCTGTTGGAATTACAGCTTTTCTTCTTCT
TCTTTCTTTACCAGTTTTAGCTGGAGCTATCACTATACTTTTAACAGATCGAAATTTAAA
TACCTCTTTTTTTGATCCTGCTGGAGGAGGAGATCCTATTTTATAC
>Rhodinia_fugax_jiangxiana_GU663934_Jiangxi_China_COI
AACTTTATATTTTATTTTTGGAATTTGAGCAGGAATAGTAGGAACTTCTTTAAGATTATT
AATTCGAGCAGAATTAGGAACCCCCGGATCTTTAATTGGAGATGATCAAATTTATAATAC
TATTGTTACAGCTCATGCCTTTATTATAATTTTTTTTATAGTTATACCTATTATAATTGG
AGGATTTGGAAATTGATTAGTACCATTAATATTAGGAGCTCCAGATATAGCTTTCCCCCG
AATAAATAATATAAGTTTCTGATTATTACCCCCTTCTTTAACTTTATTAATTTCTAGAAG
AATTGTAGAAAATGGAGCAGGAACAGGATGAACAGTTTATCCCCCTCTTTCCTCTAATAT
TGCTCATGGAGGAAGATCTGTTGATTTAGCTATTTTTTCCTTACATTTAGCTGGAATTTC
TTCAATTTTAGGAGCTATTAATTTTATTACAACAATTATTAATATACGAATAAATAATTT
ATCATTTGATCAAATACCATTATTTGTCTGAGCTGTTGGAATTACAGCTTTTCTTCTTCT
TCTTTCTTTACCAGTTTTAGCTGGAGCTATTACTATACTTTTAACAGATCGAAATTTAAA
TACCTCTTTTTTTGATCCTGCTGGAGGAGGAGATCCTATTTTATAC
>Rhodinia_fugax_jiangxiana_GU663935_Jiangxi_China_COI
AACTTTATATTTTATTTTTGGAATTTGAGCAGGAATAGTAGGAACTTCTTTAAGATTATT
AATTCGAGCAGAATTAGGAACCCCCGGATCTTTAATTGGAGATGATCAAATTTATAATAC
TATTGTCACAGCTCATGCCTTTATTATAATTTTTTTTATAGTTATACCTATTATAATTGG
AGGATTTGGAAATTGATTAGTACCATTAATATTAGGAGCTCCAGATATAGCTTTCCCCCG
AATAAATAATATAAGTTTCTGATTATTACCCCCTTCTTTAACTTTATTAATTTCTAGAAG
AATTGTAGAAAATGGAGCAGGAACAGGATGAACAGTTTATCCCCCTCTTTCCTCTAATAT
TGCTCATGGAGGAAGATCTGTTGATTTAGCTATTTTTTCCTTACATTTAGCTGGAATTTC
TTCAATTTTAGGAGCTATTAATTTTATTACAACAATTATTAATATACGAATAAATAATTT
ATCATTTGATCAAATACCATTATTTGTTTGAGCTGTTGGAATTACAGCTTTTCTTCTTCT
TCTTTCTTTACCAGTTTTAGCTGGAGCTATTACTATACTTTTAACAGATCGAAATTTAAA
TACCTCTTTTTTTGATCCTGCTGGAGGAGGAGATCCTATTTTATAC
>Rhodinia_fugax_jiangxiana_GU663936_Jiangxi_China_COI
AACTTTATATTTTATTTTTGGAATTTGAGCAGGAATAGTAGGAACTTCTTTAAGATTATT
AATTCGAGCAGAATTAGGAACCCCCGGATCTTTAATTGGAGATGATCAAATTTATAATAC
TATTGTTACAGCTCATGCCTTTATTATAATTTTTTTTATAGTTATACCTATTATAATTGG
AGGATTTGGAAATTGATTAGTACCATTAATATTAGGAGCTCCAGATATAGCTTTCCCCCG
AATAAATAATATAAGTTTCTGATTATTACCCCCTTCTTTAACTTTATTAATTTCTAGAAG
AATTGTAGAAAATGGAGCAGGAACAGGATGAACAGTTTATCCCCCTCTTTCCTCTAATAT
TGCTCATGGAGGAAGATCTGTTGATTTAGCTATTTTTTCCTTACATTTAGCTGGAATTTC
TTCAATTTTAGGAGCTATTAATTTTATTACAACAATTATTAATATACGAATAAATAATTT
ATCATTTGATCAAATACCATTATTTGTCTGAGCTGTTGGAATTACAGCTTTTCTTCTTCT
TCTTTCTTTACCAGTTTTAGCTGGAGCTATTACTATACTTTTAACAGATCGAAATTTAAA
TACCTCTTTTTTTGATCCTGCTGGAGGAGGAGATCCTATTTTATAC
>Rhodinia_fugax_jiangxiana_GU663938_Jiangxi_China_COI
AACTTTATATTTTATTTTTGGAATTTGAGCAGGAATAGTAGGAACTTCTTTAAGATTATT
AATTCGAGCAGAATTAGGAACCCCCGGATCTTTAATTGGAGATGATCAAATTTATAATAC
TATTGTCACAGCTCATGCCTTTATTATAATTTTTTTTATAGTTATACCTATTATAATTGG
AGGATTTGGAAATTGATTAGTACCATTAATATTAGGAGCTCCAGATATAGCTTTCCCCCG
AATAAATAATATAAGTTTCTGATTATTACCCCCTTCTTTAACTTTATTAATTTCTAGAAG
AATTGTAGAAAATGGAGCAGGAACAGGATGAACAGTTTATCCCCCTCTTTCCTCTAATAT
TGCTCATGGAGGAAGATCTGTTGATTTAGCTATTTTTTCCTTACATTTAGCTGGAATTTC
TTCAATTTTAGGAGCTATTAATTTTATTACAACAATTATTAATATACGAATAAATAATTT
ATCATTTGATCAAATACCATTATTTGTTTGAGCTGTTGGAATTACAGCTTTTCTTCTTCT
TCTTTCTTTACCAGTTTTAGCTGGAGCTATTACTATACTTTTAACAGATCGAAATTTAAA
TACCTCTTTTTTTGATCCTGCTGGAGGAGGAGATCCTATTTTATAC
>Rhodinia_fugax_jiangxiana_GU702870_Jiangxi_China_COI
AACTTTATATTTTATTTTTGGAATTTGAGCAGGAATAGTAGGAACTTCTTTAAGATTATT
AATTCGAGCAGAATTAGGAACCCCCGGATCTTTAATTGGAGATGATCAAATTTATAATAC
TATTGTCACAGCTCATGCCTTTATTATAATTTTTTTTATAGTTATACCTATTATAATTGG
AGGATTTGGAAATTGATTAGTACCATTAATATTAGGAGCTCCAGATATAGCTTTCCCCCG
AATAAATAATATAAGTTTCTGATTATTACCCCCTTCTTTAACTTTATTAATTTCTAGAAG
AATTGTAGAAAATGGAGCAGGAACAGGATGAACAGTTTATCCCCCTCTTTCCTCTAATAT
TGCTCATGGAGGAAGATCTGTTGATTTAGCTATTTTTTCCTTACATTTAGCTGGAATTTC
TTCAATTTTAGGAGCTATTAATTTTATTACAACAATTATTAATATACGAATAAATAATTT
ATCATTTGATCAAATACCATTATTTGTTTGAGCTGTTGGAATTACAGCTTTTCTTCTTCT
TCTTTCTTTACCAGTTTTAGCTGGAGCTATTACTATACTTTTAACAGATCGAAATTTAAA
TACCTCTTTTTTTGATCCTGCTGGAGGAGGAGATCCTATTTTATAC
>Rhodinia_fugax_shaanxiana_GU663930_Shaanxi_China_COI
AACTTTATATTTTATTTTTGGAATTTGAGCAGGAATAGTAGGAACTTCTTTAAGATTATT
AATTCGAGCAGAATTAGGAACCCCCGGATCTTTAATTGGAGATGATCAAATTTATAATAC
TATTGTTACAGCTCATGCCTTTATTATAATTTTTTTTATAGTTATACCTATTATAATTGG
AGGATTTGGAAATTGATTAGTACCATTAATATTAGGAGCCCCAGATATAGCTTTCCCCCG
AATAAATAATATAAGTTTCTGATTATTACCCCCTTCTTTAACTTTATTAATTTCTAGAAG
AATTGTAGAAAATGGAGCAGGAACAGGATGAACAGTTTATCCCCCTCTTTCCTCTAATAT
TGCTCATGGAGGAAGATCTGTTGATTTAGCTATTTTTTCTTTACATTTAGCTGGAATTTC
TTCAATTTTAGGAGCTATTAATTTTATTACAACAATTATTAATATACGAATAAATAATTT
ATCATTTGACCAAATACCATTATTTGTTTGAGCTGTTGGAATTACAGCTTTTCTTCTTCT
TCTTTCTTTACCAGTTTTAGCTGGAGCTATTACTATACTTTTAACAGATCGAAATTTAAA
TACCTCTTTTTTTGATCCTGCTGGAGGAGGAGATCCTATTTTATAC
>Rhodinia_fugax_shaanxiana_GU663931_Shaanxi_China_COI
AACTTTATATTTTATTTTTGGAATTTGAGCAGGAATAGTAGGAACTTCTTTAAGATTATT
AATTCGAGCAGAATTAGGAACCCCCGGATCTTTAATTGGAGATGATCAAATTTATAATAC
TATTGTTACAGCTCATGCCTTTATTATAATTTTTTTTATAGTTATACCTATTATAATTGG
AGGATTTGGAAATTGATTAGTACCATTAATATTAGGAGCCCCAGATATAGCTTTCCCCCG
AATAAATAATATAAGTTTCTGATTATTACCCCCTTCTTTAACTTTATTAATTTCTAGAAG
AATTGTAGAAAATGGAGCAGGAACAGGATGAACAGTTTATCCCCCTCTTTCCTCTAATAT
TGCTCATGGAGGAAGATCTGTTGATTTAGCTATTTTTTCTTTACATTTAGCTGGAATTTC
TTCAATTTTAGGAGCTATTAATTTTATTACAACAATTATTAATATACGAATAAATAATTT
ATCATTTGACCAAATACCATTATTTGTTTGAGCTGTTGGAATTACAGCTTTTCTTCTTCT
TCTTTCTTTACCAGTTTTAGCTGGAGCTATTACTATACTTTTAACAGATCGAAATTTAAA
TACCTCTTTTTTTGATCCTGCTGGAGGAGGAGATCCTATTTTATAC
>Rhodinia_fugax_shaanxiana_GU663932_Shaanxi_China_COI
??????????????TTTTTGGATTTAGAGCAGGAATAGTAGGAACTTCTTTAAGATTATT
AATTCGAGCAGAATTAGGAACCCCCGGATCTTTAATTGGAGATGATCAAATTTATAATAC
TATTGTTACAGCTCATGCCTTTATTATAATTTTTTTTATAGTTATACCTATTATAATTGG
AGGATTTGGAAATTGATTAGTACCATTAATATTAGGAGCCCCAGATATAGCTTTCCCCCG
AATAAATAATATAAGTTTCTGATTATTACCCCCTTCTTTAACTTTATTAATTTCTAGAAG
AATTGTAGAAAATGGAGCAGGAACAGGATGAACAGTTTATCCCCCTCTTTCCTCTAATAT
TGCTCATGGAGGAAGATCTGTTGATTTAGCTATTTTTTCTTTACATTTAGCTGGAATTTC
TTCAATTTTAGGAGCTATTAATTTTATTACAACAATTATTAATATACGAATAAATAATTT
ATCATTTGACCAAATACCATTATTTGTTTGAGCTGTTGGAATTACAGCTTTTCTTCTTCT
TCTTTCTTTACCAGTTTTAGCTGGAGCTATTACTATACTTTTAACAGATCGAAATTTAAA
TACCTCTTTTTTTGATCCTGCTGGAGGAGGAGATCCTATTTTATAC
>Rhodinia_fugax_shaanxiana_GU664100_Shaanxi_China_COI
AACTTTATATTTTATTTTTGGAATTTGAGCAGGAATAGTAGGAACTTCTTTAAGATTATT
AATTCGAGCAGAATTAGGAACCCCCGGATCTTTAATTGGAGATGATCAAATTTATAATAC
TATTGTTACAGCTCATGCCTTTATTATAATTTTTTTTATAGTTATACCTATTATAATTGG
AGGATTTGGAAATTGATTAGTACCATTAATATTAGGAGCCCCAGATATAGCTTTCCCCCG
AATAAATAATATAAGTTTCTGATTATTACCCCCTTCTTTAACTTTATTAATTTCTAGAAG
AATTGTAGAAAATGGAGCAGGAACAGGATGAACAGTTTATCCCCCTCTTTCCTCTAATAT
TGCTCATGGAGGAAGATCTGTTGATTTAGCTATTTTTTCTTTACATTTAGCTGGAATTTC
TTCAATTTTAGGAGCTATTAATTTTATTACAACAATTATTAATATACGAATAAATAATTT
ATCATTTGACCAAATACCATTATTTGTTTGAGCTGTTGGAATTACAGCTTTTCTTCTTCT
TCTTTCTTTACCAGTTTTAGCTGGAGCTATTACTATACTTTTAACAGATCGAAATTTAAA
TACCTCTTTTTTTGATCCTGCTGGAGGAGGAGATCCTATTTTATAC
>Rhodinia_fugax_shaanxiana_GU702872_Shaanxi_China_COI
AACTTTATATTTTATTTTTGGAATTTGAGCAGGAATAGTAGGAACTTCTTTAAGATTATT
AATTCGAGCAGAATTAGGAACCCCCGGATCTTTAATTGGAGATGATCAAATTTATAATAC
TATTGTTACAGCTCATGCCTTTATTATAATTTTTTTTATAGTTATACCTATTATAATTGG
AGGATTTGGAAATTGATTAGTACCATTAATATTAGGAGCTCCAGATATAGCTTTCCCCCG
AATAAATAATATAAGTTTCTGATTATTACCCCCTTCTTTAACTTTATTAATTTCTAGAAG
AATTGTAGAAAATGGAGCAGGAACAGGATGAACAGTTTATCCCCCTCTTTCCTCTAATAT
TGCTCATGGAGGAAGATCTGTTGATTTAGCTATTTTTTCTTTACATTTAGCTGGAATTTC
TTCAATTTTAGGAGCTATTAATTTTATTACAACAATTATTAATATACGAATAAATAATTT
ATCATTTGACCAAATACCATTATTTGTTTGAGCTGTTGGAATTACAGCTTTTCTTCTTCT
TCTTTCTTTACCAGTTTTAGCTGGAGCTATTACTATACTTTTAACAGATCGAAATTTAAA
TACCTCTTTTTTTGATCCTGCTGGAGGAGGAGATCCTATTTTATAC
>Rhodinia_fugax_shaanxiana_AB015867_COI
AACTTTATATTTTATTTTTGGAATTTGAGCAGGAATAGTAGGAACTTCTTTAAGATTATT
AATTCGAGCAGAATTAGGAACCCCCGGATCTTTAATTGGAGATGATCAAATTTATAATAC
TATTGTTACAGCTCATGCCTTTATTATAATTTTTTTTATAGTTATACCTATTATAATTGG
AGGATTTGGAAATTGATTAGTACCATTAATATTAGGAGCTCCAGATATAGCTTTCCCCCG
AATAAATAATATAAGTTTCTGATTATTACCCCCTTCTTTAACTTTATTAATTTCTAGAAG
AATTGTAGAAAATGGAGCAGGAACAGGATGAACAGTTTATCCCCCTCTTTCCTCTAATAT
TGCTCATGGAGGAAGATCTGTTGATTTAGCTATTTTTTCTTTACATTTAGCTGGAATTTC
TTCAATTTTAGGAGCTATTAATTTTATTACAACAATTATTAATATACGAATAAATAATTT
ATCATTTGACCAAATACCATTATTTGTTTGAGCTGTTGGAATTACAGCTTTTCTTCTTCT
TCTTTCTTTACCAGTTTTAGCTGGAGCTATTACTATACTTTTAACAGATCGAAATTTAAA
TACCTCTTTTTTTGATCCTGCTGGAGGAGGAGATCCTATTTTATAC
>Rhodinia_newara_SATWA220-07_Yunnan_China_COI
AACTCTATATTTTATTTTTGGAATTTGAGCAGGAATAGTAGGAACTTCTTTAAGATTATT
AATTCGAGCAGAATTAGGAACCCCTGGATCTTTAATTGGAGATGACCAAATTTATAATAC
TATTGTTACAGCTCATGCTTTCATTATAATTTTTTTTATAGTTATACCTATTATAATTGG
AGGATTTGGGAATTGATTAGTTCCATTAATATTAGGAGCTCCAGATATAGCCTTCCCTCG
AATAAATAATATAAGTTTTTGATTATTACCTCCTTCTTTAACTTTATTAATTTCTAGAAG
AATTGTAGAAAATGGAGCAGGAACAGGATGAACAGTTTATCCCCCTCTTTCCTCTAATAT
TGCCCATGGAGGAAGATCTGTTGATTTAGCTATTTTTTCTTTACATTTAGCTGGAATTTC
TTCAATTTTAGGAGCTATTAATTTTATTACAACAATCATTAATATACGAATAAATAATTT
ATCATTTGATCAAATACCCTTATTTGTTTGAGCTGTCGGAATTACAGCTTTTCTTCTTCT
TCTTTCTCTTCCAGTTTTAGCTGGAGCTATCACTATACTTTTAACAGACCGAAATTTAAA
TACCTCTTTTTTTGACCCTGCTGGAGGGGGAGATCCTATTTTATAT
>Rhodinia_newara_SATWA311-07_Yunnan_China_COI
AACTCTATATTTTATTTTTGGAATTTGAGCAGGAATAGTAGGAACTTCTTTAAGATTATT
AATTCGAGCAGAATTAGGAACCCCTGGATCTTTAATTGGAGATGACCAAATTTATAATAC
TATTGTTACAGCTCATGCTTTCATTATAATTTTTTTTATAGTTATACCTATTATAATTGG
AGGATTTGGGAATTGATTAGTTCCATTAATATTAGGAGCTCCAGATATAGCCTTCCCTCG
AATAAATAATATAAGTTTTTGATTATTACCTCCTTCTTTAACTTTATTAATTTCTAGAAG
AATTGTAGAAAATGGAGCAGGAACAGGATGAACAGTTTATCCCCCTCTTTCCTCTAATAT
TGCCCATGGAGGAAGATCTGTTGATTTAGCTATTTTTTCTTTACATTTAGCTGGAATTTC
TTCAATTTTAGGAGCTATTAATTTTATTACAACAATCATTAATATACGAATAAATAATTT
ATCATTTGATCAAATACCCTTATTTGTTTGAGCTGTCGGAATTACAGCTTTTCTTCTTCT
TCTTTCTCTTCCAGTTTTAGCTGGAGCTATCACTATACTTTTAACAGACCGAAATTTAAA
TACCTCTTTTTTTGACCCTGCTGGAGGGGGAGATCCTATTTTATAT
>Rhodinia_rudloffi_GU702881_Vietnam_COI
AACTTTATATTTTATTTTTGGAATTTGAGCAGGAATAGTAGGAACTTCCTTAAGATTATT
AATTCGAGCAGAATTAGGAACCCCCGGATCTTTAATTGGAGATGACCAAATTTATAATAC
TATTGTCACAGCTCATGCTTTCATTATAATTTTTTTTATAGTTATACCTATTATAATTGG
AGGATTTGGAAACTGATTAGTTCCATTAATATTAGGAGCTCCAGATATAGCCTTCCCTCG
AATAAATAATATAAGTTTTTGATTATTACCCCCCTCTTTAACTTTATTAATTTCTAGAAG
AATTGTAGAAAATGGAGCAGGAACAGGATGAACAGTTTATCCCCCTCTTTCCTCTAATAT
TGCCCATGGAGGAAGATCTGTTGATTTAGCTATTTTTTCTTTACATTTAGCTGGAATTTC
TTCAATTTTAGGGGCTATTAATTTTATTACAACAATTATTAATATACGAATAAATAATTT
ATCATTTGATCAAATACCCTTATTTGTTTGAGCTGTTGGAATTACAGCTTTCCTTCTTCT
TCTTTCTCTTCCAGTTTTAGCTGGAGCTATCACTATACTTTTAACAGACCGAAACTTAAA
TACCTCTTTTTTTGATCCTGCTGGAGGAGGAGATCCTATTTTATAT
>Rhodinia_rudloffi_rudloffi_GU664095_Bac_Phan_Vietnam_COI
AACTTTATATTTTATTTTTGGAATTTGAGCAGGAATAGTAGGAACTTCCTTAAGATTATT
AATTCGAGCAGAATTAGGAACCCCCGGATCTTTAATTGGAGATGACCAAATTTATAATAC
TATTGTCACAGCTCATGCTTTCATTATAATTTTTTTTATAGTTATACCTATTATAATTGG
AGGATTTGGAAACTGATTAGTTCCATTAATATTAGGAGCTCCAGATATAGCCTTCCCTCG
AATAAATAATATAAGTTTTTGATTATTACCCCCCTCTTTAACTTTATTAATTTCTAGAAG
AATTGTAGAAAATGGAGCAGGAACAGGATGAACAGTTTATCCCCCTCTTTCCTCTAATAT
TGCCCATGGAGGAAGATCTGTTGATTTAGCTATTTTTTCTTTACATTTAGCTGGAATTTC
TTCAATTTTAGGGGCTATTAATTTTATTACAACAATTATTAATATACGAATAAATAATTT
ATCATTTGATCAAATACCCTTATTTGTTTGAGCTGTTGGAATTACAGCTTTCCTTCTTCT
TCTTTCTCTTCCAGTTTTAGCTGGAGCTATCACTATACTTTTAACAGACCGAAACTTAAA
TACCTCTTTTTTTGATCCTGCTGGAGGAGGAGATCCTATTTTATAT
>Rhodinia_rudloffi_rudloffi_GU664097_Bac_Phan_Vietnam_COI
AACTTTATATTTTATTTTTGGAATTTGAGCAGGAATAGTAGGAACTTCCTTAAGATTATT
AATTCGAGCAGAATTAGGAACCCCCGGATCTTTAATTGGAGATGACCAAATTTATAATAC
TATTGTCACAGCTCATGCTTTCATTATAATTTTTTTTATAGTTATACCTATTATAATTGG
AGGATTTGGAAACTGATTAGTTCCATTAATATTAGGAGCTCCAGATATAGCCTTCCCTCG
AATAAATAATATAAGTTTTTGATTATTACCCCCCTCTTTAACTTTATTAATTTCTAGAAG
AATTGTAGAAAATGGAGCAGGAACAGGATGAACAGTTTATCCCCCTCTTTCCTCTAATAT
TGCCCATGGAGGAAGATCTGTTGATTTAGCTATTTTTTCTTTACATTTAGCTGGAATTTC
TTCAATTTTAGGGGCTATTAATTTTATTACAACAATTATTAATATACGAATAAATAATTT
ATCATTTGATCAAATACCCTTATTTGTTTGAGCTGTTGGAATTACAGCTTTCCTTCTTCT
TCTTTCTCTTCCAGTTTTAGCTGGAGCTATCACTATACTTTTAACAGACCGAAACTTAAA
TACCTCTTTTTTTGATCCTGCTGGAGGAGGAGATCCTATTTTATAT
>Rhodinia_rudloffi_sinensis_GU663972_Jiangxi_China_COI
AACTTTATATTTTATTTTTGGAATTTGAGCAGGAATAGTAGGAACTTCTTTAAGATTATT
AATTCGAGCAGAATTAGGAACCCCCGGATCTTTAATTGGAGATGACCAAATTTATAATAC
TATTGTTACAGCTCATGCTTTCATTATAATTTTTTTTATAGTTATACCTATTATAATTGG
AGGATTTGGAAATTGATTAGTTCCATTAATATTAGGAGCTCCAGATATAGCCTTCCCTCG
AATAAATAATATAAGTTTTTGATTATTACCTCCCTCTTTAACTTTATTAATTTCTAGAAG
AATTGTAGAAAATGGTGCAGGAACAGGATGAACAGTTTATCCCCCTCTTTCCTCTAATAT
TGCCCATGGAGGAAGATCTGTTGATTTAGCTATTTTTTCTTTACATTTAGCTGGAATTTC
TTCAATTTTAGGGGCTATTAATTTTATTACAACAATTATTAATATACGAATAAATAATTT
ATCATTTGATCAAATACCCTTATTTGTTTGAGCTGTTGGAATTACAGCTTTCCTTCTTCT
TCTTTCTCTTCCAGTTTTAGCTGGAGCTATCACTATACTTTTAACAGACCGAAACTTAAA
TACCTCTTTTTTTGACCCTGCTGGAGGAGGAGATCCTATTTTATAC
>Rhodinia_rudloffi_sinensis_GU663973_Anhui_China_COI
AACTTTATATTTTATTTTTGGAATTTGAGCAGGAATAGTAGGAACTTCTTTAAGATTATT
AATTCGAGCAGAATTAGGAACCCCCGGATCTTTAATTGGAGATGACCAAATTTATAATAC
TATTGTTACAGCTCATGCTTTCATTATAATTTTTTTTATAGTTATACCTATTATAATTGG
AGGATTTGGAAATTGATTAGTTCCATTAATATTAGGAGCTCCAGATATAGCCTTCCCTCG
AATAAATAATATAAGTTTTTGATTATTACCTCCCTCTTTAACTTTATTAATTTCTAGAAG
AATTGTAGAAAATGGAGCAGGAACAGGATGAACAGTTTATCCCCCTCTTTCCTCTAATAT
TGCCCATGGAGGAAGATCTGTTGATTTAGCTATTTTTTCTTTACATTTAGCTGGAATTTC
TTCAATTTTAGGGGCTATTAATTTTATTACAACAATTATTAATATACGAATAAATAATTT
ATCATTTGATCAAATACCCTTATTTGTTTGAGCTGTTGGAATTACAGCTTTCCTTCTTCT
TCTTTCTCTTCCAGTTTTAGCTGGAGCTATCACTATACTTTTAACAGACCGAAACTTAAA
TACCTCTTTTTTTGACCCTGCTGGAGGAGGAGATCCTATTTTATAC
>Rhodinia_rudloffi_sinensis_GU663974_Anhui_China_COI
AACTTTATATTTTATTTTTGGAATTTGAGCAGGAATAGTAGGAACTTCTTTAAGATTATT
AATTCGAGCAGAATTAGGAACCCCCGGATCTTTAATTGGAGATGACCAAATTTATAATAC
TATTGTTACAGCTCATGCTTTCATTATAATTTTTTTTATAGTTATACCTATTATAATTGG
AGGATTTGGAAATTGATTAGTTCCATTAATATTAGGAGCTCCAGATATAGCCTTCCCTCG
AATAAATAATATAAGTTTTTGATTATTACCTCCCTCTTTAACTTTATTAATTTCTAGAAG
AATTGTAGAAAATGGAGCAGGAACAGGATGAACAGTTTATCCCCCTCTTTCCTCTAATAT
TGCCCATGGAGGAAGATCTGTTGATTTAGCTATTTTTTCTTTACATTTAGCTGGAATTTC
TTCAATTTTAGGGGCTATTAATTTTATTACAACAATTATTAATATACGAATAAATAATTT
ATCATTTGATCAAATACCCTTATTTGTTTGAGCTGTTGGAATTACAGCTTTCCTTCTTCT
TCTTTCTCTTCCAGTTTTAGCTGGAGCTATCACTATACTTTTAACAGACCGAAACTTAAA
TACCTCTTTTTTTGACCCTGCTGGAGGAGGAGATCCTATTTTATAC
>Rhodinia_rudloffi_sinensis_GU663975_Hunan_China_COI
AACTTTATATTTTATTTTTGGAATTTGAGCAGGAATAGTAGGAACTTCTTTAAGATTATT
AATTCGAGCAGAATTAGGAACCCCCGGATCTTTAATTGGAGATGACCAAATTTATAATAC
TATTGTTACAGCTCATGCTTTCATTATAATTTTTTTTATAGTTATACCTATTATAATTGG
AGGATTTGGAAATTGATTAGTTCCATTAATATTAGGAGCTCCAGATATAGCCTTCCCTCG
AATAAATAATATAAGTTTTTGATTATTACCTCCCTCTTTAACTTTATTAATTTCTAGAAG
AATTGTAGAAAATGGGGCAGGAACAGGATGAACAGTTTATCCCCCTCTTTCCTCTAATAT
TGCCCATGGAGGAAGATCTGTTGATTTAGCTATTTTTTCTTTACATTTAGCTGGAATTTC
TTCAATTTTAGGGGCTATTAATTTTATTACAACAATTATTAATATACGAATAAATAATTT
ATCATTTGATCAAATACCCTTATTTGTTTGAGCTGTTGGAATTACAGCTTTTCTTCTTCT
TCTTTCTCTTCCAGTTTTAGCTGGAGCTATCACTATACTTTTAACAGACCGAAACTTAAA
TACCTCTTTTTTTGATCCTGCTGGAGGAGGAGATCCTATTTTATAC
>Rhodinia_rudloffi_sinensis_GU663976_Hunan_China_COI
AACTTTATATTTTATTTTTGGAATTTGAGCAGGAATAGTAGGAACTTCTTTAAGATTATT
AATTCGAGCAGAATTAGGAACCCCCGGATCTTTAATTGGAGATGACCAAATTTATAATAC
TATTGTTACAGCTCATGCTTTCATTATAATTTTTTTTATAGTTATACCTATTATAATTGG
AGGATTTGGAAATTGATTAGTTCCATTAATATTAGGAGCTCCAGATATAGCCTTCCCTCG
AATAAATAATATAAGTTTTTGATTATTACCTCCCTCTTTAACTTTATTAATTTCTAGAAG
AATTGTAGAAAATGGGGCAGGAACAGGATGAACAGTTTATCCCCCTCTTTCCTCTAATAT
TGCCCATGGAGGAAGATCTGTTGATTTAGCTATTTTTTCTTTACATTTAGCTGGAATTTC
TTCAATTTTAGGGGCTATTAATTTTATTACAACAATTATTAATATACGAATAAATAATTT
ATCATTTGATCAAATACCCTTATTTGTTTGAGCTGTTGGAATTACAGCTTTTCTTCTTCT
TCTTTCTCTTCCAGTTTTAGCTGGAGCTATCACTATACTTTTAACAGACCGAAACTTAAA
TACCTCTTTTTTTGATCCTGCTGGAGGAGGAGATCCTATTTTATAC
>Rhodinia_rudloffi_sinensis_GU663977_Guangdong_China_COI
???????TATTTTATTTTTGGAATTTGAGCAGGAATAGTAGGAACTTCTTTAAGATTATT
AATTCGAGCAGAATTAGGAACCCCCGGATCTTTAATTGGAGATGATCAAATTTATAATAC
TATTGTTACAGCTCATGCTTTCATTATAATTTTTTTTATAGTTATACCTATTATAATTGG
AGGATTTGGAAATTGGTTAGTTCCATTAATATTAGGAGCTCCAGATATAGCCTTCCCTCG
AATAAATAATATAAGTTTTTGATTATTACCTCCCTCTTTAACTTTATTAATTTCTAGAAG
AATTGTAGAAAATGGAGCAGGAACAGGATGAACAGTTTATCCCCCTCTTTCCTCTAATAT
TGCCCATGGAGGAAGATCTGTTGATTTAGCTATTTTTTCTTTACATTTAGCTGGAATTTC
TTCAATTTTAGGGGCTATTAATTTTATTACAACAATTATTAATATACGAATAAATAATTT
ATCATTTGATCAAATACCATTATTTGTTTGAGCTGTTGGAATTACAGCTTTCCTTCTTCT
TCTTTCTCTTCCAGTTTTAGCTGGAGCTATCACTATACTTTTAACAGACCGAAACTTAAA
TACCTCTTTTTTTGATCCTGCTGGAGGAGGAGATCCTATTTTATAC
>Rhodinia_rudloffi_sinensis_GU663978_Guangdong_China_COI
??????????????TTTTTGGAATTTGAGCAGGAATAGTAGGAACTTCTTTAAGATTATT
AATTCGAGCAGAATTAGGAACCCCCGGATCTTTAATTGGAGATGATCAAATTTATAATAC
TATTGTTACAGCTCATGCTTTCATTATAATTTTTTTTATAGTTATACCTATTATAATTGG
AGGATTTGGAAATTGGTTAGTTCCATTAATATTAGGAGCTCCAGATATAGCCTTCCCTCG
AATAAATAATATAAGTTTTTGATTATTACCTCCCTCTTTAACTTTATTAATTTCTAGAAG
AATTGTAGAAAATGGAGCAGGAACAGGATGAACAGTTTATCCCCCTCTTTCCTCTAATAT
TGCCCATGGAGGAAGATCTGTTGATTTAGCTATTTTTTCTTTACATTTAGCTGGAATTTC
TTCAATTTTAGGGGCTATTAATTTTATTACAACAATTATTAATATACGAATAAATAATTT
ATCATTTGATCAAATACCATTATTTGTTTGAGCTGTTGGAATTACAGCTTTCCTTCTTCT
TCTTTCTCTTCCAGTTTTAGCTGGAGCTATCACTATACTTTTAACAGACCGAAACTTAAA
TACCTCTTTTTTTGATCCTGCTGGAGGAGGAGATCCTATTTTATAC
>Rhodinia_rudloffi_sinensis_GU663979_Fujian_China_COI
AACTTTATATTTTATTTTTGGAATTTGAGCAGGAATAGTAGGAACTTCTTTAAGATTATT
AATTCGAGCAGAATTAGGAACCCCCGGATCTTTAATTGGAGATGACCAAATTTATAATAC
TATTGTTACAGCTCATGCTTTCATTATAATTTTTTTTATAGTTATACCTATTATAATTGG
AGGATTTGGAAATTGATTAGTTCCATTAATATTAGGAGCTCCAGATATAGCCTTCCCTCG
AATAAATAATATAAGTTTTTGATTATTACCTCCCTCTTTAACTTTATTAATTTCTAGAAG
AATTGTAGAAAATGGTGCAGGAACAGGATGAACAGTTTATCCCCCTCTTTCCTCTAATAT
TGCCCATGGAGGAAGATCTGTTGATTTAGCTATTTTTTCTTTACATTTAGCTGGAATTTC
TTCAATTTTAGGGGCTATTAATTTTATTACAACAATTATTAATATACGAATAAATAATTT
ATCATTTGATCAAATACCCTTATTTGTTTGAGCTGTTGGAATTACAGCTTTCCTTCTTCT
TCTTTCTCTTCCAGTTTTAGCTGGAGCTATCACTATACTTTTAACAGACCGAAACTTAAA
TACATCTTTTTTTGAAGCTGCTGGAGGAGGAGATCCTATTTTATAC
>Rhodinia_rudloffi_sinensis_GU663980_Hunan_China_COI
AACTTTATATTTTATTTTTGGAATTTGAGCAGGAATAGTAGGAACTTCTTTAAGATTATT
AATTCGAGCAGAATTAGGAACCCCCGGATCTTTAATTGGAGATGACCAAATTTATAATAC
TATTGTTACAGCTCATGCTTTCATTATAATTTTTTTTATAGTTATACCTATTATAATTGG
AGGATTTGGAAATTGATTAGTTCCATTAATATTAGGAGCTCCAGATATAGCCTTCCCTCG
AATAAATAATATAAGTTTTTGATTATTACCTCCCTCTTTAACTTTATTAATTTCTAGAAG
AATTGTAGAAAATGGAGCAGGAACAGGATGAACAGTTTATCCCCCTCTTTCCTCTAATAT
TGCCCATGGAGGAAGATCTGTTGATTTAGCTATTTTTTCTTTACATTTAGCTGGAATTTC
TTCAATTTTAGGGGCTATTAATTTTATTACAACAATTATTAATATACGAATAAATAATTT
ATCATTTGATCAAATACCCTTATTTGTTTGAGCTGTTGGAATTACAGCTTTCCTTCTTCT
TCTTTCTCTTCCAGTTTTAGCTGGAGCTATCACTATACTTTTAACAGACCGAAACTTAAA
TACCTCTTTTTTTGATCCTGCTGGAGGAGGAGATCCTATTTTATAC
>Rhodinia_rudloffi_sinensis_GU663983_Fujian_China_COI
AACTTTATATTTTATTTTTGGAATTTGAGCAGGAATAGTAGGAACTTCTTTAAGATTATT
AATTCGAGCAGAATTAGGAACCCCCGGATCTTTAATTGGAGATGACCAAATTTATAATAC
TATTGTTACAGCTCATGCTTTCATTATAATTTTTTTTATAGTTATACCTATTATAATTGG
AGGATTTGGAAATTGATTAGTTCCATTAATATTAGGAGCTCCAGATATAGCCTTCCCTCG
AATAAATAATATAAGTTTTTGATTATTACCTCCCTCTTTAACTTTATTAATTTCTAGAAG
AATTGTAGAAAATGGTGCAGGAACAGGATGAACAGTTTATCCCCCTCTTTCCTCTAATAT
TGCCCATGGAGGAAGATCTGTTGATTTAGCTATTTTTTCTTTACATTTAGCTGGAATTTC
TTCAATTTTAGGGGCTATTAATTTTATTACAACAATTATTAATATACGAATAAATAATTT
ATCATTTGATCAAATACCCTTATTTGTTTGAGCTGTTAGAATTACAGCTTTCCTTCTTCT
TCTTTCTCTTCCAGTTTTAGCTGGAGCTATCACTATACTTTTAACAGACCGAAACTTAAA
TACCTCTTTTTTTGACCCTGCTGGAGGAGGAGATCCTATTTTATAC
>Rhodinia_rudloffi_sinensis_GU663984_Fujian_China_COI
AACTTTATATTTTATTTTTGGAATTTGAGCAGGAATAGTAGGAACTTCTTTAAGATTATT
AATTCGAGCAGAATTAGGAACCCCCGGATCTTTAATTGGAGATGACCAAATTTATAATAC
TATTGTTACAGCTCATGCTTTCATTATAATTTTTTTTATAGTTATACCTATTATAATTGG
AGGATTTGGAAATTGATTAGTTCCATTAATATTAGGAGCTCCAGATATAGCCTTCCCTCG
AATAAATAATATAAGTTTTTGATTATTACCTCCCTCTTTAACTTTATTAATTTCTAGAAG
AATTGTAGAAAATGGTGCAGGAACAGGATGAACAGTTTATCCCCCTCTTTCCTCTAATAT
TGCCCATGGAGGAAGATCTGTTGATTTAGCTATTTTTTCTTTACATTTAGCTGGAATTTC
TTCAATTTTAGGGGCTATTAATTTTATTACAACAATTATTAATATACGAATAAATAATTT
ATCATTTGATCAAATACCCTTATTTGTTTGAGCTGTTGGAATTACAGCTTTCCTTCTTCT
TCTTTCTCTTCCAGTTTTAGCTGGAGCTATCACTATACTTTTAACAGACCGAAACTTAAA
TACCTCTTTTTTTGACCCTGCTGGAGGAGGAGATCCTATTTTATAC
>Rhodinia_rudloffi_sinensis_GU702880_Fujian_China_COI
AACTTTATATTTTATTTTTGGAATTTGAGCAGGAATAGTAGGAACTTCTTTAAGATTATT
AATTCGAGCAGAATTAGGAACCCCCGGATCTTTAATTGGAGATGACCAAATTTATAATAC
TATTGTTACAGCTCATGCTTTCATTATAATTTTTTTTATAGTTATACCTATTATAATTGG
AGGATTTGGAAATTGATTAGTTCCATTAATATTAGGAGCTCCAGATATAGCCTTCCCTCG
AATAAATAATATAAGTTTTTGATTATTACCTCCCTCTTTAACTTTATTAATTTCTAGAAG
AATTGTAGAAAATGGAGCAGGAACAGGATGAACAGTTTATCCCCCTCTTTCCTCTAATAT
TGCCCATGGAGGAAGATCTGTTGATTTAGCTATTTTTTCTTTACATTTAGCTGGAATTTC
TTCAATTTTAGGGGCTATTAATTTTATTACAACAATTATTAATATACGAATAAATAATTT
ATCATTTGATCAAATACCCTTATTTGTTTGAGCTGTTGGAATTACAGCTTTCCTTCTTCT
TCTTTCTCTTCCAGTTTTAGCTGGAGCTATCACTATACTTTTAACAGACCGAAACTTAAA
TACCTCTTTTTTTGACCCTGCTGGAGGAGGAGATCCTATTTTATAC
>Rhodinia_rudloffi_sinensis_GU702883_Hunan_China_COI
AACTTTATATTTTATTTTTGGAATTTGAGCAGGAATAGTAGGAACTTCTTTAAGATTATT
AATTCGAGCAGAATTAGGAACCCCCGGATCTTTAATTGGAGATGATCAAATTTATAATAC
TATTGTTACAGCTCATGCTTTCATTATAATTTTTTTTATAGTTATACCTATTATAATTGG
AGGATTTGGAAATTGGTTAGTTCCATTAATATTAGGAGCTCCAGATATAGCCTTCCCTCG
AATAAATAATATAAGTTTTTGATTATTACCTCCCTCTTTAACTTTATTAATTTCTAGAAG
AATTGTAGAAAATGGAGCAGGAACAGGATGAACAGTTTATCCCCCTCTTTCCTCTAATAT
TGCCCATGGAGGAAGATCTGTTGATTTAGCTATTTTTTCTTTACATTTAGCTGGAATTTC
TTCAATTTTAGGGGCTATTAATTTTATTACAACAATTATTAATATACGAATAAATAATTT
ATCATTTGATCAAATACCATTATTTGTTTGAGCTGTTGGAATTACAGCTTTCCTTCTTCT
TCTTTCTCTTCCAGTTTTAGCTGGAGCTATCACTATACTTTTAACAGACCGAAACTTAAA
TACCTCTTTTTTTGATCCTGCTGGAGGAGGAGATCCTA????????
>Rhodinia_rudloffi_sinensis_GU702884_Guangdong_China_COI
AACTTTATATTTTATTTTTGGAATTTGAGCAGGAATAGTAGGAACTTCTTTAAGATTATT
AATTCGAGCAGAATTAGGAACCCCCGGATCTTTAATTGGAGATGACCAAATTTATAATAC
TATTGTTACAGCTCATGCTTTCATTATAATTTTTTTTATAGTTATACCTATTATAATTGG
AGGATTTGGAAATTGATTAGTTCCATTAATATTAGGAGCTCCAGATATAGCCTTCCCTCG
AATAAATAATATAAGTTTTTGATTATTACCTCCCTCTTTAACTTTATTAATTTCTAGAAG
AATTGTAGAAAATGGGGCAGGAACAGGATGAACAGTTTATCCCCCTCTTTCCTCTAATAT
TGCCCATGGAGGAAGATCTGTTGATTTAGCTATTTTTTCTTTACATTTAGCTGGAATTTC
TTCAATTTTAGGGGCTATTAATTTTATTACAACAATTATTAATATACGAATAAATAATTT
ATCATTTGATCAAATACCCTTATTTGTTTGAGCTGTTGGAATTACAGCTTTTCTTCTTCT
TCTTTCTCTTCCAGTTTTAGCTGGAGCTATCACTATACTTTTAACAGACCGAAACTTAAA
TACCTCTTTTTTTGATCCTGCTGGAGGAGGAGATCCTATTTTATAC
>Rhodinia_rudloffi_sinensis_JN278699_Guizhou_China_COI
AACTTTATATTTTATTTTTGGAATTTGAGCAGGAATAGTAGGAACTTCTTTAAGATTATT
AATTCGAGCAGAATTAGGAACCCCCGGATCTTTAATTGGAGATGACCAAATTTATAATAC
TATTGTTACAGCTCATGCTTTCATTATAATTTTTTTTATAGTTATACCTATTATAATTGG
AGGATTTGGAAATTGATTAGTTCCATTAATATTAGGAGCTCCAGATATAGCCTTCCCTCG
AATAAATAATATAAGTTTTTGATTATTACCTCCCTCTTTAACTTTATTAATTTCTAGAAG
AATTGTAGAAAATGGTGCAGGAACAGGATGAACAGTTTATCCCCCTCTTTCCTCTAATAT
TGCCCATGGAGGAAGATCTGTTGATTTAGCTATTTTTTCTTTACATTTAGCTGGAATTTC
TTCAATTTTAGGGGCTATTAATTTTATTACAACAATTATTAATATACGAATAAATAATTT
ATCATTTGATCAAATACCCTTATTTGTTTGAGCTGTTGGAATTACAGCTTTCCTTCTTCT
TCTTTCTCTTCCAGTTTTAGCTGGAGCTATCACTATACTTTTAACAGACCGAAACTTAAA
TACCTCTTTTTTTGACCCTGCTGGAGGAGGAGATCCTATTTTATAC
>Rhodinia_rudloffi_sinensis_JN278701_Guizhou_China_COI
AACTTTATATTTTATTTTTGGAATTTGAGCAGGAATAGTAGGAACTTCTTTAAGATTATT
AATTCGAGCAGAATTAGGAACCCCCGGATCTTTAATTGGAGATGATCAAATTTATAATAC
TATTGTTACAGCTCATGCTTTCATTATAATTTTTTTTATAGTTATACCTATTATAATTGG
AGGATTTGGAAATTGGTTAGTTCCATTAATATTAGGAGCTCCAGATATAGCCTTCCCTCG
AATAAATAATATAAGTTTTTGATTATTACCTCCCTCTTTAACTTTATTAATTTCTAGAAG
AATTGTAGAAAATGGAGCAGGAACAGGATGAACAGTTTATCCCCCTCTTTCCTCTAATAT
TGCCCATGGAGGAAGATCTGTTGATTTAGCTATTTTTTCTTTACATTTAGCTGGAATTTC
TTCAATTTTAGGGGCTATTAATTTTATTACAACAATTATTAATATACGAATAAATAATTT
ATCATTTGATCAAATACCATTATTTGTTTGAGCTGTTGGAATTACAGCTTTCCTTCTTCT
TCTTTCTCTTCCAGTTTTAGCTGGAGCTATCACTATACTTTTAACAGACCGAAACTTAAA
TACCTCTTTTTTTGATCCTGCTGGAGGAGGAGATCCTATTTTATAC
>Rhodinia_rudloffi_sinensis_JN278702_Jiangxi_China_COI
AACTTTATATTTTATTTTTGGAATTTGAGCAGGAATAGTAGGAACTTCTTTAAGATTATT
AATTCGAGCAGAATTAGGAACCCCCGGATCTTTAATTGGAGATGATCAAATTTATAATAC
TATTGTTACAGCTCATGCTTTCATTATAATTTTTTTTATAGTTATACCTATTATAATTGG
AGGATTTGGAAATTGGTTAGTTCCATTAATATTAGGAGCTCCAGATATAGCCTTCCCTCG
AATAAATAATATAAGTTTTTGATTATTACCTCCCTCTTTAACTTTATTAATTTCTAGAAG
AATTGTAGAAAATGGAGCAGGAACAGGATGAACAGTTTATCCCCCTCTTTCCTCTAATAT
TGCCCATGGAGGAAGATCTGTTGATTTAGCTATTTTTTCTTTACATTTAGCTGGAATTTC
TTCAATTTTAGGGGCTATTAATTTTATTACAACAATTATTAATATACGAATAAATAATTT
ATCATTTGATCAAATACCATTATTTGTTTGAGCTGTTGGAATTACAGCTTTCCTTCTTCT
TCTTTCTCTTCCAGTTTTAGCTGGAGCTATCACTATACTTTTAACAGACCGAAACTTAAA
TACCTCTTTTTTTGATCCTGCTGGAGGAGGAGATCCTATTTTATAC
>Rhodinia_silkae_GU663961_Shaanxi_China_COI
AACTTTATATTTATTTTTCGGAATTTGAGCAGGAATAGTGGGAACCTCTTTAAGCTTATT
AATTCGAGCAGAATTAGGAACTCCTGGATCTCTAATTGGAGATGATCAAATTTATAATAC
TATTGTAACAGCTCATGCTTTTATTATAATTTTTTTTATGGTTATGCCAATTATAATTGG
AGGATTTGGAAATTGATTAGTTCCCTTAATATTAGGTGCTCCTGATATAGCTTTCCCTCG
AATAAATAATATAAGTTTTTGATTATTACCTCCTTCATTAACTCTATTAATTTCTAGAAG
AATTGTAGAAAATGGGGCAGGTACAGGATGAACCGTTTATCCACCTCTTTCATCTAATAT
TGCTCATGGAGGAAGATCTGTTGATTTAGCTATTTTTTCATTACATTTAGCTGGAATTTC
TTCAATTTTAGGAGCTATTAACTTTATTACAACAATTATTAATATACGAATAAATAACAT
ATCATTTGACCAAATACCTTTATTTGTTTGAGCTGTTGGAATCACAGCATTTCTTCTTCT
TCTTTCTCTTCCAGTCTTAGTTGGAGCAATTACTATACTTTTAAC???????????????
??????????????????????????????????????????????
>Rhodinia_silkae_GU663962_Shaanxi_China_COI
AACTTTATATTTTATTTTCGGAATTTGAGCAGGAATAGTGGGAACCTCTTTAAGCTTATT
AATTCGAGCAGAATTAGGAACTCCTGGATCTCTAATTGGAGATGATCAAATTTATAATAC
TATTGTAACAGCTCATGCTTTTATTATAATTTTTTTTATGGTTATGCCAATTATAATTGG
AGGATTTGGAAATTGATTAGTTCCCTTAATATTAGGTGCTCCTGATATAGCTTTCCCTCG
AATAAATAATATAAGTTTTTGATTATTACCTCCTTCATTAACTCTATTAATTTCTAGAAG
AATTGTAGAAAATGGGGCAGGTACAGGATGAACCGTTTATCCACCTCTTTCATCTAATAT
TGCTCATGGAGGAAGATCTGTTGATTTAGCTATTTTTTCATTACATTTAGCTGGAATTTC
TTCAATTTTAGGAGCTATTAACTTTATTACAACAATTATTAATATACGAATAAATAACAT
ATCATTTGACCAAATACCTTTATTTGTTTGAGCTGTTGGAATCACAGCATTTCTTCTTCT
TCTTTCTCTTCCAGTCTTAGCTGGAGCAATTACTATACTTTTAACAGATCGAAATTTAAA
TACTTCTTTCTTTGATCCTGCTGGAGGAGGAGATCCTATTTTATAT
>Rhodinia_silkae_GU663964_Shaanxi_China_COI
AACTTTATATTTTATTTTCGGAATTTGAGCAGGAATAGTGGGAACCTCTTTAAGCTTATT
AATTCGAGCAGAATTAGGAACTCCTGGATCTCTAATTGGAGATGATCAAATTTATAATAC
TATTGTAACAGCTCATGCTTTTATTATAATTTTTTTTATGGTTATGCCAATTATAATTGG
AGGATTTGGAAATTGATTAGTTCCCTTAATATTAGGTGCTCCTGATATAGCTTTCCCTCG
AATAAATAATATAAGTTTTTGATTATTACCTCCTTCATTAACTCTATTAATTTCTAGAAG
AATTGTAGAAAATGGGGCAGGTACAGGATGAACCGTTTATCCACCTCTTTCATCTAATAT
TGCTCATGGAGGAAGATCTGTTGATTTAGCTATTTTTTCATTACATTTAGCTGGAATTTC
TTCAATTTTAGGAGCTATTAACTTTATTACAACAATTATTAATATACGAATAAATAACAT
ATCATTTGACCAAATACCTTTATTTGTTTGAGCTGTTGGAATCACAGCATTTCTTCTTCT
TCTTTCTCTTCCAGTCTTAGCTGGAGCAATTACTATACTTTTAACAGATCGAAATTTAAA
TACTTCTTTCTTTGATCCTGCTGGAGGAGGAGATCCTATTTTATAT
>Rhodinia_silkae_GU663966_Guizhou_China_COI
AACTTTATATTTTATTTTCGGAATTTGAGCAGGAATAGTAGGAACCTCTTTAAGCTTATT
AATTCGAGCAGAATTAGGAACTCCTGGATCTCTAATTGGAGATGATCAAATTTATAATAC
TATTGTAACAGCTCATGCTTTTATTATAATTTTTTTTATGGTTATGCCAATTATAATTGG
AGGATTTGGAAATTGATTAGTTCCCTTAATATTAGGTGCTCCTGATATAGCTTTCCCTCG
AATAAATAATATAAGTTTTTGATTATTACCTCCTTCATTAACTCTATTAATTTCTAGAAG
AATTGTAGAAAATGGTGCAGGTACAGGATGAACCGTTTATCCACCTCTTTCATCTAATAT
TGCTCATGGGGGAAGATCTGTTGATTTAGCTATTTTTTCATTACATTTAGCTGGAATTTC
TTCAATTTTAGGAGCTATTAACTTTATTACAACAATTATTAATATACGAATAAATAATAT
ATCATTTGATCAAATACCTTTATTTGTTTGAGCTGTTGGAATCACAGCATTTCTTCTTCT
TCTTTCTCTTCCAGTCTTAGCTGGAGCAATTACTATACTTTTAACAGATCGAAATTTAAA
TACTTCTTTCTTTGATCCTGCTGGGGGAGGAGATCCTATTTTATAT
>Rhodinia_silkae_GU663967_Guizhou_China_COI
AACTTTATATTTTATTTTCGGAATTTGAGCAGGAATAGTAGGAACCTCTTTAAGCTTATT
AATTCGAGCAGAATTAGGAACTCCTGGATCTCTAATTGGAGATGATCAAATTTATAATAC
TATTGTAACAGCTCATGCTTTTATTATAATTTTTTTTATGGTTATGCCAATTATAATTGG
AGGATTTGGAAATTGATTAGTTCCCTTAATATTAGGTGCTCCTGATATAGCTTTCCCTCG
AATAAATAATATAAGTTTTTGATTATTACCTCCTTCATTAACTCTATTAATTTCTAGAAG
AATTGTAGAAAATGGTGCAGGTACAGGATGAACCGTTTATCCACCTCTTTCATCTAATAT
TGCTCATGGAGGAAGATCTGTTGATTTAGCTATTTTTTCATTACATTTAGCTGGAATTTC
TTCAATTTTAGGAGCTATTAACTTTATTACAACAATTATTAATATACGAATAAATAATAT
ATCATTTGATCAAATACCTTTATTTGTTTGAGCTGTTGGAATCACAGCATTTCTTCTTCT
TCTTTCTCTTCCAGTCTTAGCTGGAGCAATTACTATACTTTTAACAGATCGAAATTTAAA
TACTTCTTTCTTTGATCCTGCTGGGGGAGGAGATCCTATTTTATAC
>Rhodinia_silkae_GU663968_Sichuan_China_COI
AACTTTATATTTTATTTTCGGAATTTGAGCAGGAATAGTAGGAACCTCTTTAAGCTTATT
AATTCGAGCAGAATTAGGAACTCCTGGATCTCTAATTGGAGATGATCAAATTTATAATAC
TATTGTAACAGCTCATGCTTTTATTATAATTTTTTTTATGGTTATGCCAATTATAATTGG
AGGATTTGGAAATTGATTAGTTCCCTTAATATTAGGTGCTCCTGATATAGCTTTCCCTCG
AATAAATAATATAAGTTTTTGATTACTACCTCCTTCATTAACTCTATTAATTTCTAGAAG
AATTGTAGAAAATGGTGCAGGTACAGGATGAACCGTTTATCCACCTCTTTCATCTAATAT
TGCTCATGGAGGAAGATCTGTTGATTTAGCTATTTTTTCATTACATTTAGCTGGAATTTC
TTCAATTTTAGGAGCTATTAACTTTATTACAACAATTATTAATATACGAATAAATAATAT
ATCATTTGATCAAATACCTTTATTTGTTTGAGCTGTTGGAATCACAGCATTTCTTCTTCT
TCTTTCTCTTCCAGTCTTAGCTGGAGCAATTACTATACTTTTAACAGATCGAAATTTAAA
TACTTCTTTCTTTGATCCTGCTGGGGGAGGAGATCCTATTTTATAT
>Rhodinia_silkae_GU663969_Guizhou_China_COI
AACTTTATATTTTATTTTCGGAATTTGAGCAGGAATAGTAGGAACCTCTTTAAGCTTATT
AATTCGAGCAGAATTAGGAACTCCTGGATCTCTAATTGGAGATGATCAAATTTATAATAC
TATTGTAACAGCTCATGCTTTTATTATAATTTTTTTTATGGTTATGCCAATTATAATTGG
AGGATTTGGAAATTGATTAGTTCCCTTAATATTAGGTGCCCCTGATATAGCTTTCCCTCG
AATAAATAATATAAGTTTTTGATTATTACCTCCTTCATTAACTCTATTAATTTCTAGAAG
AATTGTAGAAAATGGTGCAGGTACAGGATGAACCGTTTATCCACCTCTTTCATCTAATAT
TGCTCATGGAGGAAGATCTGTTGATTTAGCTATTTTTTCATTACATTTAGCTGGAATTTC
TTCAATTTTAGGAGCTATTAACTTTATTACAACAATTATTAATATACGAATAAATAATAT
ATCATTTGATCAAATACCTTTATTTGTTTGAGCTGTTGGAATCACAGCATTTCTTCTTCT
TCTTTCTCTTCCAGTCTTAGCTGGAGCAATTACTATACTTTTAACAGATCGAAATTTAAA
TACTTCTTTCTTTGATCCTGCTGGGGGAGGAGATCCTATTTTATAT
>Rhodinia_silkae_GU663971_Sichuan_China_COI
AACTTTATATTTTATTTTCGGAATTTGAGCAGGAATAGTAGGAACCTCTTTAAGCTTATT
AATTCGAGCAGAATTAGGAACTCCTGGATCTCTAATTGGAGATGATCAAATTTATAATAC
TATTGTAACAGCTCATGCTTTTATTATAATTTTTTTTATGGTTATGCCAATTATAATTGG
AGGATTTGGAAATTGATTAGTTCCCTTAATATTAGGTGCTCCTGATATAGCTTTCCCTCG
AATAAATAATATAAGTTTTTGATTACTACCTCCTTCATTAACTCTATTAATTTCTAGAAG
AATTGTAGAAAATGGTGCAGGTACAGGATGAACCGTTTATCCACCTCTTTCATCTAATAT
TGCTCATGGAGGAAGATCTGTTGATTTAGCTATTTTTTCATTACATTTAGCTGGAATTTC
TTCAATTTTAGGAGCTATTAACTTTATTACAACAATTATTAATATACGAATAAATAATAT
ATCATTTGATCAAATACCTTTATTTGTTTGAGCTGTTGGAATCACAGCATTTCTTCTTCT
TCTTTCTCTTCCAGTCTTAGCTGGAGCAATTACTATACTTTTAACAGATCGAAATTTAAA
TACTTCTTTCTTTGATCCTGCTGGGGGAGGAGATCCTATTTTATAT
>Rhodinia_silkae_GU664096_Hunan_China_COI
AACTTTATATTTTATTTTCGGAATTTGAGCAGGAATAGTAGGAACCTCTTTAAGCTTATT
AATTCGAGCAGAATTAGGAACTCCTGGATCTCTAATTGGAGATGATCAAATTTATAATAC
TATTGTAACAGCTCATGCTTTTATTATAATTTTTTTTATGGTTATGCCAATTATAATTGG
AGGATTTGGAAATTGATTAGTTCCCTTAATATTAGGTGCTCCTGATATAGCTTTCCCTCG
AATAAATAATATAAGTTTTTGATTATTACCTCCTTCATTAACTCTATTAATTTCTAGAAG
AATTGTAGAAAATGGTGCAGGTACAGGATGAACCGTTTATCCACCTCTTTCATCTAATAT
TGCTCATGGAGGAAGATCTGTTGATTTAGCTATTTTTTCATTACATTTAGCTGGAATTTC
TTCAATTTTAGGAGCTATTAACTTTATTACAACAANTGTTAATATACGAATAAATAATAT
ATCATTTGATCAAATACCTTTATTTGTTTGAGCTGTTGGAATCACAGCATTTCTTCTTCT
TCTTTCTCTTCCAGTCTTAGCTGGAGCAATTACTATACTTTTAACAGATCGAAATTTAAA
TACTTCTTTCTTTGATCCTGCTGGGGGAGGAGATCCTATTTTATAT
>Rhodinia_tenzingyatsoi_HM432582_China_COI
AACTTTATATTTTATTTTTGGAATTTGAGCAGGAATAGTAGGAACTTCTTTAAGATTGCT
AATTCGAGCAGAATTAGGAACCCCTGGATCTTTAATTGGAGATGATCAAATTTATAATAC
TATTGTTACAGCTCATGCTTTTATTATAATTTTTTTTATAGTTATACCTATTATAATTGG
AGGATTTGGAAATTGATTAGTACCATTAATATTGGGTGCTCCAGATATAGCTTTCCCCCG
AATAAATAATATAAGTTTTTGGTTATTACCCCCTTCTTTAACTTTACTAATTTCTAGAAG
AATTGTAGAAAATGGTGCAGGAACAGGATGAACCGTTTACCCCCCTCTTTCTTCTAATAT
TGCTCATAGAGGAAGATCTGTAGATTTAGCTATTTTTTCTCTTCATTTAGCTGGAATTTC
CTCAATTTTAGGAGCTATTAATTTTATTACAACAATNNTTAATATACGAATAAATAATAT
ATCATTTGATCAAATACCTTTATTTGTTTGAGCTGTTGGAATTACAGCTTTTCTTCTTCT
TCTTTCCCTTCCAGTTTTAGCAGGAGCTATTACTATACTTTTAACAGATCGAAATTTAAA
TACTTCTTTTTTCGATCCTGCTGGAGGAGGAGATCCTATTTTATAT
>Rhodinia_verecunda_4
?????????????????????????????????????????????TTCTTTAAGATTATT
AATTCGAGCAGAATTAGGAACCCCCGGATCTTTAATTGGAGATGATCAAATTTATAATAC
TATTGTTACAGCTCATGCCTTTATTATAATTTTTTTTATAGTTATACCTATTATAATTGG
AGGATTTGGAAATTGATTAGTACCATTAATATTAGGAGCTCCAGATATAGCTTTCCCCCG
AATAAATAATATAAGTTTCTGATTATTACCCCCTTCTTTAACTTTATTAATTTCTAGAAG
AATTGTAGAAAATGGAGCAGGAACAGGATGAACAGTTTATCCCCCTCTTTCCTCTAATAT
TGCTCATGGAGGAAGATCTGTTGATTTAGCTATTTTTTCCTTACATTTAGCTGGAATTTC
TTCAATTTTAGGGGCCATTAATTTTATTACAACAATTATTAATATACGAATAAATAATTT
ATCATTTGACCAAATACCATTATTTGTTTGAGCTGTTGGAATTACAGCTTTTCTTCTTCT
TCTTTCTCTACCAGTGTTAGCTGGAGCTATTACTATACTTTTAACAGATCGAAATTTAAA
TACCTCTTTTTTTGATCCTGCTGGAGGAGGAGAT????????????
>Rhodinia_verecunda_24
??????????????????????????GAGCAGGAATAGTTGGAACTTCTTTAAGATTATT
AATTCGAGCAGAATTAGGAACCCCCGGATCTTTAATTGGAGATGATCAAATTTATAATAC
TATTGTCACAGCTCATGCCTTTATTATAATTTTTTTTATAGTTATACCTATTATAATTGG
AGGATTTGGAAATTGATTAGTACCATTAATATTAGGAGCTCCAGATATAGCTTTCCCCCG
AATAAATAATATAAGTTTCTGATTATTACCCCCTTCTTTAACTTTATTAATTTCTAGAAG
AATTGTAGAAAATGGAGCAGGAACAGGATGAACAGTTTATCCCCCTCTTTCCTCTAATAT
TGCTCATGGAGGAAGATCTGTTGATTTAGCTATTTTTTCCTTACATTTAGCTGGAATTTC
TTCAATTTTAGGAGCTATTAATTTTATTACAACAATTATTAATATACGAATAAATAATTT
ATCATTTGACCAAATACCATTATTTGTTTGAGCTGTTGGAATTACAGCTTTTCTTCTTCT
TCTTTCTCTACCAGTTTTAGCTGGAGCTATTACTATACTTTTAACAGATCGAAATTTAAA
TACCTCTTTTTTTGATCCTGCTGGAGGAGGAGATCCTATTTTATAC
>Rhodinia_verecunda_25
??????????????????????????AATCATAAAGAGTTGGAACTTCTTTAAGATTATT
AATTCGAGCAGAATTAGGAACCCCCGGATCTTTAATTGGAGATGATCAAATTTATAATAC
TATTGTCACAGCTCATGCCTTTATTATAATTTTTTTTATAGTTATACCTATTATAATTGG
AGGATTTGGAAATTGATTAGTACCATTAATATTAGGAGCTCCAGATATAGCTTTCCCCCG
AATAAATAATATAAGTTTCTGATTATTACCCCCTTCTTTAACTTTATTAATTTCTAGAAG
AATTGTAGAAAATGGAGCAGGAACAGGATGAACAGTTTATCCCCCTCTTTCCTCTAATAT
TGCTCATGGAGGAAGATCTGTTGATTTAGCTATTTTTTCCTTACATTTAGCTGGAATTTC
TTCAATTTTAGGAGCTATTAATTTTATTACAACAATTATTAATATACGAATAAATAATTT
ATCATTTGACCAAATACCATTATTTGTTTGAGCTGTTGGAATTACAGCTTTTCTTCTTCT
TCTTTCTCTACCAGTTTTAGCTGGAGCTATTACTATACTTTTAACAGATCGAAATTTAAA
TACCTCTTTTTTTGATCCTGCTGGAGGAGGAGATCCTATTTTATAC
>Rhodinia_verecunda_32
AACTTTATATTTTATTTTTGGAATTTGAGCAGGAATAGTAGGAACTTCTTTAAGATTATT
AATTCGAGCAGAATTAGGAACCCCCGGATCTTTAATTGGAGATGATCAAATTTATAATAC
TATTGTCACAGCTCATGCCTTTATTATAATTTTTTTTATAGTTATACCTATTATAATTGG
AGGATTTGGAAATTGATTAGTACCATTAATATTAGGAGCTCCAGATATAGCTTTCCCCCG
AATAAATAATATAAGTTTCTGATTATTACCCCCTTCTTTAACTTTATTAATTTCTAGAAG
AATTGTAGAAAATGGAGCAGGAACAGGATGAACAGTTTATCCCCCTCTTTCCTCTAATAT
TGCTCATGGAGGAAGATCTGTTGATTTAGCTATTTTTTCCTTACATTTAGCTGGAATTTC
TTCAATTTTAGGAGCTATTAATTTTATTACAACAATTATTAATATACGAATAAATAATTT
ATCATTTGACCAAATACCATTATTTGTTTGAGCTGTTGGAATTACAGCTTTTCTTCTTCT
TCTTTCTCTACCAGTTTTAGCTGGAGCTATTACTATACTTTTAACAGATCGAAATTTAAA
TACCTCTTTTTTTGATCCTGCTGGAGGAGGAGATCCTATTTTATAC
>Samia_canningi_KJ159909_India_COI
AACTTTATATTTCATTTTTGGAATTTGAGCAGGAATGGTCGGAACTTCTTTAAGATTATT
AATTCGAGCAGAATTAGGAACCCCCGGATCTTTAATTGGTGATGATCAAATTTATAATAC
TATTGTTACAGCTCATGCTTTTATTATAATTTTCTTTATAGTAATACCTATTATAATTGG
AGGATTTGGAAATTGATTAGTACCATTGATATTAGGAGCTCCTGATATAGCTTTCCCTCG
AATAAATAATATAAGTTTTTGACTTCTACCCCCCTCATTAACCCTTTTAATCTCTAGAAG
AATTGTAGAAAATGGAGCAGGTACTGGCTGAACTGTTTACCCCCCTCTTTCTTCTAATAT
TGCTCATGGAGGTAGATCTGTTGATTTAGCTATTTTCTCTTTACATTTAGCTGGAATTTC
CTCTATTCTTGGAGCTATTAATTTTATTACAACAATTATTAATATACGAATAAATAATTT
ATCTTTTGATCAAATACCTTTATTTGTATGAGCAGTCGGAATTACAGCTTTTCTTTTATT
ACTTTCTTTACCAGTTTTAGCAGGAGCTATTACTATGCTTTTAACAGATCGTAATTTAAA
TACTTCTTTTTTTGACCCTGCTGGAGGAGGAGATCCTATTTTATAT
>Samia_cynthia_cynthia_KC812618_Shenyang_China_COI
??????????????TTTTTGGAATTTGAGCAGGAATAGTCGGAACCTCTTTAAGATTACT
AATTCGAGCAGAATTAGGAACCCCCGGATCTTTAATTGGTGATGATCAAATTTATAATAC
TATTGTTACAGCTCATGCTTTCATTATAATTTTCTTTATAGTAATGCCTATTATAATTGG
AGGATTTGGAAATTGATTAGTACCACTAATACTAGGTACCCCTGATATAGCCTTCCCTCG
AATAAATAATATAAGTTTTTGACTTCTGCCCCCCTCATTAACTCTTTTAATCTCTAGAAG
AATTGTAGAAAATGGAGCAGGTACTGGCTGAACCGTTTACCCCCCTCTTTCTTCCAATAT
TGCCCATGGAGGTAGATCTGTTGATTTAGCCATTTTCTCTTTACATTTGGCCGGAATTTC
ATCTATTCTTGGAGCTATTAATTTTATTACAACAATTATTAATATACGAATAAATAATTT
ATCTTTTGATCAAATACCTTTATTTGTATGAGCCGTCGGAATTACAGCTTTTCTTTTATT
ACTTTCTTTACCAGTTTTAGCGGGAGCTATTACTATACTTTTAACGGATCGTAATTTAAA
TACTTCTTTTTTTGACCCTGCTGGAGGAGGAGATCCTATTTTATAT
>Samia_ricini_JF961379_China_COI
??????????????TTTTTGGAATTTGAGCAGGAATGATCGGAACTTCTTTAAGATTATT
AATTCGAGCAGAATTAGGAACCCCCGGATCTTTAATTGGTGATGATCAAATTTATAATAC
TATTGTTACAGCTCATGCTTTTATTATAATTTTCTTTATAGTAATACCTATTATAATTGG
AGGATTTGGAAATTGATTAGTACCATTAATATTAGGAGCTCCTGATATAGCTTTCCCTCG
AATAAATAATATAAGTTTTTGACTTCTACCCCCCTCATTAACCCTTTTAATCTCTAGAAG
AATTGTAGAAAATGGAGCAGGTACTGGCTGAACTGTTTATCCCCCTCTTTCTTCTAATAT
TGCTCATGGAGGTAGATCTGTCGATTTAGCTATTTTCTCTTTACATTTAGCTGGAATTTC
CTCTATTCTTGGAGCTATTAATTTTATTACAACAATTATTAATATACGAATAAATAATTT
ATCTTTTGATCAAATACCTTTATTTGTATGAGCAGTCGGAATTACAGCTTTTCTTTTATT
ACTTTCTTTACCAGTTTTAGCAGGAGCTATTACTATGCTTTTAACAGATCGTAATTTAAA
TACTTCTTTTTTTGACCCTGCTGGAGGAGGAGATCCTATTTTATAT
>Samia_ricini_JN215366_Korea_COI
??????????????TTTTTGGAATTTGAGCAGGAATGGTCGGAACTTCTTTAAGATTATT
AATTCGAGCAGAATTAGGAACCCCCGGATCTTTAATTGGTGATGATCAAATTTATAATAC
TATTGTTACAGCTCATGCTTTTATTATAATTTTCTTTATAGTAATACCTATTATAATTGG
AGGATTTGGAAATTGATTAGTACCATTGATATTAGGAGCTCCTGATATAGCTTTCCCTCG
AATAAATAATATAAGTTTTTGACTTCTACCCCCCTCATTAACCCTTTTAATCTCTAGAAG
AATTGTAGAAAATGGAGCAGGTACTGGCTGAACTGTTTACCCCCCTCTTTCTTCTAATAT
TGCTCATGGAGGTAGATCTGTTGATTTAGCTATTTTCTCTTTACATTTAGCTGGAATTTC
CTCTATTCTTGGAGCTATTAATTTTATTACAACAATTATTAATATACGAATAAATAATTT
ATCTTTTGATCAAATACCTTTATTTGTATGAGCAGTCGGAATTACAGCTTTTCTTTTATT
ACTTTCTTTACCAGTTTTAGCAGGAGCTATTACTATGCTTTTAACAGATCGTAATTTAAA
TACTTCTTTTTTTGATCCTGCTGGAGGAGGAGATCCTATTTTATAT
>Samia_ricini_AY605253_India_COI
????????????????????????????????????????????????????????????
??????????????????????????????????????????TGATCAAATTTATAATAC
TATTGTTACAGCTCATGCTTTTATTATAATTTTCTTTATAGTAATACCTATTATAATTGG
AGGATTTGGAAATTGATTAGTACCATTGATATTAGGAGCTCCTGATATAGCTTTCCCTCG
AATAAATAATATAAGTTTTTGACTTCTACCCCCCTCATTAACCCTTTTAATCTCTAGAAG
AATTGTAGAAAATGGAGCAGGTACTGGCTGAACTGTTTACCCCCCTCTTTCTTCTAATAT
TGCTCATGGAGGTAGATCTGTTGATTTAGCTATTTTCTCTTTACATTTAGCTGGAATTTC
CTCTATTCTTGGAGCTATTAATTTTATTACAACAATTATTAATATACGAATAAATAATTT
ATCTTTTGATCAAATACCTTTATTTGTATGAGCAGTCGGAATTACAGCTTTTCTTTTATT
ACTTTCTTTACCAGTTTTAGCAGGAGCTATTACTATGCTTTTAACAGATCGTAATTTAAA
TACTTCTTTTTTTGATCCTGCTGGAGGAGGAGATCCTATTTTATAT
>Samia_ricini_KC195912_India_COI
AACTTTATATTTCATTTTTGGAATTTGAGCAGGAATGGTCGGAACTTCTTTAAGATTATT
AATTCGAGCAGAATTAGGAACCCCCGGATCTTTAATTGGTGATGATCAAATTTATAATAC
TATTGTTACAGCTCATGCTTTTATTATAATTTTCTTTATAGTAATACCTATTATAATTGG
AGGATTTGGAAATTGATTAGTACCATTGATATTAGGAGCTCCTGATATAGCTTTCCCTCG
AATAAATAATATAAGTTTTTGACTTCTACCCCCCTCATTAACCCTTTTAATCTCTAGAAG
AATTGTAGAAAATGGAGCAGGTACTGGCTGAACTGTTTACCCCCCTCTTTCTTCTAATAT
TGCTCATGGAGGTAGATCTGTTGATTTAGCTATTTTCTCTTTACATTTAGCTGGAATTTC
CTCTATTCTTGGAGCTATTAATTTTATTACAACAATTATTAATATACGAATAAATAATTT
ATCTTTTGATCAAATACCTTTATTTGTATGAGCAGTCGGAATTACAGCTTTTCTTTTATT
ACTTTCTTTACCAGTTTTAGCAGGAGCTATTACTATGCTTTTAACAGATCGTAATTTAAA
TACTTCTTTTTTTGATCCTGCTGGAGGAGGAGATCCTATTTTATAT
>Samia_ricini_KJ577696_India_COI
????????????????????????????????????????????????????????????
????????????????????????????????????????????????????????????
????????????????????????????????????????????????????ATAATTGG
AGGATTTGGAAATTGATTAGTACCATTGATATTAGGAGCTCCTGATATAGCTTTCCCTCG
AATAAATAATATAAGTTTTTGACTTCTACCCCCCTCATTAACCCTTTTAATCTCTAGAAG
AATTGTAGAAAATGGAGCAGGTACTGGCTGAACTGTTTACCCCCCTCTTTCTTCTAATAT
TGCTCATGGAGGTAGATCTGTTGATTTAGCTATTTTCTCTTTACATTTAGCTGGAATTTC
CTCTATTCTTGGAGCTATTAATTTTATTACAACAATTATTAATATACGAATAAATAATTT
ATCTTTTGATCAAATACCTTTATTTGTATGAGCAGTCGGAATTACAGCTTTTCTTTTATT
ACTTTCTTTACCAGTTTTAGCAGGAGCTATTACTATGCTTTTAACAGATCGTAATTTAAA
TACTTCTTTTTTTGATCCTGCTGGAGGAGGAGATCCTATTTTATAT
>Samia_ricini_KJ577697_India_COI
????????????????????????????????????????????????????????????
????????????????????????????????????????????????????????????
????????????????????????????????????????????????????ATAATTGG
AGGATTTGGAAATTGATTAGTACCATTGATATTAGGAGCTCCTGATATAGCTTTCCCTCG
AATAAATAATATAAGTTTTTGACTTCTACCCCCCTCATTAACCCTTTTAATCTCTAGAGG
AATTGTAGAAAATGGAGCAGGTACTGGCTGAACTGTTTACCCCCCTCTTTCTTCTAATAT
TGCTCATGGAGGTAGATCTGTTGATTTAGCTATTTTCTCTTTACATTTAGCTGGAATTTC
CTCTATTCTTGGAGCTATTAATTTTATTACAACAATTATTAATATACGAATAAATAATTT
ATCTTTTGATCAAATACCTTTATTTGTATGAGCAGTCGGAATTACAGCTTTTCTTTTATT
ACTTTCTTTACCAGTTTTAGCAGGAGCTATTACTATGCTTTTAACAGATCGTAATTTAAA
TACTTCTTTTTTTGATCCTGCTGGAGGAGGAGATCCTATTTTATAT
>Samia_ricini_KJ577698_India_COI
????????????????????????????????????????????????????????????
????????????????????????????????????????????????????????????
????????????????????????????????????????????????????ATAATTGG
AGGATTTGGAAATTGATTAGTACCATTGATATTAGGAGCTCCTGATATAGCTTTCCCTCG
AATAAATAATATAAGTTTTTGACTTCTACCCCCCTCATTAACCCTTTTAATCTCTAGAGG
AATTGTAGAAAATGGAGCAGGTACTGGCTGAACTGTTTACCCCCCTCTTTCTTCTAATAT
TGCTCATGGAGGTAGATCTGTTGATTTAGCTATTTTCTCTTTACATTTAGCTGGAATTTC
CTCTATTCTTGGAGCTATTAATTTTATTACAACAATTATTAATATACGAATAAATAATTT
ATCTTTTGATCAAATACCTTTATTTGTATGAGCAGTCGGAATTACAGCTTTTCTTTTATT
ACTTTCTTTACCAGTTTTAGCAGGAGCTATTACTATGCTTTTAACAGATCGTAATTTAAA
TACTTCTTTTTTTGATCCTGCTGGAGGAGGAGATCCTATTTTATAT
>Samia_ricini_KJ577699_India_COI
????????????????????????????????????????????????????????????
????????????????????????????????????????????????????????????
????????????????????????????????????????????????????ATAATTGG
AGGATTTGGAAATTGATTAGTACCATTGATATTAGGAGCTCCTGATATAGCTTTCCCTCG
AATAAATAATATAAGTTTTTGACTTCTACCCCCCTCATTAACCCTTTTAATCTCTAGAGG
AATTGTAGAAAATGGAGCAGGTACTGGCTGAACTGTTTACCCCCCTCTTTCTTCTAATAT
TGCTCATGGAGGTAGATCTGTTGATTTAGCTATTTTCTCTTTACATTTAGCTGGAATTTC
CTCTATTCTTGGAGCTATTAATTTTATTACAACAATTATTAATATACGAATAAATAATTT
ATCTTTTGATCAAATACCTTTATTTGTATGAGCAGTCGGAATTACAGCTTTTCTTTTATT
ACTTTCTTTACCAGTTTTAGCAGGAGCTATTACTATGCTTTTAACAGATCGTAATTTAAA
TACTTCTTTTTTTGATCCTGCTGGAGGAGGAGATCCTATTTTATAT
>Samia_ricini_KJ577700_India_COI
????????????????????????????????????????????????????????????
????????????????????????????????????????????????????????????
????????????????????????????????????????????????????ATAATTGG
AGGATTTGGAAATTGATTAGTACCATTGATATTAGGAGCTCCTGATATAGCTTTCCCTCG
AATAAATAATATAAGTTTTTGACTTCTACCCCCCTCATTAACCCTTTTAATCTCTAGAAG
AATTGTAGAAAATGGAGCAGGTACTGGCTGAACTGTTTACCCCCCTCTTTCTTCTAATAT
TGCTCATGGAGGTAGATCTGTTGATTTAGCTATTTTCTCTTTACATTTAGCTGGAATTTC
CTCTATTCTTGGAGCTATTAATTTTATTACAACAATTATTAATATACGAATAAATAATTT
ATCTTTTGATCAAATACCTTTATTTGTATGAGCAGTCGGAATTACAGCTTTTCTTTTATT
ACTTTCTTTACCAGTTTTAGCAGGAGCTATTACTATGCTTTTAACAGATCGTAATTTAAA
TACTTCTTTTTTTGATCCTGCTGGAGGAGGAGATCCTATTTTATAT
>Samia_wangi_JN278719_Guangdong_China_COI
AACTTTATATTTCATTTTTGGAATTTGAGCAGGAATAGTCGGAACCTCTTTAAGATTACT
AATTCGAGCAGAATTAGGAACCCCCGGATCTTTAATTGGTGATGATCAAATTTATAATAC
TATTGTTACAGCTCATGCTTTCATTATAATTTTCTTTATAGTAATGCCTATTATAATTGG
AGGATTTGGAAATTGATTAGTACCATTAATATTAGGAGCCCCTGATATAGCCTTCCCTCG
AATAAATAATATAAGTTTTTGACTTCTACCCCCCTCATTAACTCTTTTAATCTCTAGAAG
AATTGTAGAAAATGGAGCAGGTACTGGCTGAACCGTTTACCCCCCTCTTTCTTCTAATAT
TGCCCATGGAGGTAGATCTGTTGATTTAGCCATTTTCTCTTTACATTTAGCCGGAATTTC
ATCTATTCTTGGAGCTATTAATTTTATTACAACAATTATTAATATACGAATAAATAATTT
ATCTTTTGACCAAATACCTTTATTTGTGTGAGCTGTTGGAATTACAGCTTTTCTTTTATT
ACTTTCTTTACCAGTTTTAGCGGGAGCTATT?????????????????????????????
??????????????????????????????????????????????
>Samia_wangi_JN278720_Guangdong_China_COI
AACTTTATATTTCATTTTTGGAATTTGAGCAGGAATAGTCGGAACCTCTTTAAGATTACT
AATTCGAGCAGAATTAGGAACCCCCGGATCTTTAATTGGTGATGATCAAATTTATAATAC
TATTGTTACAGCTCATGCTTTCATTATAATTTTCTTTATAGTAATACCTATTATAATTGG
AGGATTTGGAAATTGATTAGTACCACTAATACTAGGTGCCCCTGATATAGCCTTCCCTCG
AATAAATAATATAAGTTTTTGACTTCTGCCCCCCTCATTAACTCTTTTAATCTCTAGAAG
AATTGTAGAAAATGGAGCAGGTACTGGCTGAACCGTTTACCCCCCTCTTTCTTCCAATAT
TGCCCATGGAGGTAGATCTGTTGATTTAGCCATTTTCTCTTTACATTTGGCCGGAATTTC
ATCTATTCTTGGAGCTATTAATTTTATTACAACAATTATTAATATACGAATAAATAATTT
ATCTTTTGATCAAATACCTTTATTTGTATGAGCCGTCGGAATTACAGCTTTTCTTTTATT
ACTTTCTTTACCAGTTTTAGCGGGAGCTATTACTATACTTTTAACGGATCGTAATTTAAA
TACTTCTTTTTTTGACCCTGCTGGAGGAGGAGATCCTATTTTATAT
>Samia_wangi_JN278722_Fujian_China_COI
AACTTTATATTTCATTTTTGGAATTTGAGCAGGAATAGTCGGAACCTCTTTAAGATTACT
AATTCGAGCAGAATTAGGAACCCCCGGATCTTTAATTGGTGATGATCAAATTTATAATAC
TATTGTTACAGCTCATGCTTTCATTATAATTTTCTTTATAGTAATGCCTATTATAATTGG
AGGATTTGGAAATTGATTAGTACCATTAATATTAGGAGCCCCTGATATAGCCTTCCCTCG
AATAAATAATATAAGTTTTTGACTTCTACCTCCCTCATTAACTCTTTTAATCTCTAGAAG
AATTGTAGAAAATGGAGCAGGTACTGGCTGAACCGTTTACCCCCCTCTTTCTTCTAATAT
TGCCCATGGAGGTAGATCTGTTGATTTAGCCATTTTCTCTTTACATTTAGCCGGAATTTC
ATCTATTCTTGGAGCTATTAATTTTATTACAACAATTATTAATATACGAATAAATAATTT
ATCTTTTGACCAAATACCTTTATTTGTATGAGCTGTTGGAATTACAGCTTTTCTTTTATT
ACTTTCTTTACCAGTTTTAGCGGGAGCTATTACTATACTTTTAACGGATCGTAATTTAAA
TACTTCTTTTTTTGACCCTGCTGGAGGGGGAGATCCTATTTTATAT
>Samia_wangi_SASNC184-11_Hong_Kong_China_COI
AACTTTATATTTCATTTTTGGAATTTGAGCAGGAATAGTCGGAACCTCTTTAAGATTACT
AATTCGAGCAGAATTAGGAACCCCCGGATCTTTAATTGGTGATGATCAAATTTATAATAC
TATTGTTACAGCTCATGCTTTCATTATAATTTTCTTTATAGTAATGCCTATTATAATTGG
AGGATTTGGAAATTGATTAGTACCATTAATATTAGGAGCCCCTGATATAGCCTTCCCTCG
AATAAATAATATAAGTTTTTGACTTCTACCCCCCTCATTAACTCTTTTAATCTCTAGAAG
AATTGTAGAAAATGGAGCAGGTACTGGCTGAACCGTTTACCCCCCTCTTTCTTCTAATAT
TGCCCATGGAGGTAGATCTGTTGATTTAGCCATTTTCTCTTTACATTTAGCCGGAATTTC
ATCTATTCTTGGAGCTATTAATTTTATTACAACAATTATTAATATACGAATAAATAATTT
ATCTTTTGACCAAATACCTTTATTTGTGTGAGCTGTTGGAATTACAGCTTTTCTTTTATT
ACTTTCTTTACCAGTTTTAGCGGGAGCTATTACTATACTTTTAACGGATCGTAATTTAAA
TACTTCTTTTTTTGATCCTGCTGGAGGAGGAGATCCTATTTTATAT
>Samia_wangi_SASNC185-11_Guangdong_China_COI
AACTTTATATTTCATTTTTGGAATTTGAGCAGGAATAGTCGGAACCTCTTTAAGATTACT
AATTCGAGCAGAATTAGGAACCCCCGGATCTTTAATTGGTGATGATCAAATTTATAATAC
TATTGTTACAGCTCATGCTTTCATTATAATTTTCTTTATAGTAATGCCTATTATAATTGG
AGGATTTGGAAATTGATTAGTACCATTAATATTAGGAGCCCCTGATATAGCCTTCCCTCG
AATAAATAATATAAGTTTTTGACTTCTACCCCCCTCATTAACTCTTTTAATCTCTAGAAG
AATTGTAGAAAATGGAGCAGGTACTGGCTGAACCGTTTACCCCCCTCTTTCTTCTAATAT
TGCCCATGGAGGTAGATCTGTTGATTTAGCCATTTTCTCTTTACATTTAGCCGGAATTTC
ATCTATTCTTGGAGCTATTAATTTTATTACAACAATTATTAATATACGAATAAATAATTT
ATCTTTTGACCAAATACCTTTATTTGTATGAGCTGTTGGAATTACAGCTTTTCTTTTATT
ACTTTCTTTACCAGTTTTAGCGGGAGCTATTACTATACTTTTAACGGATCGTAATTTAAA
TACTTCTTTTTTTGATCCTGCTGGAGGAGGAGATCCTATTTTATAT
>Samia_wangi_SASNC189-11_Jiangxi_China_COI
AACTTTATATTTCATTTTTGGAATTTGAGCAGGAATAGTCGGAACCTCTTTAAGATTACT
AATTCGAGCAGAATTAGGAACCCCCGGATCTTTAATTGGTGATGATCAAATTTATAATAC
TATTGTTACAGCTCATGCTTTCATTATAATTTTCTTTATAGTAATGCCTATTATAATTGG
AGGATTTGGAAATTGATTAGTACCATTAATATTAGGAGCCCCTGATATAGCCTTCCCTCG
AATAAATAATATAAGTTTTTGACTTCTACCTCCCTCATTAACTCTTTTAATCTCTAGAAG
AATTGTAGAAAATGGAGCAGGTACTGGCTGAACCGTTTACCCCCCTCTTTCTTCTAATAT
TGCCCATGGAGGTAGATCTGTTGATTTAGCTATTTTCTCTTTACATTTAGCCGGAATTTC
ATCTATTCTTGGAGCTATTAATTTTATTACAACAATTATTAATATACGAATAAATAATTT
ATCTTTTGACCAAATACCTTTATTTGTATGAGCTGTTGGAATTACAGCTTTTCTTTTATT
ACTTTCTTTACCAGTTTTAGCGGGAGCTATTACTATACTTTTAACGGATCGTAATTTAAA
TACTTCTTTTTTTGACCCTGCTGGAGGAGGAGATCCTATTTTATAT
>Samia_wangi_SASNC195-11_Hunan_China_COI
AACTTTATATTTCATTTTTGGAATTTGAGCAGGAATAGTCGGAACCTCTTTAAGATTACT
AATTCGAGCAGAATTAGGAACCCCCGGATCTTTAATTGGTGATGATCAAATTTATAATAC
TATTGTTACAGCTCATGCTTTCATTATAATTTTCTTTATAGTAATGCCTATTATAATTGG
AGGATTTGGAAATTGATTAGTACCACTAATACTAGGTGCCCCTGATATAGCTTTCCCTCG
AATAAATAATATAAGTTTTTGACTTCTACCCCCCTCATTAACTCTTTTAATCTCTAGAAG
AATTGTAGAAAATGGAGCAGGTACTGGCTGAACCGTTTACCCCCCTCTTTCTTCCAATAT
TGCCCATGGAGGTAGATCTGTTGATTTAGCCATTTTCTCTTTACATTTGGCCGGAATTTC
ATCTATTCTTGGAGCTATTAATTTTATTACAACAATTATTAATATACGAATAAATAATTT
ATCTTTTGATCAAATACCTTTATTTGTATGAGCCGTCGGAATTACAGCTTTTCTTTTATT
ACTTTCTTTACCAGTTTTAGCGGGAGCTATTACTATACTTTTAACGGATCGTAATTTAAA
TACTTCTTTTTTTGACCCTGCTGGAGGAGGAGATCCTATTTTATAT
>Samia_wangi_SASNC197-11_Fujian_China_COI
AACTTTATATTTCATTTTTGGAATTTGAGCAGGAATAGTCGGAACCTCTTTAAGATTACT
AATTCGAGCAGAATTAGGAACCCCCGGATCTTTAATTGGTGATGATCAAATTTATAATAC
TATTGTTACAGCTCATGCTTTCATTATAATTTTCTTTATAGTAATGCCTATTATAATTGG
AGGATTTGGAAATTGATTAGTACCATTAATATTAGGAGCCCCTGATATAGCCTTCCCTCG
AATAAATAATATAAGTTTTTGACTTCTACCTCCCTCATTAACTCTTTTAATCTCTAGAAG
AATTGTAGAAAATGGAGCAGGTACTGGCTGAACCGTTTACCCCCCTCTTTCTTCTAATAT
TGCCCATGGAGGTAGATCTGTTGATTTAGCCATTTTCTCTTTACATTTAGCCGGAATTTC
ATCTATTCTTGGAGCTATTAATTTTATTACAACAATTATTAATATACGAATAAATAATTT
ATCTTTTGACCAAATACCTTTATTTGTATGAGCTGTTGGAATTACAGCTTTTCTTTTATT
ACTTTCTTTACCAGTTTTAGCGGGAGCTATTACTATACTTTTAACGGATCGTAATTTAAA
TACTTCTTTTTTTGACCCTGCTGGAGGAGGAGATCCTATTTTATAT
>Samia_wangi_SATWB066-07_Sichuan_China_COI
AACTTTATATTTCATTTTTGGAATTTGAGCAGGAATAGTCGGAACCTCTTTAAGATTACT
AATTCGAGCAGAATTAGGAACCCCCGGATCTTTAATTGGTGATGATCAAATTTATAATAC
TATTGTTACAGCTCATGCTTTCATTATAATTTTCTTTATAGTAATGCCTATTATAATTGG
AGGATTTGGAAATTGATTAGTACCACTAATACTAGGTGCCCCTGATATAGCCTTCCCTCG
AATAAATAATATAAGTTTTTGACTTCTGCCCCCCTCATTAACTCTTTTAATCTCTAGAAG
AATTGTAGAAAATGGAGCAGGTACTGGCTGAACCGTTTACCCCCCTCTTTCTTCCAATAT
TGCCCATGGAGGTAGATCTGTTGATTTAGCCATTTTCTCTTTACATTTGGCCGGAATTTC
ATCTATTCTTGGAGCTATTAATTTTATTACAACAATTATTAATATACGAATAAATAATTT
ATCTTTTGATCAAATACCTTTATTTGTATGAGCCGTCGGAATTWCAGCTTTTCTTTTATT
ACTTTCTTTACCAGTTTTAGCGGGAGCTATTACTATACTTTTAACGGATCGTAATTTAAA
TACTTCTTT?????????????????????????????????????
>Samia_wangi_SATWB072-07_Sichuan_China_COI
AACTTTATATTTCATTTTTGGAATTTGAGCAGGAATAGTCGGAACCTCTTTAAGATTACT
AATTCGAGCAGAATTAGGAACCCCCGGATCTTTAATTGGTGATGATCAAATTTATAATAC
TATTGTTACAGCTCATGCTTTCATTATAATTTTCTTTATAGTAATGCCTATTATAATTGG
AGGATTTGGAAATTGATTAGTACCACTAATACTAGGTGCCCCTGATATAGCTTTCCCTCG
AATAAATAATATAAGTTTTTGACTTCTACCCCCCTCATTAACTCTTTTAATCTCTAGAAG
AATTGTAGAAAATGGAGCAGGTACTGGCTGAACCGTTTACCCCCCTCTTTCTTCCAATAT
TGCCCATGGAGGTAGATCTGTTGATTTAGCCATTTTCTCTTTACATTTGGCCGGAATTTC
ATCTATTCTTGGAGCTATTAATTTTATTACAACAATTATTAATATACGAATAAATAATTT
ATCTTTTGATCAAATACCTTTATTTGTATGAGCCGTCGGAATTACAGCTTTTCTTTTATT
ACTTTCTTTACCAGTTTTAGCGGGAGCTATTACTATACTTTTAACGGATCGTAATTTAAA
TACTTCTTTTTTTGACCCTGCTGGAGGAGGAGATCCTATTTTATAT
>Samia_wangi_SATWB103-08_Mingchih_Yilan_COI
AACTTTATATTTCATTTTTGGAATTTGAGCAGGAATAGTCGGAACCTCTTTAAGATTACT
AATTCGAGCAGAATTAGGGACCCCCGGATCTTTAATTGGTGATGATCAAATTTATAATAC
TATTGTTACAGCTCATGCTTTCATTATAATTTTCTTTATAGTAATGCCTATTATAATTGG
AGGATTTGGAAATTGATTAGTACCATTAATATTAGGAGCCCCTGATATAGCCTTCCCTCG
AATAAATAATATAAGTTTTTGACTTCTACCCCCCTCATTAACTCTTTTAATCTCTAGAAG
AATTGTAGAAAATGGAGCAGGTACTGGCTGAACCGTTTACCCCCCTCTTTCTTCTAATAT
TGCCCATGGAGGTAGATCTGTTGATTTAGCCATTTTCTCTTTACATTTAGCCGGAATTTC
ATCTATTCTTGGAGCTATTAATTTTATTACAACAATTATTAATATACGAATAAATAATTT
ATCTTTTGACCAAATACCTTTATTTGTATGAGCTGTTGGAATTACAGCTTTTCTTTTATT
ACTTTCTTTACCAGTTTTAGCGGGAGCTATTACTATACTTTTAACGGATCGTAATTTAAA
TACTTCTTTTTTTGACCCTGCTGGAGGAGGAGATCCTATTTTATAT
>Samia_wangi_SATWB104-08_Mingchih_Yilan_COI
AACTTTATATTTCATTTTTGGAATTTGAGCAGGAATAGTCGGAACCTCTTTAAGATTACT
AATTCGAGCAGAATTAGGGACCCCCGGATCTTTAATTGGTGATGATCAAATTTATAATAC
TATTGTTACAGCTCATGCTTTCATTATAATTTTCTTTATAGTAATGCCTATTATAATTGG
AGGATTTGGAAATTGATTAGTACCATTAATATTAGGAGCCCCTGATATAGCCTTCCCTCG
AATAAATAATATAAGTTTTTGACTTCTACCCCCCTCATTAACTCTTTTAATCTCTAGAAG
AATTGTAGAAAATGGAGCAGGTACTGGCTGAACCGTTTACCCCCCTCTTTCTTCTAATAT
TGCCCATGGAGGTAGATCTGTTGATTTAGCCATTTTCTCTTTACATTTAGCCGGAATTTC
ATCTATTCTTGGAGCTATTAATTTTATTACAACAATTATTAATATACGAATAAATAATTT
ATCTTTTGACCAAATACCTTTATTTGTATGAGCTGTTGGAATTACAGCTTTTCTTTTATT
ACTTTCTTTACCAGTTTTAGCGGGAGCTATTACTATACTTTTAACGGATCGTAATTTAAA
TACTTCTTTTTTTGACCCTGCTGGAGGAGGAGATCCTATTTTATAT
>Samia_wangi_16
???TTTATATTTCATTTTTGGAATTTGAGCAGGAATAGTCGGAACCTCTTTAAGATTACT
AATTCGAGCAGAATTAGGAACCCCCGGATCTTTAATTGGTGATGATCAAATTTATAATAC
TATTGTTACAGCTCATGCTTTCATTATAATTTTCTTTATAGTAATGCCTATTATAATTGG
AGGATTTGGAAATTGATTAGTACCATTAATATTAGGAGCCCCTGATATAGCCTTCCCTCG
AATAAATAATATAAGTTTTTGACTTCTACCCCCCTCATTAACTCTTTTAATCTCTAGAAG
AATTGTAGAAAATGGAGCAGGTACTGGCTGAACCGTTTACCCCCCTCTTTCTTCTAATAT
TGCCCATGGAGGTAGATCTGTTGATTTAGCCATTTTCTCTTTACATTTAGCCGGAATTTC
ATCTATTCTTGGAGCTATTAATTTTATTACAACAATTATTAATATACGAATAAATAATTT
ATCTTTTGACCAAATACCTTTATTTGTATGAGCTGTTGGAATTACAGCTTTTCTTTTATT
ACTTTCTTTACCAGTTTTAGCGGGAGCTATTACTATACTTTTAACGGATCGTAATTTAAA
TACTTCTTTTTTTGACCCTGCTGGAGGAGGAGATCCTATTTTATAT
>Samia_wangi_28
AACTTTATATTTCATTTTTGGAATTTGAGCAGGAATAGTCGGAACCTCTTTAAGATTACT
AATTCGAGCAGAATTAGGAACCCCCGGATCTTTAATTGGTGATGATCAAATTTATAATAC
TATTGTTACAGCTCATGCTTTCATTATAATTTTCTTTATAGTAATGCCTATTATAATTGG
AGGATTTGGAAATTGATTAGTGCCATTAATATTAGGAGCCCCTGATATAGCCTTCCCTCG
AATAAATAATATAAGTTTTTGACTTCTACCCCCCTCATTAACTCTTTTAATCTCTAGAAG
AATTGTAGAAAATGGAGCAGGTACTGGCTGAACCGTTTACCCCCCTCTTTCTTCTAATAT
TGCCCATGGAGGTAGATCTGTTGATTTAGCCATTTTCTCTTTACATTTAGCCGGAATTTC
ATCTATTCTTGGAGCTATTAATTTTATTACAACAATTATTAATATACGAATAAATAATTT
ATCTTTTGACCAAATACCTTTATTTGTATGAGCTGTTGGAATTACAGCTTTTCTTTTATT
ACTTTCTTTACCAGTTTTAGCGGGAGCTATTACTATACTTTTAACGGATCGTAATTTAAA
TACTTCTTTTTTTGACCCTGCTGGAGGAGGAGATCCTATTTTATAT
>Saturnia_boisduvalii_EF622227_Korea_COI
AACTTTATACTTTATTTTTGGAATTTGAGCAGGAATAGTAGGTACTTCTTTAAGATTACT
AATTCGAGCTGAATTAGGAACCCCCGGATCTTTAATTGGAGATGATCAAATTTATAATAC
TATTGTAACAGCTCACGCTTTTATTATAATTTTTTTCATAGTTATACCTATTATAATTGG
AGGATTTGGAAATTGATTAATCCCTTTAATATTAGGAGCCCCTGACATAGCTTTCCCTCG
AATAAATAATATGAGCTTTTGATTATTGCCTCCTTCTTTAACTCTTTTAATCTCCAGAAG
AATTGTAGAAAATGGAGCAGGTACAGGATGAACAGTTTATCCTCCTTTATCTTCTAATAT
TGCTCACAGAGGAACTTCAGTAGATTTAGCTATTTTTTCCCTTCATCTTGCTGGAATTTC
TTCTATTTTAGGGGCTATTAATTTTATTACGACAATTATTAATATACGAATAAATAATAT
AACATTTGATCAAATACCTTTATTTGTATGAGCTGTTGGAATTACAGCTTTTCTTCTTTT
ATTGTCTCTTCCTGTTTTAGCGGGAGCTATTACTATATTATTAACAGATCGAAATTTAAA
TACCTCTTTTTTTGACCCTGCAGGAGGAGGTGACCCAATTCTTTAC
>Saturnia_boisduvalii_KP709034_South_Korea_COI
AACTCTATACTTTATTTTTGGAATCTGAGCAGGAATAGTAGGTACTTCTTTAAGTTTATT
AATTCGAGCTGAATTAGGAACCCCCGGATCTTTAATTGGAGATGATCAAATTTATAATAC
TATTGTAACAGCTCATGCTTTTATCATAATTTTTTTTATAGTTATACCTATTATAATTGG
AGGATTTGGTAATTGATTAATTCCTTTAATATTAGGTGCCCCTGATATAGCTTTCCCACG
AATAAACAATATAAGTTTTTGATTATTACCCCCTTCTTTAACTCTTTTAATTTCTAGAAG
AATTGTAGAAAATGGAGCAGGAACAGGATGAACAGTTTACCCCCCTTTATCCTCTAATAT
CGCCCACGGAGGAACCTCAGTAGATTTAGCAATTTTTTCCCTTCATCTTGCTGGAATTTC
TTCTATTTTAGGAGCTATTAACTTTATTACAACAATTATTAATATACGAATAAATAATTT
ATCATTTGATCAAATACCTTTATTTGTATGAGCTGTTGGAATCACAGCTTTTCTTCTTTT
ATTATCTCTTCCTGTTTTAGCTGGAGCTATTACTATACTTTTAACAGATCGAAATTTAAA
TACTTCTTTTTTTGATCCTGCTGGAGGAGGAGATCCTATTCTTTAT
>Saturnia_boisduvalii_KP709035_South_Korea_COI
AACTCTATACTTTATTTTTGGAATCTGAGCAGGAATAGTAGGTACTTCTTTAAGTTTATT
AATTCGAGCTGAATTAGGAACCCCCGGATCTTTAATTGGAGATGATCAAATTTATAATAC
TATTGTAACAGCTCATGCTTTTATCATAATTTTTTTTATAGTTATACCTATTATAATTGG
AGGATTTGGTAATTGATTAATTCCTTTAATATTAGGTGCCCCTGATATAGCTTTCCCACG
AATAAACAATATAAGTTTTTGATTATTACCCCCTTCTTTAACTCTTTTAATTTCTAGAAG
AATTGTAGAAAATGGAGCAGGAACAGGATGAACAGTTTACCCCCCTTTATCCTCTAATAT
CGCCCACGGAGGAACCTCAGTAGATTTAGCAATTTTTTCCCTTCATCTTGCTGGAATTTC
TTCTATTTTAGGAGCTATTAACTTTATTACAACAATTATTAATATACGAATAAATAATTT
ATCATTTGATCAAATACCTTTATTTGTATGAGCTGTTGGAATCACAGCTTTTCTTCTTTT
ATTATCTCTTCCTGTTTTAGCTGGAGCTATTACTATACTTTTAACAGATCGAAATTTAAA
TACTTCTTTTTTTGATCCTGCTGGAGGAGGAGATCCTATTCTTTAT
>Saturnia_boisduvalii_KP709036_South_Korea_COI
AACTCTATACTTTATTTTTGGAATCTGAGCAGGAATAGTAGGTACTTCTTTAAGTTTATT
AATTCGAGCTGAATTAGGAACCCCCGGATCTTTAATTGGAGATGATCAAATTTATAATAC
TATTGTAACAGCTCATGCTTTTATCATAATTTTTTTTATAGTTATACCTATTATAATTGG
AGGATTTGGTAATTGATTAATTCCTTTAATATTAGGTGCCCCTGATATAGCTTTCCCACG
AATAAACAATATAAGTTTTTGATTATTACCCCCTTCTTTAACTCTTTTAATTTCTAGAAG
AATTGTAGAAAATGGAGCAGGAACAGGATGAACAGTTTACCCCCCTTTATCCTCTAATAT
CGCCCACGGAGGAACCTCAGTAGATTTAGCAATTTTTTCCCTTCATCTTGCTGGAATTTC
TTCTATTTTAGGAGCTATTAACTTTATTACAACAATTATTAATATACGAATAAATAATTT
ATCATTTGATCAAATACCTTTATTTGTATGAGCTGTTGGAATCACAGCTTTTCTTCTTTT
ATTATCTCTTCCTGTTTTAGCTGGAGCTATTACTATACTTTTAACAGATCGAAATTTAAA
TACTTCTTTTTTTGATCCTGCTGGAGGAGGAGATCCTATTCTTTAT
>Saturnia_boisduvalii_KP709037_South_Korea_COI
AACTCTATACTTTATTTTTGGAATCTGAGCAGGAATAGTAGGTACTTCTTTAAGTTTATT
AATTCGAGCTGAATTAGGAACCCCCGGATCTTTAATTGGAGATGATCAAATTTATAATAC
TATTGTAACAGCTCATGCTTTTATCATAATTTTTTTTATAGTTATACCTATTATAATTGG
AGGATTTGGTAATTGATTAATTCCTTTAATATTAGGTGCCCCTGATATAGCTTTCCCACG
AATAAACAATATAAGTTTTTGATTATTACCCCCTTCTTTAACTCTTTTAATTTCTAGAAG
AATTGTAGAAAATGGAGCAGGAACAGGATGAACAGTTTACCCCCCTTTATCCTCTAATAT
CGCCCACGGAGGAACCTCAGTAGATTTAGCAATTTTTTCCCTTCATCTTGCTGGAATTTC
TTCTATTTTAGGAGCTATTAACTTTATTACAACAATTATTAATATACGAATAAATAATTT
ATCATTTGATCAAATACCTTTATTTGTATGAGCTGTTGGAATCACAGCTTTTCTTCTTTT
ATTATCTCTTCCTGTTTTAGCTGGAGCTATTACTATACTTTTAACAGATCGAAATTTAAA
TACTTCTTTTTTTGATCCTGCTGGAGGAGGAGATCCTATTCTTTAT
>Saturnia_florianii_HQ973323_China_COI
AACTTTATATTTTATCTTTGGAATTTGAGCGGGAATAGTTGGTACTTCTTTAAGATTACT
AATTCGAGCTGAATTAGGAACCCCTGGATCTTTAATTGGAGATGACCAAATTTATAATAC
TATTGTAACAGCTCATGCTTTTATTATAATTTTTTTTATAGTTATACCTATTATAATTGG
AGGATTTGGTAATTGACTAATTCCTTTAATATTAGGAGCTCCTGATATAGCTTTCCCACG
AATAAATAATATAAGTTTTTGATTATTACCCCCTTCTTTAACTCTTTTAATCTCCAGAAG
AATTGTAGAAAATGGAGCAGGAACAGGATGAACAGTTTATCCCCCTTTATCTTCTAATAT
TGCTCACGGAGGAACCTCAGTAGATTTAGCTATTTTTTCCCTTCATCTTGCAGGAATTTC
TTCTATTTTAGGAGCTATTAATTTTATTACAACAATCATTAATATACGAATAAATAATTT
ATCATTTGATCAAATACCTTTATTTGTATGAGCTGTTGGAATTACAGCTTTTCTTCTATT
ATTATCTCTTCCTGTATTAGCTGGAGCTATTACTATACTTTTAACAGATCGAAATTTAAA
TACTTCCTTTTTTGATCCTGCTGGAGGAGGAGATCCTATTCTTTAT
>Saturnia_japonica_arisana_31
AACTAAATACTTTATTTTTGGAATTTGAGCAGGAATAGTAGGTACTTCTTTAAGATTACT
AATTCGAGCTGAATTAGGAACCCCCGGATCTTTAATTGGAGATGATCAAATTTATAATAC
TATTGTAACAGCTCACGCTTTTATTATAATTTTTTTCATAGTTATACCTATTATAATTGG
AGGATTTGGAAATTGATTAATCCCTTTAATATTAGGAGCCCCTGATATAGCTTTCCCTCG
AATAAATAATATGAGCTTTTGATTATTGCCTCCTTCTTTAACTCTTTTAATCTCCAGAAG
AATTGTAGAAAATGGAGCAGGTACAGGATGAACAGTTTATCCTCCTTTATCTTCTAATAT
TGCTCACAGAGGAACTTCAGTAGATTTAGCTATTTTTTCCCTTCATCTTGCTGGAATTTC
TTCTATTTTAGGGGCTATTAATTTTATTACGACAATTATTAATATACGAATAAATAATAT
AACATTTGATCAAATACCTTTATTTGTATGAGCTGTTGGAATTACAGCTTTTCTTCTTTT
ATTGTCTCTTCCTGTTTTAGCGGGAGCTATTACTATATTATTAACAGATCGAAATTTAAA
TACCTCTTTTTTTGACCCTGCAGGAGGAGGTGACCCAATTCTTTAC
>Saturnia_japonica_japonica_FJ358506_Longnan_Gansu_China_COI_
????????????????????????????????????????????????????????????
??????????????????????????????????????????TGATCAAATTTATAATAC
TATTGTAACAGCTCACGCTTTTATTATAATTTTTTTCATAGTTATACCTATTATAATTGG
AGGATTTGGAAATTGATTAATCCCTTTAATATTAGGAGCCCCTGATATAGCTTTCCCTCG
AATAAATAATATGAGCTTTTGATTATTGCCTCCTTCTTTAACTCTTTTAATCTCCAGAAG
AATTGTAGAAAATGGAGCAGGTACAGGATGAACAGTTTATCCTCCTTTATCTTCTAATAT
TGCTCACAGAGGAACTTCAGTAGATTTAGCTATTTTTTCCCTTCATCTTGCTGGAATTTC
TTCTATTTTAGGGGCTATTAATTTTATTACGACAATTATTAATATACGAATAAATAATAT
AACATTTGATCAAATACCTTTATTTGTATGAGCTGTTGGAATTACAGCTTTTCTTCTTTT
ATTGTCTCTTCCTGTTTTAGCGGGAGCTATTACTATATTATTAACAGATCGAAATTTAAA
TACCTCTTTTTTTGACCCTGCAGGAGGAGGTGACCCAATTCTTTAC
>Saturnia_japonica_japonica_FJ358507_Guizhou_Guiyang_China_COI
????????????????????????????????????????????????????????????
??????????????????????????????????????????TGATCAAATTTATAATAC
TATTGTAACAGCTCACGCTTTTATTATAATTTTTTTCATAGTTATACCTATTATAATTGG
AGGATTTGGAAATTGATTAATCCCTTTAATATTAGGAGCCCCTGATATAGCTTTCCCTCG
AATAAATAATATGAGCTTTTGATTATTGCCTCCTTCTTTAACTCTTTTAATCTCCAGAAG
AATTGTAGAAAATGGAGCAGGTACAGGATGAACAGTTTATCCTCCTTTATCTTCTAATAT
TGCTCACAGAGGAACTTCAGTAGATTTAGCTATTTTTTCCCTTCATCTTGCTGGAATTTC
TTCTATTTTAGGGGCTATTAATTTTATTACGACAATTATTAATATACGAATAAATAATAT
AACATTTGATCAAATACCTTTATTTGTATGAGCTGTTGGAATTACAGCTTTTCTTCTTTT
ATTGTCTCTTCCTGTTTTAGCGGGAGCTATTACTATATTATTAACAGATCGAAATTTAAA
TACCTCTTTTTTTGACCCTGCAGGAGGAGGTGACCCAATTCTTTAC
>Saturnia_japonica_japonica_FJ358508_Guangxi_Quanzhou_China_COI
????????????????????????????????????????????????????????????
??????????????????????????????????????????TGATCAAATTTATAATAC
TATTGTAACAGCTCACGCTTTTATTATAATTTTTTTCATAGTTATACCTATTATAATTGG
AGGATTTGGAAATTGATTAATCCCTTTAATATTAGGAGCCCCTGATATAGCTTTCCCTCG
AATAAATAATATGAGCTTTTGATTATTGCCTCCTTCTTTAACTCTTTTAATCTCCAGAAG
AATTGTAGAAAATGGAGCAGGTACAGGATGAACAGTTTATCCTCCTTTATCTTCTAATAT
TGCTCACAGAGGAACTTCAGTAGATTTAGCTATTTTTTCCCTTCATCTTGCTGGAATTTC
TTCTATTTTAGGGGCTATTAATTTTATTACGACAATTATTAATATACGAATAAATAATAT
AACATTTGATCAAATACCTTTATTTGTATGAGCTGTTGGAATTACAGCTTTTCTTCTTTT
ATTGTCTCTTCCTGTTTTAGCGGGAGCTATTACTATATTATTAACAGATCGAAATTTAAA
TACCTCTTTTTTTGACCCTGCAGGAGGAGGTGACCCAATTCTTTAC
>Saturnia_japonica_japonica_FJ358509_Heilongjiang_Mudanjiang_China_COI
????????????????????????????????????????????????????????????
??????????????????????????????????????????TGATCAAATTTATAATAC
TATTGTAACAGCTCACGCTTTTATTATAATTTTTTTCATAGTTATACCTATTATAATTGG
AGGATTTGGAAATTGATTAATCCCTTTAATATTAGGAGCCCCTGACATAGCTTTCCCTCG
AATAAATAATATGAGCTTTTGATTATTGCCTCCTTCTTTAACTCTTTTAATCTCCAGAAG
AATTGTAGAAAATGGAGCAGGTACAGGATGAACAGTTTATCCTCCTTTATCTTCTAATAT
TGCTCACAGAGGAACTTCAGTAGATTTAGCTATTTTTTCCCTTCATCTTGCTGGAATTTC
TTCTATTTTAGGGGCTATTAATTTTATTACGACAATTATTAATATACGAATAAATAATAT
AACATTTGATCAAATACCTTTATTTGTATGAGCTGTTGGAATTACAGCTTTTCTTCTTTT
ATTGTCTCTTCCTGTTTTAGCGGGAGCTATTACTATATTATTAACAGATCGAAATTTAAA
TACCTCTTTTTTTGACCCTGCAGGAGGAGGTGACCCAATTCTTTAC
>Saturnia_japonica_japonica_FJ358510_Jilin_Jiaohe_China_COI
????????????????????????????????????????????????????????????
??????????????????????????????????????????TGATCAAATTTATAATAC
TATTGTAACAGCTCACGCTTTTATTATAATTTTTTTCATAGTTATACCTATTATAATTGG
AGGATTTGGAAATTGATTAATCCCTTTAATATTAGGAGCCCCTGACATAGCTTTCCCTCG
AATAAATAATATGAGCTTTTGATTATTGCCTCCTTCTTTAACTCTTTTAATCTCCAGAAG
AATTGTAGAAAATGGAGTAGGTACAGGATGAACAGTTTATCCTCCTTTATCTTCTAATAT
TGCTCACAGAGGAACTTCAGTAGATTTAGCTATTTTTTCCCTTCATCTTGCTGGAATTTC
TTCTATTTTAGGAGCTATTAATTTTATTACGACAATTATTAATATACGAATAAATAATAT
AACATTTGATCAAATACCTTTATTTGTATGAGCTGTTGGAATTACAGCTTTTCTTCTTTT
ATTGTCTCTTCCTGTTTTAGCGGGAGCTATTACTATATTATTAACAGATCGAAATTTAAA
TACCTCTTTTTTTGACCCTGCAGGAGGAGGTGACCCAATTCTTTAC
>Saturnia_japonica_japonica_FJ358511_Liaoning_Zhuanghe_China_COI
????????????????????????????????????????????????????????????
??????????????????????????????????????????TGATCAAATTTATAATAC
TATTGTAACAGCTCACGCTTTTATTATAATTTTTTTCATAGTTATACCTATTATAATTGG
AGGATTTGGAAATTGATTAATCCCTTTAATATTAGGAGCCCCTGACATAGCTTTCCCTCG
AATAAATAATATGAGCTTTTGATTATTGCCTCCTTCTTTAACTCTTTTAATCTCCAGAAG
AATTGTAGAAAATGGAGCAGGTACAGGATGAACAGTTTATCCTCCTTTATCTTCTAATAT
TGCTCACAGAGGAACTTCAGTAGATTTAGCTATTTTTTCCCTTCATCTTGCTGGAATTTC
TTCTATTTTAGGGGCTATTAATTTTATTACGACAATTATTAATATACGAATAAATAATAT
AACATTTGATCAAATACCTTTATTTGTATGAGCTGTTGGAATTACAGCTTTTCTTCTTTT
ATTGTCTCTTCCTGTTTTAGCGGGAGCTATTACTATATTATTAACAGATCGAAATTTAAA
TACCTCTTTTTTTGACCCTGCAGGAGGAGGTGACCCAATTCTTTAC
>Saturnia_japonica_japonica_FJ358512_Chongqing_Wuxi_China_COI
????????????????????????????????????????????????????????????
??????????????????????????????????????????TGATCAAATTTATAATAC
TATTGTAACAGCTCACGCTTTTATTATAATTTTTTTCATAGTTATACCTATTATAATTGG
AGGATTTGGAAATTGATTAATCCCTTTAATATTAGGAGCCCCTGATATAGCTTTCCCTCG
AATAAATAATATAAGCTTTTGATTATTACCTCCTTCTTTAACTCTTTTAATCTCCAGAAG
AATTGTAGAAAATGGAGCAGGTACAGGATGAACAGTTTATCCTCCTTTATCTTCTAATAT
TGCTCACAGAGGAACTTCAGTAGATTTAGCTATTTTTTCCCTTCATCTTGCTGGAATTTC
TTCTATTTTAGGGGCTATTAATTTTATTACGACAATTATTAATATACGAATAAATAATAT
AACATTTGATCAAATACCTTTATTTGTATGAGCTGTTGGAATTACAGCTTTTCTTCTTTT
ATTGTCTCTTCCTGTTTTAGCGGGAGCTATTACTATATTATTAACAGATCGAAATTTAAA
TACCTCTTTTTTTGACCCTGCAGGAGGAGGTGACCCAATTCTTTAC
>Saturnia_japonica_japonica_FJ358513_Liaoning_Fengcheng_China_COI
????????????????????????????????????????????????????????????
??????????????????????????????????????????TGATCAAATTTATAATAC
TATTGTAACAGCTCACGCTTTTATTATAATTTTTTTCATAGTTATACCTATTATAATTGG
AGGATTTGGAAATTGATTAATCCCTTTAATATTAGGAGCCCCTGACATAGCTTTCCCTCG
AATAAATAATATGAGCTTTTGATTATTGCCTCCTTCTTTAACTCTTTTAATCTCCAGAAG
AATTGTAGAAAATGGAGCAGGTACAGGATGAACAGTTTATCCTCCTTTATCTTCTAATAT
TGCTCACAGAGGAACTTCAGTAGATTTAGCTATTTTTTCCCTTCATCTTGCTGGAATTTC
TTCTATTTTAGGGGCTATTAATTTTATTACGACAATTATTAATATACGAATAAATAATAT
AACATTTGATCAAATACCTTTATTTGTATGAGCTGTTGGAATTACAGCTTTTCTTCTTTT
ATTGTCTCTTCCTGTTTTAGCGGGAGCTATTACTATATTATTAACAGATCGAAATTTAAA
TACCTCTTTTTTTGACCCTGCAGGAGGAGGTGACCCAATTCTTTAC
>Saturnia_japonica_japonica_FJ358514_Liaoning_Xiuyan_China_COI
????????????????????????????????????????????????????????????
??????????????????????????????????????????TGATCAAATTTATAATAC
TATTGTAACAGCTCACGCTTTTATTATAATTTTTTTCATAGTTATACCTATTATAATTGG
AGGATTTGGAAATTGATTAATCCCTTTAATATTAGGAGCCCCTGACATAGCTTTCCCTCG
AATAAATAATATGAGCTTTTGATTATTGCCTCCTTCTTTAACTCTTTTAATCTCCAGAAG
AATTGTAGAAAATGGAGCAGGTACAGGATGAACAGTTTATCCCCCTTTATCTTCTAATAT
TGCTCACAGAGGAACTTCAGTAGATTTAGCTATTTTTTCCCTTCATCTTGCTGGAATTTC
TTCTATTTTAGGGGCTATTAATTTTATTACGACAATTATTAATATACGAATAAATAATAT
AACATTTGATCAAATACCTTTATTTGTATGAGCTGTTGGAATTACAGCTTTTCTTCTTTT
ATTGTCTCTTCCTGTTTTAGCGGGAGCTATTACTATATTATTAACAGATCGAAATTTAAA
TACCTCTTTTTTTGACCCTGCAGGAGGAGGTGACCCAATTCTTTAC
>Saturnia_japonica_japonica_FJ358515_Hubei_Enshi_China_COI
????????????????????????????????????????????????????????????
??????????????????????????????????????????TGATCAAATTTATAATAC
TATTGTAACAGCTCACGCTTTTATTATAATTTTTTTCATAGTTATACCTATTATAATTGG
AGGATTTGGAAATTGATTAATCCCTTTAATATTAGGAGCCCCTGATATAGCTTTCCCTCG
AATAAATAATATAAGCTTTTGATTATTACCTCCTTCTTTAACTCTTTTAATCTCCAGAAG
AATTGTAGAAAATGGAGCAGGTACAGGATGAACAGTTTATCCTCCTTTATCTTCTAATAT
TGCTCACAGAGGAACTTCAGTAGATTTAGCTATTTTTTCCCTTCATCTTGCTGGAATTTC
TTCTATTTTAGGGGCTATTAATTTTATTACGACAATTATTAATATACGAATAAATAATAT
AACATTTGATCAAATACCTTTATTTGTATGAGCTGTTGGAATTACAGCTTTTCTTCTTTT
ATTGTCTCTTCCTGTTTTAGCGGGAGCTATTACTATATTATTAACAGATCGAAATTTAAA
TACCTCTTTTTTTGACCCTGCAGGAGGAGGTGACCCAATTCTTTAC
>Saturnia_japonica_japonica_FJ358516_Liaoning_Donggang_China_COI
????????????????????????????????????????????????????????????
??????????????????????????????????????????TGATCAAATTTATAATAC
TATTGTAACAGCTCACGCTTTTATTATAATTTTTTTCATAGTTATACCTATTATAATTGG
AGGATTTGGAAATTGATTAATCCCTTTAATATTAGGAGCCCCTGACATAGCTTTCCCTCG
AATAAATAATATGAGCTTTTGATTATTGCCTCCTTCTTTAACTCTTTTAATCTCCAGAAG
AATTGTAGAAAATGGAGCAGGTACAGGATGAACAGTTTATCCTCCTTTATCTTCTAATAT
TGCTCACAGAGGAACTTCAGTAGATTTAGCTATTTTTTCCCTTCATCTTGCTGGAATTTC
TTCTATTTTAGGGGCTATTAATTTTATTACGACAATTATTAATATACGAATAAATAATAT
AACATTTGATCAAATACCTTTATTTGTATGAGCTGTTGGAATTACAGCTTTTCTTCTTTT
ATTGTCTCTTCCTGTTTTAGCGGGAGCTATTACTATATTATTAACAGATCGAAATTTAAA
TACCTCTTTTTTTGACCCTGCAGGAGGAGGTGACCCAATTCTTTAC
>Saturnia_japonica_japonica_FJ358517_Liaoning_Kuandian_China_COI
????????????????????????????????????????????????????????????
??????????????????????????????????????????TGATCAAATTTATAATAC
TATTGTAACAGCTCACGCTTTTATTATAATTTTTTTCATAGTTATACCTATTATAATTGG
AGGATTTGGAAATTGATTAATCCCTTTAATATTAGGAGCCCCTGACATAGCTTTCCCTCG
AATAAATAATATGAGCTTTTGATTATTGCCTCCTTCTTTAACTCTTTTAATCTCCAGAAG
AATTGTAGAAAATGGAGCAGGTACAGGATGAACAGTTTATCCTCCTTTATCTTCTAATAT
TGCTCACAGAGGAACTTCAGTAGATTTAGCTATTTTTTCCCTTCATCTTGCTGGAATTTC
TTCTATTTTAGGGGCTATTAATTTTATTACGACAATTATTAATATACGAATAAATAATAT
AACATTTGATCAAATACCTTTATTTGTATGAGCTGTTGGAATTACAGCTTTTCTTCTTTT
ATTGTCTCTTCCTGTTTTAGCGGGAGCTATTACTATATTATTAACAGATCGAAATTTAAA
TACCTCTTTTTTTGACCCTGCAGGAGGAGGTGACCCAATTCTTTAC
>Saturnia_jonasii_KP709024_South_Korea_COI
AACTTTATACTTTATTTTTGGGATTTGAGCAGGAATAGTAGGAACTTCTTTAAGTTTACT
AATTCGAGCTGAATTAGGAACTCCTGGATCTTTAATTGGAGATGATCAAATTTATAACAC
TATTGTAACAGCTCATGCTTTTATTATAATTTTTTTTATAGTTATACCTATTATAATTGG
AGGATTTGGTAATTGATTAATTCCTTTAATATTAGGAGCCCCTGATATAGCTTTCCCACG
AATGAATAATATAAGTTTTTGATTATTACCCCCTTCTTTAACTCTTTTAATTTCTAGAAG
AATTGTAGAAAATGGGGCAGGAACAGGATGAACAGTTTACCCACCTTTATCCTCTAATAT
TGCTCACGGAGGTACCTCAGTAGATTTAGCTATTTTTTCCCTACATCTTGCTGGAATTTC
TTCTATTTTAGGGGCTATTAATTTTATTACAACAATTATTAATATACGAATAAATAATTT
ATCATTTGATCAAATACCTTTATTTGTATGAGCTGTTGGAATTACAGCTTTTCTTCTTTT
ACTTTCTCTCCCTGTTTTAGCAGGAGCTATTACTATACTTTTAACAGATCGAAATTTAAA
TACTTCCTTTTTTGACCCTGCTGGAGGAGGAGATCCTATTCTTTAT
>Saturnia_jonasii_KP709025_South_Korea_COI
AACTTTATACTTTATTTTTGGGATTTGAGCAGGAATAGTAGGAACTTCTTTAAGTTTACT
AATTCGAGCTGAATTAGGAACTCCTGGATCTTTAATTGGAGATGATCAAATTTATAACAC
TATTGTAACAGCTCATGCTTTTATTATAATTTTTTTTATAGTTATACCTATTATAATTGG
AGGATTTGGTAATTGATTAATTCCTTTAATATTAGGAGCCCCTGATATAGCTTTCCCACG
AATGAATAATATAAGTTTTTGATTATTACCCCCTTCTTTAACTCTTTTAATTTCTAGAAG
AATTGTAGAAAATGGGGCAGGAACAGGATGAACAGTTTACCCACCTTTATCCTCTAATAT
TGCTCACGGAGGTACCTCAGTAGATTTAGCTATTTTTTCCCTACATCTTGCTGGAATTTC
TTCTATTTTAGGGGCTATTAATTTTATTACAACAATTATTAATATACGAATAAATAATTT
ATCATTTGATCAAATACCTTTATTTGTATGAGCTGTTGGAATTACAGCTTTTCTTCTTTT
ACTTTCTCTCCCTGTTTTAGCAGGAGCTATTACTATACTTTTAACAGATCGAAATTTAAA
TACTTCCTTTTTTGACCCTGCTGGAGGAGGAGATCCTATTCTTTAT
>Saturnia_jonasii_KP709026_South_Korea_COI
AACTTTATACTTTATTTTTGGAATTTGAGCAGGAATAGTAGGAACTTCTTTAAGTTTACT
AATTCGAGCTGAATTAGGAACTCCTGGATCTTTAATTGGAGATGATCAAATTTATAACAC
TATTGTAACAGCTCATGCTTTTATTATAATTTTTTTTATAGTTATACCTATTATAATTGG
AGGATTTGGTAATTGATTAATTCCTTTAATATTAGGAGCCCCTGATATAGCTTTCCCACG
AATGAATAATATAAGTTTTTGATTATTACCCCCTTCTTTAACTCTTTTAATTTCTAGAAG
AATTGTAGAAAATGGGGCAGGAACAGGATGAACAGTTTACCCACCTTTATCCTCTAATAT
TGCTCACGGAGGTACCTCAGTAGATTTAGCTATTTTTTCCCTACATCTTGCTGGAATTTC
TTCTATTTTAGGGGCTATTAATTTTATTACAACAATTATTAATATACGAATAAATAATTT
ATCATTTGATCAAATACCTTTATTTGTATGAGCTGTTGGAATTACAGCTTTTCTTCTTTT
ACTTTCTCTCCCTGTTTTAGCAGGAGCTATTACTATACTTTTAACAGATCGAAATTTAAA
TACTTCCTTTTTTGACCCTGCTGGAGGAGGAGATCCTATTCTTTAT
>Saturnia_jonasii_KP709027_South_Korea_COI
AACTTTATACTTTATTTTTGGGATTTGAGCAGGAATAGTAGGAACTTCTTTAAGTTTACT
AATTCGAGCTGAATTAGGAACTCCTGGATCTTTAATTGGAGATGATCAAATTTATAACAC
TATTGTAACAGCTCATGCTTTTATTATAATTTTTTTTATAGTTATACCTATTATAATTGG
AGGATTTGGTAATTGATTAATTCCTTTAATATTAGGAGCCCCTGATATAGCTTTCCCACG
AATGAATAATATAAGTTTTTGATTATTACCCCCTTCTTTAACTCTTTTAATTTCTAGAAG
AATTGTAGAAAATGGAGCAGGAACAGGATGAACAGTTTACCCACCTTTATCCTCTAATAT
TGCTCACGGAGGTACCTCAGTAGATTTAGCTATTTTTTCCCTACATCTTGCTGGAATTTC
TTCTATTTTAGGGGCTATTAATTTTATTACAACAATTATTAATATACGAATAAATAATTT
ATCATTTGATCAAATACCTTTATTTGTATGAGCTGTTGGAATTACAGCTTTTCTTCTTTT
ACTTTCTCTCCCTGTTTTAGCAGGAGCTATTACTATACTTTTAACAGATCGAAATTTAAA
TACTTCCTTTTTTGACCCTGCTGGAGGAGGAGATCCTATTCTTTAT
>Saturnia_jonasii_KP709028_South_Korea_COI
AACTTTATACTTTATTTTTGGGATTTGAGCAGGAATAGTAGGAACTTCTTTAAGTTTACT
AATTCGAGCTGAATTAGGAACTCCTGGATCTTTAATTGGAGATGATCAAATTTATAACAC
TATTGTAACAGCTCATGCTTTTATTATAATTTTTTTTATAGTTATACCTATTATAATTGG
AGGATTTGGTAATTGATTAATTCCTTTAATATTAGGAGCCCCTGATATAGCTTTCCCACG
AATGAATAATATAAGTTTTTGATTATTACCCCCTTCTTTAACTCTTTTAATTTCTAGAAG
AATTGTAGAAAATGGGGCAGGAACAGGATGAACAGTTTACCCACCTTTATCCTCTAATAT
TGCTCACGGAGGTACCTCAGTAGATTTAGCTATTTTTTCCCTACATCTTGCTGGAATTTC
TTCTATTTTAGGGGCTATTAATTTTATTACAACAATTATTAATATACGAATAAATAATTT
ATCATTTGATCAAATACCTTTATTTGTATGAGCTGTTGGAATTACAGCTTTTCTTCTTTT
ACTTTCTCTCCCTGTTTTAGCAGGAGCTATTACTATACTTTTAACAGATCGAAATTTAAA
TACTTCCTTTTTTGACCCTGCTGGAGGAGGAGATCCTATTCTTTAT
>Saturnia_jonasii_KP709029_South_Korea_COI
AACTTTATACTTTATTTTTGGGATTTGAGCAGGAATAGTAGGAACTTCTTTAAGTTTACT
AATTCGAGCTGAATTAGGAACTCCTGGATCTTTAATTGGAGATGATCAAATTTATAACAC
TATTGTAACAGCTCATGCTTTTATTATAATTTTTTTTATAGTTATACCTATTATAATTGG
AGGATTTGGTAATTGATTAATTCCTTTAATATTAGGAGCCCCTGATATAGCTTTCCCACG
AATGAATAATATAAGTTTTTGATTATTACCCCCTTCTTTAACTCTTTTAATTTCTAGAAG
AATTGTAGAAAATGGGGCAGGAACAGGATGAACAGTTTACCCACCTTTATCCTCTAATAT
TGCTCACGGAGGTACCTCAGTAGATTTAGCTATTTTTTCCCTACATCTTGCTGGAATTTC
TTCTATTTTAGGGGCTATTAATTTTATTACAACAATTATTAATATACGAATAAATAATTT
ATCATTTGATCAAATACCTTTATTTGTATGAGCTGTTGGAATTACAGCTTTTCTTCTTTT
ACTTTCTCTCCCTGTTTTAGCAGGAGCTATTACTATACTTTTAACAGATCGAAATTTAAA
TACTTCCTTTTTTGACCCTGCTGGAGGAGGAGATCCTATTCTTTAT
>Saturnia_jonasii_KP709030_South_Korea_COI
AACTTTATACTTTATTTTTGGGATTTGAGCAGGAATAGTAGGAACTTCTTTAAGTTTACT
AATTCGAGCTGAATTAGGAACTCCTGGATCTTTAATTGGAGATGATCAAATTTATAACAC
TATTGTAACAGCTCATGCTTTTATTATAATTTTTTTTATAGTTATACCTATTATAATTGG
AGGATTTGGTAATTGATTAATTCCTTTAATATTAGGAGCCCCTGATATAGCTTTCCCACG
AATGAATAATATAAGTTTTTGATTATTACCCCCTTCTTTAACTCTTTTAATTTCTAGAAG
AATTGTAGAAAATGGGGCAGGAACAGGATGAACAGTTTACCCACCTTTATCCTCTAATAT
TGCTCACGGAGGTACCTCAGTAGATTTAGCTATTTTTTCCCTACATCTTGCTGGAATTTC
TTCTATTTTAGGGGCTATTAATTTTATTACAACAATTATTAATATACGAATAAATAATTT
ATCATTTGATCAAATACCTTTATTTGTATGAGCTGTTGGAATTACAGCTTTTCTTCTTTT
ACTTTCTCTCCCTGTTTTAGCAGGAGCTATTACTATACTTTTAACAGATCGAAATTTAAA
TACTTCCTTTTTTGACCCTGCTGGAGGAGGAGATCCTATTCTTTAT
>Saturnia_jonasii_KP709031_South_Korea_COI
AACTTTATACTTTATTTTTGGGATTTGAGCAGGAATAGTAGGAACTTCTTTAAGTTTACT
AATTCGAGCTGAATTAGGAACTCCTGGATCTTTAATTGGAGATGATCAAATTTATAACAC
TATTGTAACAGCTCATGCTTTTATTATAATTTTTTTTATAGTTATACCTATTATAATTGG
AGGATTTGGTAATTGATTAATTCCTTTAATATTAGGAGCCCCTGATATAGCTTTCCCACG
AATGAATAATATAAGTTTTTGATTATTACCCCCTTCTTTAACTCTTTTAATTTCTAGAAG
AATTGTAGAAAATGGGGCAGGAACAGGATGAACAGTTTACCCACCTTTATCCTCTAATAT
TGCTCACGGAGGTACCTCAGTAGATTTAGCTATTTTTTCCCTACATCTTGCTGGAATTTC
TTCTATTTTAGGGGCTATTAATTTTATTACAACAATTATTAATATACGAATAAATAATTT
ATCATTTGATCAAATACCTTTATTTGTATGAGCTGTTGGAATTACAGCTTTTCTTCTTTT
ACTTTCTCTCCCTGTTTTAGCAGGAGCTATTACTATACTTTTAACAGATCGAAATTTAAA
TACTTCCTTTTTTGACCCTGCTGGAGGAGGAGATCCTATTCTTTAT
>Saturnia_jonasii_KP709032_South_Korea_COI
AACTTTATACTTTATTTTTGGGATTTGAGCAGGAATAGTAGGAACTTCTTTAAGTTTACT
AATTCGAGCTGAATTAGGAACTCCTGGATCTTTAATTGGAGATGATCAAATTTATAACAC
TATTGTAACAGCTCATGCTTTTATTATAATTTTTTTTATAGTTATACCTATTATAATTGG
AGGATTTGGTAATTGATTAATTCCTTTAATATTAGGAGCCCCTGATATAGCTTTCCCACG
AATGAATAATATAAGTTTTTGATTATTACCCCCTTCTTTAACTCTTTTAATTTCTAGAAG
AATTGTAGAAAATGGGGCAGGAACAGGATGAACAGTTTACCCACCTTTATCCTCTAATAT
TGCTCACGGAGGTACCTCAGTAGATTTAGCTATTTTTTCCCTACATCTTGCTGGAATTTC
TTCTATTTTAGGGGCTATTAATTTTATTACAACAATTATTAATATACGAATAAATAATTT
ATCATTTGATCAAATACCTTTATTTGTATGAGCTGTTGGAATTACAGCTTTTCTTCTTTT
ACTTTCTCTCCCTGTTTTAGCAGGAGCTATTACTATACTTTTAACAGATCGAAATTTAAA
TACTTCCTTTTTTGACCCTGCTGGAGGAGGAGATCCTATTCTTTAT
>Saturnia_jonasii_KP709033_South_Korea_COI
AACTTTATACTTTATTTTTGGGATTTGAGCAGGAATAGTAGGAACTTCTTTAAGTTTACT
AATTCGAGCTGAATTAGGAACTCCTGGATCTTTAATTGGAGATGATCAAATTTATAACAC
TATTGTAACAGCTCATGCTTTTATTATAATTTTTTTTATAGTTATACCTATTATAATTGG
AGGATTTGGTAATTGATTAATTCCTTTAATATTAGGAGCCCCTGATATAGCTTTCCCACG
AATGAATAATATAAGTTTTTGATTATTACCCCCTTCTTTAACTCTTTTAATTTCTAGAAG
AATTGTAGAAAATGGGGCAGGAACAGGATGAACAGTTTACCCACCTTTATCCTCTAATAT
TGCTCACGGAGGTACCTCAGTAGATTTAGCTATTTTTTCCCTACATCTTGCTGGAATTTC
TTCTATTTTAGGGGCTATTAATTTTATTACAACAATTATTAATATACGAATAAATAATTT
ATCATTTGATCAAATACCTTTATTTGTATGAGCTGTTGGAATTACAGCTTTTCTTCTTTT
ACTTTCTCTCCCTGTTTTAGCAGGAGCTATTACTATACTTTTAACAGATCGAAATTTAAA
TACTTCCTTTTTTGACCCTGCTGGAGGAGGAGATCCTATTCTTTAT
>Saturnia_jonasii_fukudai_23
AACTAAATACTTTATTTTTGGAATTTGAGCAGGAATAGTAGGTACTTCTTTAAGTTTACT
AATTCGAGCTGAATTAGGAACCCCTGGATCTTTAATTGGAGATGATCAAATTTATAATAC
TATTGTAACAGCTCATGCTTTTATTATAATTTTTTTTATAGTTATACCTATTATAATTGG
AGGATTTGGGAATTGATTAATTCCTTTAATATTAGGAGCCCCTGATATAGCTTTCCCACG
AATAAATAATATAAGTTTTTGATTATTACCCCCTTCTTTAACCCTTTTAATTTCTAGAAG
AATTGTAGAAAATGGAGCAGGAACAGGATGAACAGTTTATCCTCCTTTATCCTCTAATAT
CGCCCATGGAGGAACCTCAGTAGATTTAGCTATTTTTTCCCTTCATCTTGCTGGAATTTC
TTCTATTTTAGGAGCTATTAATTTTATTACAACAATCATTAATATACGAATAAATAATTT
ATCATTTGATCAAATACCTTTATTTGTGTGAGCTGTTGGAATCACAGCTTTTCTTCTTTT
ACTATCTCTTCCTGTTTTAGCGGGAGCCATTACTATACTTTTAACGGATCGAAATTTAAA
TACTTCTTTTTTTGACCCTGCAGGAGGAGGAGATCCTATTCTTTAT
>Saturnia_lesoudieri_GU702972_Myanmar_COI
AACTTTATACTTTATTTTTGGAATTTGGGCTGGAATAGTTGGTACTTCTTTAAGATTACT
AATTCGAGCTGAATTAGGAACCCCTGGATCTTTAATTGGAGATGATCAAATTTATAATAC
TATTGTGACAGCTCATGCTTTTATTATAATTTTTTTTATGGTAATACCAATCATAATTGG
GGGATTTGGTAATTGATTAGTACCTTTAATGTTAGGAGCCCCTGATATAGCTTTCCCACG
AATAAATAATATAAGTTTTTGATTATTACCCCCTTCTTTAACTCTTTTAATTTCTAGAAG
AATTGTAGAAACTGGAGCAGGTACAGGATGAACAGTCTATCCCCCTTTATCTTCTAATAT
TGCTCACAGAGGAACTTCAGTAGATTTAGCTATTTTTTCCCTTCATCTTGCTGGAATTTC
TTCAATTTTAGGAGCTATTAATTTTATTACAACAATTATTAACATACGAATAAATAATTT
AGCATTTGATCAAATACCTTTATTTATTTGAGCTGTTGGAATTACAGCTTTTCTTCTTTT
ACTATCTCTTCCTGTTTTAGCTGGAGCTATTACTATACTTTTAACAGATCGAAATTTAAA
TACTTCTTTTTTTGACCCCGCAGGGGGGGGAGATCCCATTCTTTAC
>Saturnia_lesoudieri_GU702977_Vietnam_COI
AACTTTATACTTTATTTTTGGAATTTGGGCTGGAATAGTTGGTACTTCTTTAAGATTACT
AATTCGAGCTGAATTAGGAACCCCTGGATCTTTAATTGGAGATGACCAAATTTATAATAC
TATTGTGACAGCTCATGCTTTTATTATAATTTTTTTTATGGTAATACCAATCATAATTGG
AGGATTTGGTAATTGATTGGTACCTTTAATGTTAGGAGCCCCTGATATAGCTTTCCCACG
AATAAATAATATAAGTTTTTGATTATTACCCCCTTCTTTAACTCTTTTAATTTCTAGAAG
AATTGTAGAAACTGGAGCAGGTACAGGATGAACAGTCTATCCCCCTTTATCTTCTAATAT
TGCTCACAGAGGAACTTCAGTAGATTTAGCTATTTTTTCCCTTCATCTTGCTGGAATTTC
TTCAATTTTAGGAGCTATTAATTTTATTACAACAATTATTAACATACGAATAAATAATTT
AGCATTTGATCAAATACCTTTATTTATTTGAGCTGTTGGAATTACAGCTTTTCTTCTTTT
ACTATCTCTTCCTGTTTTAGCTGGAGCTATTACTATACTTTTAACAGATCGAAATTTAAA
TACTTCTTTTTTTGACCCCGCAGGGGGGGGAGATCCCATTCTTTAC
>Saturnia_lesoudieri_GU702978_China_COI
AACTTTATACTTTATTTTTGGAATTTGGGCTGGAATAGTTGGTACTTCTTTAAGATTACT
AATTCGAGCTGAATTAGGAACCCCTGGATCTTTAATTGGAGATGATCAAATTTATAATAC
TATTGTGACAGCTCATGCTTTTATTATAATTTTTTTTATGGTAATACCAATCATAATTGG
GGGATTTGGTAATTGATTGGTACCTTTAATGTTAGGAGCCCCTGATATAGCTTTCCCACG
AATAAATAATATAAGTTTTTGATTATTACCCCCTTCTTTAACTCTTTTAATTTCTAGAAG
AATTGTAGAAACTGGAGCAGGTACAGGATGAACAGTCTATCCCCCTTTATCTTCTAATAT
TGCTCACAGAGGAACTTCAGTAGATTTAGCTATTTTTTCCCTTCATCTTGCTGGAATTTC
TTCAATTTTAGGAGCTATTAATTTTATTACAACAATTATTAACATACGAATAAATAATTT
AGCATTTGATCAAATACCTTTATTTATTTGAGCTGTTGGAATTACAGCTTTTCTTCTTTT
ACTATCTCTTCCTGTTTTAGCTGGAGCTATTACTATACTTTTAACAGATCGAAATTTAAA
TACTTCTTTTTTTGACCCCGCAGGGGGGGGAGATCCCATTCTTTAC
>Saturnia_lesoudieri_GU703396_India_COI
AACTTTATACTTTATTTTTGGAATTTGGGCTGGAATAGTTGGCACTTCTTTAAGATTACT
AATTCGAGCAGAATTAGGAACCCCTGGATCTTTAATTGGAGATGATCAAATTTATAATAC
TATTGTGACAGCTCATGCTTTTATTATAATTTTTTTTATGGTAATACCAATCATAATTGG
AGGATTTGGTAATTGATTGGTACCTTTAATGTTAGGAGCCCCTGATATAGCTTTCCCACG
AATAAATAATATAAGTTTTTGATTATTACCCCCTTCTTTAACTCTTTTAATTTCTAGAAG
AATTGTAGAAACTGGAGCAGGTACAGGATGAACAGTCTACCCCCCTTTATCTTCTAATAT
TGCTCACAGAGGAACTTCAGTAGATTTAGCTATTTTTTCCCTTCATCTTGCGGGGATTTC
TTCAATTTTAGGAGCTATTAATTTTATTACTACAATTATTAACATACGAATAAATAATTT
AGCATTTGATCAAATACCTTTATTTATTTGAGCTGTTGGGATTACAGCTTTCCTTCTTTT
ACTATCTCTTCCTGTTTTAGCTGGAGCTATTACTATACTTTTAACAGATCGAAATTTAAA
TACTTCTTTTTTTGATCCCGCAGGGGGAGGGGATCCTATTCTTTAC
>Saturnia_lesoudieri_GU703397_India_COI
AACTTTATACTTTATTTTTGGAATTTGGGCTGGAATAGTTGGCACTTCTTTAAGATTACT
AATTCGAGCAGAATTAGGAACCCCTGGATCTTTAATTGGAGATGATCAAATTTATAATAC
TATTGTGACAGCTCATGCTTTTATTATAATTTTTTTTATGGTAATACCAATCATAATTGG
AGGATTTGGTAATTGATTGGTACCTTTAATGTTAGGAGCCCCTGATATAGCTTTCCCACG
AATAAATAATATAAGTTTTTGATTATTACCCCCTTCTTTAACTCTTTTAATTTCTAGAAG
AATTGTAGAAACTGGAGCAGGTACAGGATGAACAGTCTACCCCCCTTTATCTTCTAATAT
TGCTCACAGAGGAACTTCAGTAGATTTAGCTATTTTTTCCCTTCATCTTGCGGGGATTTC
TTCAATTTTAGGAGCTATTAATTTTATTACTACAATTATTAACATACGAATAAATAATTT
AGCATTTGATCAAATACCTTTATTTATTTGAGCTGTTGGGATTACAGCTTTCCTTCTTTT
ACTATCTCTTCCTGTTTTAGCTGGAGCTATTACTATACTTTTAACAGATCGAAATTTAAA
TACTTCTTTTTTTGATCCCGCAGGGGGAGGGGATCCTATTCTTTAC
>Saturnia_lesoudieri_GU703398_India_COI
AACTTTATACTTTATTTTTGGAATTTGGGCTGGAATAGTTGGCACTTCTTTAAGATTACT
AATTCGAGCTGAATTAGGAACCCCTGGATCTTTAATTGGAGATGATCAAATTTATAATAC
TATTGTGACAGCTCATGCTTTTATTATAATTTTTTTTATGGTAATACCAATCATAATTGG
AGGATTTGGTAATTGATTGGTACCTTTAATGTTAGGAGCCCCTGATATAGCTTTCCCACG
AATAAATAATATAAGTTTTTGATTATTACCCCCTTCTTTAACTCTTTTAATTTCTAGAAG
AATTGTAGAAACTGGAGCAGGTACAGGATGAACAGTCTACCCCCCTTTATCTTCTAATAT
TGCTCACAGAGGAACTTCAGTAGATTTAGCTATTTTTTCCCTTCATCTTGCGGGGATTTC
TTCAATTTTAGGAGCTATTAATTTTATTACTACAATTATTAACATACGAATAAATAATTT
AGCATTTGATCAAATACCTTTATTTATTTGAGCTGTTGGGATTACAGCTTTTCTTCTTTT
ACTATCTCTTCCTGTTTTAGCTGGAGCTATTACTATACTTTTAACAGATCGAAATTTAAA
TACTTCTTTTTTTGATCCCGCAGGGGGAGGGGATCCTATTCTTTAC
>Saturnia_lesoudieri_GU703399_Thailand_COI
AACTTTATACTTTATTTTTGGAATTTGAGCTGGAATAGTTGGTACTTCTTTAAGATTACT
AATTCGAGCTGAATTAGGAACCCCTGGATCTTTAATTGGAGATGATCAAATTTATAATAC
TATTGTGACAGCTCATGCTTTTATTATAATTTTTTTTATGGTAATACCAATCATAATTGG
AGGATTTGGTAATTGATTGGTACCTTTAATGTTAGGAGCCCCTGATATAGCTTTCCCACG
AATAAATAATATAAGTTTTTGGTTATTACCCCCTTCTTTAACTCTTTTAATTTCTAGAAG
AATTGTAGAAACTGGAGCAGGTACAGGATGAACAGTCTATCCCCCTTTATCTTCTAATAT
TGCTCACAGAGGAACTTCAGTAGATTTAGCTATTTTTTCCCTTCATCTTGCTGGAATTTC
TTCAATTTTAGGAGCTATTAATTTTATTACTACAATTATTAACATACGAATAAATAATTT
AGCATTTGATCAAATACCTTTATTTATTTGAGCTGTTGGAATTACAGCTTTTCTTCTTTT
ACTATCTCTTCCTGTTTTAGCTGGAGCTATTACTATACTTTTAACAGATCGAAATTTAAA
TACTTCTTTTTTTGACCCCGCAGGGGGAGGGGATCCTATTCTTTAC
>Saturnia_lesoudieri_GU703400_Vietnam_COI
AACTTTATACTTTATTTTTGGAATTTGGGCTGGAATAGTTGGTACTTCTTTAAGATTACT
AATTCGAGCTGAATTAGGAACCCCTGGATCTTTAATTGGAGATGATCAAATTTATAATAC
TATTGTGACAGCTCATGCTTTTATTATAATTTTTTTTATGGTAATACCAATCATAATTGG
AGGATTTGGTAATTGATTGGTACCTTTAATGTTAGGAGCCCCTGATATAGCTTTCCCACG
AATAAATAATATAAGTTTTTGATTATTACCCCCTTCTTTAACTCTTTTAATTTCTAGAAG
AATTGTAGAAACTGGAGCAGGTACAGGATGAACAGTCTATCCCCCTTTATCTTCTAATAT
TGCTCACAGAGGAACTTCAGTAGATTTAGCTATTTTTTCCCTTCATCTTGCTGGAATTTC
TTCAATTTTAGGAGCTATTAATTTTATTACAACAATTATTAACATACGAATAAATAATTT
AGCATTTGATCAAATACCTTTATTTATTTGAGCTGTTGGAATTACAGCTTTTCTTCTTTT
ACTATCTCTTCCTGTTTTAGCTGGAGCTATTACTATACTTTTAACAGATCGAAATTTAAA
TACTTCTTTTTTTGACCCCGCAGGGGGGGGAGATCCCATTCTTTAC
>Saturnia_lesoudieri_GU703401_Vietnam_COI
AACTTTATACTTTATTTTTGGAATTTGGGCTGGAATAGTTGGTACTTCTTTAAGATTACT
AATTCGAGCTGAATTAGGAACCCCTGGATCTTTAATTGGAGATGATCAAATTTATAATAC
TATTGTGACAGCTCATGCTTTTATTATAATTTTTTTTATGGTAATACCAATCATAATTGG
AGGATTTGGTAATTGATTGGTACCTTTAATGTTAGGAGCCCCTGATATAGCTTTCCCACG
AATAAATAATATAAGTTTTTGATTATTACCCCCTTCTTTAACTCTTTTAATTTCTAGAAG
AATTGTAGAAACTGGAGCAGGTACAGGATGAACAGTCTATCCCCCTTTATCTTCTAATAT
TGCTCACAGAGGAACTTCAGTAGATTTAGCTATTTTTTCCCTTCATCTTGCTGGAATTTC
TTCAATTTTAGGAGCTATTAATTTTATTACAACAATTATTAACATACGAATAAATAATTT
AGCATTTGATCAAATACCTTTATTTATTTGAGCTGTTGGAATTACAGCTTTTCTTCTTTT
ACTATCTCTTCCTGTTTTAGCTGGAGCTATTACTATACTTTTAACAGATCGAAATTTAAA
TACTTCTTTTTTTGACCCCGCAGGGGGGGGAGATCCCATTCTTTAC
>Saturnia_lesoudieri_GU703402_China_COI
AACTTTATACTTTATTTTTGGAATTTGAGCTGGAATAGTTGGTACTTCTTTAAGATTACT
AATTCGAGCTGAATTAGGAACCCCTGGATCTTTAATTGGAGATGATCAAATTTATAATAC
TATTGTGACAGCTCATGCTTTTATTATAATTTTTTTTATGGTAATACCAATCATAATTGG
AGGATTTGGTAATTGATTGGTACCTTTAATGTTAGGAGCCCCTGATATAGCTTTCCCACG
AATAAATAATATAAGTTTTTGGTTATTACCCCCTTCTTTAACTCTTTTAATTTCTAGAAG
AATTGTAGAAACTGGAGCAGGTACAGGATGAACAGTCTACCCCCCTTTATCTTCTAATAT
TGCTCACAGAGGAACTTCAGTAGATTTAGCTATTTTTTCCCTTCATCTTGCTGGAATTTC
TTCAATTTTAGGAGCTATTAATTTTATTACTACAATTATTAACATACGAATAAATAATTT
AGCATTTGATCAAATACCTTTATTTATTTGAGCTGTTGGAATTACAGCTTTTCTTCTTTT
ACTATCTCTTCCTGTTTTAGCTGGAGCTATTACTATACTTTTAACAGATCGAAATTTAAA
TACTTCTTTTTTTGACCCCGCAGGGGGAGGGGATCCTATTCTTTAC
>Saturnia_lesoudieri_GU703403_China_COI
AACTTTATACTTTATTTTTGGAATTTGAGCTGGAATAGTTGGTACTTCTTTAAGATTACT
AATTCGAGCTGAATTAGGAACCCCTGGATCTTTAATTGGAGATGATCAAATTTATAATAC
TATTGTGACAGCTCATGCTTTTATTATAATTTTTTTTATGGTAATACCAATCATAATTGG
AGGATTTGGTAATTGATTGGTACCTTTAATGTTAGGAGCCCCTGATATAGCTTTCCCACG
AATAAATAATATAAGTTTTTGGTTATTACCCCCTTCTTTAACTCTTTTAATTTCTAGAAG
AATTGTAGAAACTGGAGCAGGTACAGGATGAACAGTCTACCCCCCTTTATCTTCTAATAT
TGCTCACAGAGGAACTTCAGTAGATTTAGCTATTTTTTCCCTTCATCTTGCTGGAATTTC
TTCAATTTTAGGGGCTATTAATTTTATTACTACAATTATTAACATACGAATAAATAATTT
AGCATTTGATCAAATACCTTTATTTATTTGAGCTGTTGGAATTACAGCTTTTCTTCTTTT
ACTATCTCTTCCTGTTTTAGCTGGAGCTATTACTATACTTTTAACAGATCGAAATTTAAA
TACTTCTTTTTTTGACCCCGCAGGGGGAGGGGATCCTATTCTTTAC
>Saturnia_lesoudieri_GU703513_Thailand_COI
AACTTTATACTTTATTTTTGGAATTTGGGCTGGAATAGTTGGCACTTCTTTAAGATTACT
AATTCGAGCTGAATTAGGAACCCCTGGATCTTTAATTGGAGATGATCAAATTTATAATAC
TATTGTAACAGCTCATGCTTTTATTATAATTTTTTTTATGGTAATACCAATCATAATTGG
AGGATTTGGTAATTGATTGGTACCTTTAATGTTAGGAGCCCCTGATATAGCTTTCCCACG
AATAAATAATATAAGTTTTTGGTTATTACCCCCTTCTTTAACTCTTTTAATTTCTAGAAG
AATTGTAGAAACTGGAGCAGGTACAGGATGAACAGTCTATCCCCCTTTATCTTCTAATAT
TGCTCACAGAGGAACTTCAGTAGATTTAGCTATTTTTTCCCTTCATCTTGCTGGAATTTC
TTCAATTTTAGGAGCTATTAATTTTATTACTACAATTATTAACATACGAATAAATAATTT
AGCATTTGATCAAATACCTTTATTTATTTGAGCTGTTGGAATTACAGCTTTTCTTCTTTT
ACTATCTCTTCCTGTTTTAGCTGGAGCTATTACTATACTTTTAACAGATCGAAATTTAAA
TACTTCTTTTTTTGACCCCGCAGGGGGGGGGGATCCCATTCTTTAC
>Saturnia_naumanni_JN278744_VietNam_COI
AACTTTATACTTTATTTTTGGAATTTGAGCAGGAATAGTTGGTACTTCTTTAAGATTACT
AATTCGAGCTGAATTAGGAACCCCTGGATCTTTAATTGGAGATGACCAAATTTATAATAC
TATTGTTACAGCTCATGCTTTTATTATAATTTTTTTTATAGTTATACCTATTATAATTGG
AGGATTTGGTAATTGATTAATTCCTTTAATACTAGGAGCCCCCGATATAGCTTTCCCACG
AATAAATAATATAAGTTTTTGGTTACTACCTCCTTCTTTAACTCTTTTAATTTCCAGAAG
AATTGTAGAAAATGGGGCAGGAACAGGATGAACAGTTTACCCCCCTTTATCCTCTAATAT
TGCCCATGGAGGAACTTCAGTAGATTTAGCCATTTTTTCCCTTCATCTTGCAGGTATTTC
TTCTATTTTAGGAGCTATTAATTTTATTACAACAATTATTAATATACGAATGAATAATTT
ATCATTTGATCAAATACCTTTATTTGTGTGAGCTGTTGGAATCACAGCTTTCCTTCTTTT
ATTGTCTCTTCCTGTTTTAGCTGGAGCTATTACTATACTTTTAACAGATCGAAATTTAAA
TACTTCTTTTTTTGACCCTGCTGGAGGGGGAGATCCTATTCTTTAT
>Saturnia_naumanni_JN278745_VietNam_COI
AACTTTATACTTTATTTTTGGAATTTGAGCAGGAATAGTTGGTACTTCTTTAAGATTACT
AATTCGAGCTGAATTAGGAACCCCTGGATCTTTAATTGGAGATGACCAAATTTATAATAC
TATTGTTACAGCTCATGCTTTTATTATAATTTTTTTTATAGTTATACCTATTATAATTGG
AGGATTTGGTAATTGATTAATTCCTTTAATACTAGGAGCCCCCGATATAGCTTTCCCACG
AATAAATAATATAAGTTTTTGGTTACTACCTCCTTCTTTAACTCTTTTAATTTCCAGAAG
AATTGTAGAAAATGGGGCAGGAACAGGATGAACAGTTTACCCCCCTTTATCCTCTAATAT
TGCCCATGGAGGAACTTCAGTAGATTTAGCCATTTTTTCCCTTCATCTTGCAGGTATTTC
TTCTATTTTAGGAGCTATTAATTTTATTACAACAATTATTAATATACGAATGAATAATTT
ATCATTTGATCAAATACCTTTATTTGTGTGAGCTGTTGGAATCACAGCTTTCCTTCTTTT
ATTGTCTCTTCCTGTTTTAGCTGGAGCTATTACTATACTTTTAACAGATCGAAATTTAAA
TACTTCTTTTTTTGACCCTGCTGGAGGGGGAGATCCTATTCTTTAT
>Saturnia_naumanni_GU702992_Vietnam_COI
AACTTTATACTTTATTTTTGGAATTTGAGCAGGAATAGTTGGTACTTCTTTAAGATTACT
AATTCGAGCTGAATTAGGAACCCCTGGATCTTTAATTGGAGATGACCAAATTTATAATAC
TATTGTTACAGCTCATGCTTTTATTATAATTTTTTTTATAGTTATACCTATTATAATTGG
AGGATTTGGTAATTGATTAATTCCTTTAATACTAGGAGCCCCCGATATAGCTTTCCCACG
AATAAATAATATAAGTTTTTGGTTACTACCTCCTTCTTTAACTCTTTTAATTTCCAGAAG
AATTGTAGAAAATGGGGCAGGAACAGGATGAACAGTTTACCCCCCTTTATCCTCTAATAT
TGCCCATGGAGGAACTTCAGTAGATTTAGCCATTTTTTCCCTTCATCTTGCAGGTATTTC
TTCTATTTTAGGAGCKATTAATTTTATTACAACAATTATTAATATACGAATGAATAATTT
ATCATTTGATCAAATACCTTTATTTGTGTGAGCTGTTGGAATCACAGCTTTCCTTCTTTT
ATTGTCTCTTCCTGTTTTAGCTGGAGCTATTNCTATACTTTTAACAGATCGAAATTTAAA
TACTTCTTTTTTTG????????????????????????????????
>Saturnia_paragrotei_GU664295_Nepal_COI
AACTTTATATTTTATTTTTGGTATTTGAGCTGGAATAGTTGGTACCTCCTTAAGATTACT
AATTCGAGCAGAATTAGGCACCCCCGGATCTTTAATTGGAGATGATCAAATTTATAACAC
TATTGTAACAGCCCATGCTTTTATTATGATTTTTTTTATAGTTATACCTATTATAATTGG
AGGATTTGGAAATTGACTAATCCCTCTAATACTTGGAGCCCCTGATATAGCTTTTCCACG
AATAAATAATATAAGTTTTTGGCTACTACCCCCCTCTTTAACTCTATTAATTTCTAGAAG
TATTGTAGAAAATGGGGCAGGAACAGGATGAACAATTTACCCCCCTTTATCCTCTAATAT
TGCTCACAGAGGTTCCTCTGTAGATTTAGCTATTTTTTCCCTTCATCTTGCCGGAATTTC
CTCAATTTTAGGAGCTATTAATTTTATTACAACAATTATTAATATACGAATAAATAATTT
ATCATTTGACCAAATACCTTTATTTGTTTGAGCTGTTGGAATCACAGCATTTCTTCTTTT
ACTATCCCTTCCTGTTCTAGCAGGAGCTATTACCATACTTTTAACAGATCGAAATTTAAA
TACTTCCTTTTTTGACCCTGCAGGAGGGGGGGATCCTATCCTTTAT
>Saturnia_paragrotei_GU703363_Nepal_COI
AACTTTATATTTTATTTTTGGTATTTGAGCTGGAATAGTTGGTACTTCCTTAAGATTACT
AATTCGAGCAGAATTAGGCACCCCCGGATCTTTAATTGGAGATGATCAAATTTATAACAC
TATTGTAACAGCCCATGCTTTTATTATGATTTTTTTTATAGTTATACCTATTATAATTGG
AGGATTTGGAAATTGACTAATCCCTCTAATACTTGGAGCCCCTGATATAGCTTTTCCACG
AATAAATAATATAAGTTTTTGGTTACTACCCCCCTCTTTAACTCTATTAATTTCTAGAAG
TATTGTAGAAAATGGGGCAGGAACAGGATGAACAGTTTACCCCCCTTTATCCTCTAATAT
TGCTCACAGAGGAACCTCAGTAGATTTAGCTATTTTTTCCCTTCATCTTGCCGGAATTTC
CTCAATTTTAGGAGCTATTAATTTTATTACAACAATTATTAATATACGAATAAATAATTT
ATTATTTGACCAAATACCTTTATTTGTTTGAGCTGTTGGAATCACAGCATTTCTTCTTTT
ACTATCCCTTCCTGTTCTAGCAGGAGCTATTACCATACTTTTAACAGATCGAAATTTAAA
TACTTCCTTTTTTGACCCTGCAGGAGGGGGGGACCCTATCCTTTAT
>Saturnia_pavonia_KP253507_Austria_COI
AACTTTATATTTTATTTTTGGTATTTGAGCTGGAATAGTTGGAACTTCTTTAAGCCTATT
AATTCGAGCTGAATTAGGAACACCTGGATCTTTAATTGGAGATGATCAAATTTACAATAC
TATTGTAACAGCACATGCTTTCATTATAATTTTTTTTATAGTTATACCTATTATAATTGG
AGGATTTGGAAATTGATTAGTTCCATTAATACTCGGAGCCCCTGATATAGCTTTCCCCCG
AATAAATAATATAAGCTTTTGATTACTCCCCCCCTCATTAACTCTTTTAATTTCTAGAAG
TATTGTAGAAAATGGAGCAGGAACAGGATGAACAGTTTATCCCCCTTTATCCTCTAATAT
TGCACATGGTGGTACCTCAGTTGATTTAGCTATTTTTTCCCTTCATCTAGCTGGAATTTC
ATCAATTTTAGGGGCTATCAATTTTATTACTACAATTATTAATATACGAATAAATAATTT
ATCATTTGATCAAATACCTTTATTTGTTTGAGCTGTTGGAATTACAGCTTTTCTTCTTTT
ACTTTCACTTCCTGTATTAGCTGGAGCAATTACTATACTTTTAACTGATCGAAATTTAAA
TACTTCTTTCTTTGATCCTGCGGGAGGAGGAGATCCTATTCTCTAT
>Saturnia_pavonia_KP253728_Austria_COI
AACTTTATATTTTATTTTTGGTATTTGAGCTGGAATAGTTGGAACTTCTTTAAGCCTATT
AATTCGAGCTGAATTAGGAACACCTGGATCTTTAATTGGAGATGATCAAATTTACAATAC
TATTGTAACAGCACATGCTTTCATTATAATTTTTTTTATAGTTATACCTATTATAATTGG
AGGATTTGGAAATTGATTAGTTCCATTAATACTCGGAGCCCCTGATATAGCTTTCCCCCG
AATAAATAATATAAGCTTTTGATTACTCCCCCCCTCATTAACTCTTTTAATTTCTAGAAG
TATTGTAGAAAATGGAGCAGGAACAGGATGAACAGTTTATCCCCCTTTATCCTCTAATAT
TGCACATGGTGGTACCTCAGTTGATTTAGCTATTTTTTCCCTTCATCTAGCTGGAATTTC
ATCAATTTTAGGGGCTATCAATTTTATTACTACAATTATTAATATACGAATAAATAATTT
ATCATTTGATCAAATACCTTTATTTGTTTGAGCTGTTGGAATTACAGCTTTTCTTCTTTT
ACTTTCACTTCCTGTATTAGCTGGAGCAATTACTATACTTTTAACTGATCGAAATTTAAA
TACTTCTTTCTTTGATCCTGCGGGAGGAGGAGATCCTATTCTCTAT
>Saturnia_pyretorum_FJ685653_China_COI
AACTTTATATTTTATTTTTGGAATTTGAGCTGGAATAGTTGGAACTTCTTTAAGATTACT
AATTCGAGCCGAATTAGGTACCCCTGGATCTTTAATTGGAGATGACCAAATTTATAACAC
TATTGTAACAGCCCACGCTTTCATTATAATTTTTTTTATAGTTATACCTATTATAATTGG
AGGTTTTGGTAATTGATTAATCCCATTAATATTAGGAGCTCCTGACATAGCTTTCCCTCG
AATAAATAATATAAGTTTTTGACTATTACCTCCCTCTTTAACTCTACTAATTTCTAGTAG
TATTGTAGAAAATGGAGCAGGAACAGGATGAACAGTTTATCCTCCTTTATCTTCTAATAT
TGCTCATAGTAGATCTTCAGTTGATTTAGCTATTTTTTCCCTTCATTTAGCTGGTATTTC
TTCAATCTTAGGAGCTATTAATTTTATTACAACAATTATTAATATACGAATAAATAATTT
ATCATTTGATCAAATACCTTTATTTGTTTGAGCTGTTGGAATTACAGCTTTCCTCCTTTT
ACTTTCTCTTCCGGTTTTAGCTGGTGCAATTACTATACTTTTAACTGATCGAAATTTAAA
TACTTCTTTTTTTGATCCTGCAGGAGGAGGAGATCCTATTCTTTAT
>Saturnia_pyretorum_SATWA329-07_Taiwan_COI
AACTTTATATTTTATTTTTGGAATTTGAGCTGGAATAGTTGGAACTTCTTTAAGATTACT
AATTCGAGCCGAATTAGGTACCCCTGGATCTTTAATTGGAGATGACCAAATTTATAACAC
TATTGTAACAGCCCACGCTTTCATTATAATTTTTTTTATAGTTATACCTATTATAATTGG
AGGTTTTGGTAATTGATTAATCCCATTAATATTAGGAGCTCCTGACATAGCTTTCCCTCG
AATAAATAATATAAGTTTTTGACTATTACCTCCCTCTTTAACTCTACTAATTTCTAGTAG
TATTGTAGAAAATGGAGCAGGAACAGGATGAACAGTTTATCCTCCTTTATCTTCTAATAT
TGCCCATGGTGGGTCTTCAGTTGATTTAGCTATTTTTTCCCTTCATTTAGCTGGTATTTC
TTCAATCTTAGGAGCTATTAATTTTATTACAACAATTATTAATATACGAATAAATAATTT
ATCATTTGATCAAATACCTTTATTTGTTTGAGCTGTTGGAATTACAGCTTTCCTCCTTTT
ACTTTCTCTTCCTGTTTTAGCTGGTGCAATTACTATACTTTTAACTGATCGAAATTTAAA
TACTTCTTTTTTTGATCCTGCAGGAGGAGGAGATCCTATTCTTTAT
>Saturnia_pyretorum_SATWA330-07_Taiwan_COI
AACTTTATATTTTATTTTTGGAATTTGAGCTGGAATAGTTGGAACTTCTTTAAGATTACT
AATTCGAGCCGAATTAGGTACCCCTGGATCTTTAATTGGAGATGACCAAATTTATAACAC
TATTGTAACAGCCCACGCTTTCATTATAATTTTTTTTATAGTTATACCTATTATAATTGG
AGGTTTTGGTAATTGATTAATCCCATTAATATTAGGAGCTCCTGACATAGCTTTCCCTCG
AATAAATAATATAAGTTTTTGACTATTACCTCCCTCTTTAACTCTACTAATTTCTAGTAG
TATTGTAGAAAATGGAGCAGGAACAGGATGAACAGTTTATCCTCCTTTATCTTCTAATAT
TGCCCATGGTGGGTCTTCAGTTGATTTAGCTATTTTTTCCCTTCATTTAGCTGGTATTTC
TTCAATCTTAGGAGCTATTAATTTTATTACAACAATTATTAATATACGAATAAATAATTT
ATCATTTGATCAAATACCTTTATTTGTTTGAGCTGTTGGAATTACAGCTTTCCTCCTTTT
ACTTTCTCTTCCTGTTTTAGCTGGTGCAATTACTATACTTTTAACTGATCGAAATTTAAA
TACTTCTTTTTTTGATCCTGCAGGAGGAGGAGATCCTATTCTTTAT
>Saturnia_pyretorum_SATWA331-07_Taiwan_COI
AACTTTATATTTTATTTTTGGAATTTGAGCTGGAATAGTTGGAACTTCTTTAAGATTACT
AATTCGAGCTGAATTAGGTACCCCTGGATCTTTAATTGGAGATGACCAAATTTATAATAC
TATTGTAACAGCCCACGCTTTTATTATAATTTTTTTTATAGTTATACCTATTATAATTGG
AGGTTTTGGTAATTGATTAATCCCATTAATATTAGGAGCTCCTGACATAGCTTTTCCTCG
AATAAATAATATAAGTTTTTGACTATTACCCCCCTCTTTAACTCTCCTAATTTCTAGTAG
TATTGTAGAAAATGGAGCAGGAACAGGATGAACAGTTTATCCTCCTTTATCTTCTAATAT
TGCCCATGGTGGGTCTTCAGTTGATTTAGCTATTTTTTCCCTTCATTTAGCTGGTATTTC
TTCAATCTTAGGAGCTATTAATTTTATTACAACAATTATTAATATACGAATAAATAATTT
ATCATTTGATCAAATACCTTTATTTATTTGAGCTGTTGGAATTACAGCTTTTCTCCTTTT
ACTTTCTCTTCCTGTTTTAGCTGGTGCAATTACTATACTTTTAACTGATCGAAATTTAAA
TACTTCTTTTTTTGATCCTGCAGGAGGAGGAGATCCCATTCTTTAT
>Saturnia_pyretorum_SATWB038-07_Shaanxi_China_COI
AACTTTATATTTTATTTTTGGAATTTGAGCTGGAATAGTTGGAACTTCTTTAAGATTACT
AATTCGAGCTGAATTAGGTACCCCTGGATCTTTAATTGGAGATGACCAAATTTATAATAC
TATTGTAACAGCCCACGCTTTTATTATAATTTTTTTTATAGTTATACCTATTATAATTGG
AGGTTTTGGTAATTGATTAATCCCATTAATATTAGGAGCTCCTGACATAGCTTTTCCTCG
AATAAATAATATAAGTTTTTGACTATTACCCCCCTCTTTAACTCTCCTAATTTCTAGTAG
TATTGTAGAAAATGGAGCAGGAACAGGATGAACAATTTATCCTCCTTTATCTTCTAATAT
TGCCCATGGTGGGTCTTCAGTTGATTTAGCTATTTTTTCCCTTCATTTAGCTGGTATTTC
TTCAATCTTAGGAGCTATTAATTTTATTACAACAATTATTAATATACGAATAAATAATTT
ATCATTTGATCAAATACCTTTATTTGTTTGAGCTGTTGGAATTACAGCTTTTCTCCTTTT
ACTTTCTCTTCCTGTTTTAGCTGGTGCAATTACTATACTTTTAACTGATCGAAATTTAAA
TACTTCTTTTTTTGATCCTGCAGGAGGAGGAGATCCCATTCTTTAT
>Saturnia_pyretorum_52
AACTTTATATTTTATTTTTGGAATTTGAGCTGGAATAGTTGGAACTTCTTTAAGATTACT
AATTCGAGCCGAATTAGGTACCCCTGGATCTTTAATTGGAGATGACCAAATTTATAACAC
TATTGTAACAGCCCACGCTTTCATTATAATTTTTTTTATAGTTATACCTATTATAATTGG
AGGTTTTGGTAATTGATTAATCCCATTAATATTAGGAGCTCCTGACATAGCTTTCCCTCG
AATAAATAATATAAGTTTTTGACTATTACCTCCCTCTTTAACTCTACTAATTTCTAGTAG
TATTGTAGAAAATGGAGCAGGAACAGGATGAACAGTTTATCCTCCTTTATCTTCTAATAT
TGCCCATGGTGGGTCTTCAGTTGATTTAGCTATTTTTTCCCTTCATTTAGCTGGTATTTC
TTCAATCTTAGGAGCTATTAATTTTATTACAACAATTATTAATATACGAATAAATAATTT
ATCATTTGATCAAATACCTTTATTTGTTTGAGCTGTTGGAATTACAGCTTTCCTCCTTTT
ACTTTCTCTTCCTGTTTTAGCTGGTGCAATTACTATACTTTTAACTGATCGAAATTTAAA
TACTTCTTTTTTTGATCCTGCAGGAGGAGGAGATCCTATTCTTTAT
>Saturnia_pyretorum_53
AACTTTATATTTTATTTTTGGAATTTGAGCTGGAATAGTTGGAACTTCTTTAAGATTACT
AATTCGAGCCGAATTAGGTACCCCTGGATCTTTAATTGGAGATGACCAAATTTATAACAC
TATTGTAACAGCCCACGCTTTCATTATAATTTTTTTTATAGTTATACCTATTATAATTGG
AGGTTTTGGTAATTGATTAATCCCATTAATATTAGGAGCTCCTGACATAGCTTTCCCTCG
AATAAATAATATAAGTTTTTGACTATTACCTCCCTCTTTAACTCTACTAATTTCTAGTAG
TATTGTAGAAAATGGAGCAGGAACAGGATGAACAGTTTATCCTCCTTTATCTTCTAATAT
TGCCCATGGTGGGTCTTCAGTTGATTTAGCTATTTTTTCCCTTCATTTAGCTGGTATTTC
TTCAATCTTAGGAGCTATTAATTTTATTACAACAATTATTAATATACGAATAAATAATTT
ATCATTTGATCAAATACCTTTATTTGTTTGAGCTGTTGGAATTACAGCTTTCCTCCTTTT
ACTTTCTCTTCCTGTTTTAGCTGGTGCAATTACTATACTTTTAACTGATCGAAATTTAAA
TACTTCTTTTTTTGATCCTGCAGGAGGAGGAGATCCTATTCTTTAT
>Saturnia_pyretorum_54
AACTTTATATTTTATTTTTGGAATTTGAGCTGGAATAGTTGGAACTTCTTTAAGATTACT
AATTCGAGCCGAATTAGGTACCCCTGGATCTTTAATTGGAGATGACCAAATTTATAACAC
TATTGTAACAGCCCACGCTTTCATTATAATTTTTTTTATAGTTATACCTATTATAATTGG
AGGTTTTGGTAATTGATTAATCCCATTAATATTAGGAGCTCCTGACATAGCTTTCCCTCG
AATAAATAATATAAGTTTTTGACTATTACCTCCCTCTTTAACTCTACTAATTTCTAGTAG
TATTGTAGAAAATGGAGCAGGAACAGGATGAACAGTTTATCCTCCTTTATCTTCTAATAT
TGCCCATGGTGGGTCTTCAGTTGATTTAGCTATTTTTTCCCTTCATTTAGCTGGTATTTC
TTCAATCTTAGGAGCTATTAATTTTATTACAACAATTATTAATATACGAATAAATAATTT
ATCATTTGATCAAATACCTTTATTTGTTTGAGCTGTTGGAATTACAGCTTTCCTCCTTTT
ACTTTCTCTTCCTGTTTTAGCTGGTGCAATTACTATACTTTTAACTGATCGAAATTTAAA
TACTTCTTTTTTTGATCCTGCAGGAGGAGGAGATCCTATTCTTTAT
>Saturnia_pyretorum_55
AACTTTATATTTTATTTTTGGAATTTGAGCTGGAATAGTTGGAACTTCTTTAAGATTACT
AATTCGAGCCGAATTAGGTACCCCTGGATCTTTAATTGGAGATGACCAAATTTATAACAC
TATTGTAACAGCCCACGCTTTCATTATAATTTTTTTTATAGTTATACCTATTATAATTGG
AGGTTTTGGTAATTGATTAATCCCATTAATATTAGGAGCTCCTGACATAGCTTTCCCTCG
AATAAATAATATAAGTTTTTGACTATTACCTCCCTCTTTAACTCTACTAATTTCTAGTAG
TATTGTAGAAAATGGAGCAGGAACAGGATGAACAGTTTATCCTCCTTTATCTTCTAATAT
TGCCCATGGTGGGTCTTCAGTTGATTTAGCTATTTTTTCCCTTCATTTAGCTGGTATTTC
TTCAATCTTAGGAGCTATTAATTTTATTACAACAATTATTAATATACGAATAAATAATTT
ATCATTTGATCAAATACCTTTATTTGTTTGAGCTGTTGGAATTACAGCTTTCCTCCTTTT
ACTTTCTCTTCCTGTTTTAGCTGGTGCAATTACTATACTTTTAACTGATCGAAATTTAAA
TACTTCTTTTTTTGATCCTGCAGGAGGAGGAGATCCTATTCTTTAT
>Saturnia_rosalata_HQ579770_Nepal
AACTTTATATTTTATTTTTGGTATTTGAGCTGGAATAGTAGGTACCTCCTTAAGATTACT
AATTCGAGCAGAATTAGGTACTCCCGGGTCTTTAATTGGGGATGACCAAATTTATAACAC
TATTGTAACAGCTCATGCTTTTATTATAATTTTTTTTATAGTAATACCTATTATAATTGG
AGGATTTGGAAATTGATTAATTCCTCTAATACTTGGGGCCCCTGATATAGCATTCCCACG
AATAAATAATATAAGTTTTTGGTTACTACCCCCTTCTTTAACTCTTTTAATTTCTAGAAG
TATTGTAGAAAATGGAGCAGGTACAGGATGAACAGTTTACCCCCCTTTATCCTCTAATAT
TGCTCACGGAGGAACCTCAGTAGATTTAGCTATTTTTTCCCTTCATCTTGCTGGAATTTC
CTCAATTTTAGGTGCTATTAATTTTATTACAACAATTATTAATATACGAATAAATAATTT
ATCATTTGATCAAATACCTTTATTTGTTTGAGCTGTTGGAATTACAGCATTTCTTCTTTT
ATTATCCCTTCCCGTTTTAGCAGGAGCTATTACTATACTTTTAACAGATCGAAACCTAAA
TACTTCCTTTTTTGACCCAGCAGGAGGAGGAGATCCTATCCTTTAC
>Saturnia_rosalata_GU664292_Nepal
AACTTTATATTTTATTTTTGGTATTTGAGCTGGAATAGTTGGTACCTCTTTAAGATTACT
AATTCGAGCAGAACTAGGTACCCCCGGATCTTTAATTGGAGATGATCAAATTTATAACAC
TATTGTAACAGCTCATGCTTTTATTATAATTTTTTTTATAGTAATACCTATTATAATTGG
AGGATTTGGAAATTGACTAATTCCTCTAATACTTGGAGCCCCTGATATAGCATTTCCACG
AATAAATAATATAAGTTTTTGGTTACTACCCCCTTCTTTAACTCTTTTAATTTCTAGAAG
TATTGTAGAAAATGGAGCAGGTACAGGATGAACAGTTTATCCCCCTTTATCCTCTAATAT
TGCTCACGGAGGAACCTCAGTAGATTTAGCTATTTTTTCCCTTCATCTTGCGGGGATTTC
CTCAATTTTAGGTGCTATTAATTTTATTACAACAATTATTAATATACGAATAAATAATTT
AGCATTTGATCAAATACCTTTATTTGTTTGAGCTGTTGGAATCACAGCATTTCTTCTTTT
ATTGTCCCTTCCCGTTTTAGCAGGAGCTATTACTATACTTTTAACAGATCGAAATCTAAA
TACTTCCTTTTTTGACCCAGCAGGAGGAGGAGATCCTATCCTTTAT
>Saturnia_ruda_HQ973325_China_COI
AACTTTATACTTTATTTTTGGAATTTGAGCAGGAATAGTTGGTACTTCTTTAAGATTACT
AATTCGAGCTGAATTAGGAACCCCTGGATCTTTAATTGGAGATGATCAAATTTATAACAC
TATTGTTACAGCTCATGCTTTTATTATAATTTTTTTCATAGTTATACCTATTATAATCGG
AGGATTTGGTAATTGATTGATTCCTTTAATACTAGGAGCCCCCGATATAGCTTTCCCACG
AATAAATAATATAAGTTTTTGATTATTGCCTCCTTCTTTAACTCTTTTAATTTCTAGAAG
AATTGTAGAAAATGGGGCAGGAACAGGATGAACAGTTTATCCCCCTTTATCCTCTAATAT
TGCCCACGGAGGAACTTCAGTAGATTTAGCTATTTTTTCCCTTCATCTTGCAGGTATTTC
TTCTATTTTAGGAGCTATTAATTTTATTACAACAATTATTAATATACGAATAAATAATTT
ATCATTTGATCAAATACCTTTATTTGTGTGAGCTGTTGGAATTACAGCTTTTCTTCTTTT
ATTATCTCTTCCTGTTTTAGCCGGAGCTATTACTATACTTTTAACAGATCGAAATTTAAA
TACTTCTTTCTTTGATCCTGCCGGAGGAGGAGACCCTATCCTTTAT
>Saturnia_ruda_HQ973326_China_COI
AACTTTATACTTTATTTTTGGAATTTGAGCAGGAATAGTTGGTACTTCTTTAAGATTACT
AATTCGAGCTGAATTAGGAACCCCTGGATCTTTAATTGGAGATGATCAAATTTATAACAC
TATTGTTACAGCTCATGCTTTTATTATAATTTTTTTCATAGTTATACCTATTATAATCGG
AGGATTTGGTAATTGATTGATTCCTTTAATACTAGGAGCCCCCGATATAGCTTTCCCACG
AATAAATAATATAAGTTTTTGATTATTGCCTCCTTCTTTAACTCTTTTAATTTCTAGAAG
AATTGTAGAAAATGGGGCAGGAACAGGATGAACAGTTTATCCCCCTTTATCCTCTAATAT
TGCCCACGGAGGAACTTCAGTAGATTTAGCTATTTTTTCCCTTCATCTTGCAGGTATTTC
TTCTATTTTAGGAGCTATTAATTTTATTACAACAATTATTAATATACGAATAAATAATTT
ATCATTTGATCAAATACCTTTATTTGTGTGAGCTGTTGGAATTACAGCTTTTCTTCTTTT
ATTATCTCTTCCTGTTTTAGCCGGAGCTATTACTATACTTTTAACAGATCGAAATTTAAA
TACTTCTTTCTTTGATCCTGCCGGAGGAGGAGACCCTATCCTTTAT
>Saturnia_ruda_HQ973327_China_COI
AACTTTATACTTTATTTTTGGAATTTGAGCAGGAATAGTTGGTACTTCTTTAAGATTACT
AATTCGAGCTGAATTAGGAACCCCTGGATCTTTAATTGGAGATGATCAAATTTATAACAC
TATTGTTACAGCTCATGCTTTTATTATAATTTTTTTCATAGTTATACCTATTATAATCGG
AGGATTTGGTAATTGATTGATTCCTTTAATACTAGGAGCCCCCGATATAGCTTTCCCACG
AATAAATAATATAAGTTTTTGATTATTGCCTCCTTCTTTAACTCTTTTAATTTCTAGAAG
AATTGTAGAAAATGGGGCAGGAACAGGATGAACAGTTTATCCCCCTTTATCCTCTAATAT
TGCCCACGGAGGAACTTCAGTAGATTTAGCTATTTTTTCCCTTCATCTTGCAGGTATTTC
TTCTATTTTAGGAGCTATTAATTTTATTACAACAATTATTAATATACGAATAAATAATTT
ATCATTTGATCAAATACCTTTATTTGTGTGAGCTGTTGGAATTACAGCTTTTCTTCTTTT
ATTATCTCTTCCTGTTTTAGCCGGAGCTATTACTATACTTTTAACAGATCGAAATTTAAA
TACTTCTTTCTTTGATCCTGCCGGAGGAGGAGACCCTATCCTTTAC
>Saturnia_ruda_HQ973328_China_COI
AACTTTATACTTTATTTTTGGAATTTGAGCAGGAATAGTTGGTACTTCTTTAAGATTACT
AATTCGAGCTGAATTAGGAACCCCTGGATCTTTAATTGGAGATGATCAAATTTATAACAC
TATTGTTACAGCTCATGCTTTTATTATAATTTTTTTCATAGTTATACCTATTATAATCGG
AGGATTTGGTAATTGATTGATTCCTTTAATACTAGGAGCCCCCGATATAGCTTTCCCACG
AATAAATAATATAAGTTTTTGATTATTGCCTCCTTCTTTAACTCTTTTAATTTCTAGAAG
AATTGTAGAAAATGGGGCAGGAACAGGATGAACAGTTTATCCCCCTTTATCCTCTAATAT
TGCCCACGGAGGAACTTCAGTAGATTTAGCTATTTTTTCCCTTCATCTTGCAGGTATTTC
TTCTATTTTAGGAGCTATTAATTTTATTACAACAATTATTAATATACGAATAAATAATTT
ATCATTTGATCAAATACCTTTATTTGTGTGAGCTGTTGGAATTACAGCTTTTCTTCTTTT
ATTATCTCTTCCTGTTTTAGCCGGAGCTATTACTATACTTTTAACAGATCGAAATTTAAA
TACTTCTTTCTTTGATCCTGCCGGAGGAGGAGACCCTATCCTTTAC
>Saturnia_saldaitisi_HQ973324_China_COI
AACTTTATACTTTATTTTTGGAATTTGAGCAGGAATAGTTGGAACTTCTTTAAGATTACT
AATTCGAGCTGAATTAGGAACCCCTGGATCTTTAATTGGAGATGACCAAATTTATAATAC
TATTGTTACAGCTCACGCTTTTATTATAATTTTTTTTATAGTTATACCTATCATAATCGG
AGGATTTGGTAATTGATTAATTCCTTTAATACTAGGAGCCCCCGATATAGCCTTCCCACG
AATAAATAATATAAGTTTTTGATTACTCCCCCCCTCTTTAACTCTTTTAATTTCTAGAAG
AATTGTAGAAAATGGAGCAGGAACAGGATGAACAGTATACCCTCCTTTATCCTCTAATAT
TGCCCATGGAGGAACTTCAGTAGACTTAGCTATTTTTTCCCTTCATCTTGCAGGTATTTC
TTCTATTTTAGGGGCTATTAATTTTATTACAACAATTATTAATATACGAATAAATAATTT
ATCATTTGATCAAATACCTTTATTTGTATGAGCTGTTGGAATTACAGCTTTTCTTCTTTT
ATTATCTCTACCTGTTTTAGCTGGAGCTATTACTATACTTTTAACAGATCGAAATTTAAA
TACTTCTTTTTTTGATCCTGCCGGAGGAGGAGACCCTATTCTTTAT
>Saturnia_sinanna_HQ579846_China_COI
AACTTTATACTTTATTTTTGGTATTTGAGCTGGAATAGTTGGTACTTCTTTAAGATTACT
AATTCGAGCTGAACTAGGAACCCCTGGATCTTTAATTGGAGATGATCAAATTTATAATAC
TATTGTAACAGCACATGCTTTTATTATAATTTTTTTTATAGTAATACCTATTATAATTGG
AGGATTTGGTAATTGACTAATTCCTCTAATACTTGGAGCCCCCGATATAGCTTTCCCACG
AATAAATAATATAAGTTTTTGACTATTACCCCCCTCTTTAACCCTGCTAATTTCTAGTAG
TATTGTAGAAAATGGAGCAGGAACAGGATGAACAGTTTACCCTCCCTTATCTTCTAATAT
TGCCCACGGAGGAACCTCAGTAGATTTAGCTATTTTTTCCCTTCATCTTGCAGGTATTTC
TTCAATTTTAGGGGCTATCAATTTTATTACAACAATTATTAATATACGAATAAATAATTT
ATCATTTGATCAAATACCTTTATTTGTATGAGCTGTTGGAATTACAGCATTTCTTCTCTT
ATTATCTCTCCCTGTATTAGCAGGGGCTATCACTATACTTTTAACAGATCGAAATTTAAA
CACCTCCTTTTTTGACCCAGCAGGAGGGGGAGATCCTATTCTTTAT
>Saturnia_sinanna_HQ579847_China_COI
AACTTTATACTTTATTTTTGGTATTTGAGCTGGAATAGTTGGTACTTCTTTAAGATTACT
AATTCGAGCTGAACTAGGAACCCCTGGATCTTTAATTGGAGATGATCAAATTTATAATAC
TATTGTAACAGCACATGCTTTTATTATAATTTTTTTTATAGTAATACCTATTATAATTGG
AGGATTTGGTAATTGACTAATTCCTCTAATACTTGGAGCCCCTGATATAGCTTTCCCACG
AATAAATAATATAAGTTTTTGACTATTACCCCCCTCTTTAACCCTACTAATTTCTAGTAG
TATTGTAGAAAATGGAGCAGGAACAGGATGAACAGTTTACCCCCCCTTATCTTCTAATAT
TGCCCACGGAGGAACCTCAGTAGATTTAGCTATTTTTTCCCTTCATCTTGCAGGTATTTC
TTCAATTTTAGGGGCTATCAATTTTATTACAACAATTATTAATATACGAATAAATAATTT
ATCATTTGATCAAATACCTTTATTTGTATGAGCTGTTGGAATTACAGCATTTCTTCTCTT
ATTATCTCTCCCTGTATTAGCAGGGGCTATCACTATACTTTTAACAGATCGAAATTTAAA
CACCTCCTTTTTTGACCCAGCAGGAGGGGGAGATCCTATTCTTTAT
>Saturnia_sinanna_HQ579848_China_COI
AACTTTATACTTTATTTTTGGTATTTGAGCTGGAATAGTTGGTACTTCTTTAAGATTACT
AATTCGAGCTGAACTAGGAACCCCTGGATCTTTAATTGGAGATGATCAAATTTATAATAC
TATTGTAACAGCACATGCTTTTATTATAATTTTTTTTATAGTAATACCTATTATAATTGG
AGGATTTGGTAATTGACTAATTCCTCTAATACTTGGAGCCCCTGATATAGCTTTCCCACG
AATAAATAATATAAGTTTTTGACTATTACCCCCCTCTTTAACCCTACTAATTTCTAGTAG
TATTGTAGAAAATGGAGCAGGAACAGGATGAACAGTTTACCCCCCCTTATCTTCTAATAT
TGCCCACGGAGGAACCTCAGTAGATTTAGCTATTTTTTCCCTTCATCTTGCAGGTATTTC
TTCAATTTTAGGGGCTATCAATTTTATTACAACAATTATTAATATACGAATAAATAATTT
ATCATTTGATCAAATACCTTTATTTGTATGAGCTGTTGGAATTACAGCATTTCTTCTCTT
ATTATCTCTCCCTGTATTAGCAGGGGCTATCACTATACTTTTAACAGATCGAAATTTAAA
CACCTCCTTTTTTGACCCAGCAGGAGGGGGAGATCCTATTCTTTAT
>Saturnia_sinanna_HQ579850_China_COI
AACTTTATACTTTATTTTTGGTATTTGAGCTGGAATAGTTGGTACTTCTTTAAGATTACT
AATTCGAGCTGAACTAGGAACCCCTGGATCTTTAATTGGAGATGATCAAATTTATAATAC
TATTGTAACAGCACATGCTTTTATTATAATTTTTTTTATAGTAATACCTATTATAATTGG
AGGATTTGGTAATTGACTAATTCCTCTAATACTTGGAGCCCCTGATATAGCTTTCCCACG
AATAAATAATATAAGTTTTTGGCTATTACCCCCCTCTTTAACCCTACTAATTTCTAGTAG
TATTGTAGAAAATGGAGCAGGAACAGGATGAACAGTTTACCCTCCCTTATCTTCTAATAT
TGCCCACGGAGGAACCTCAGTAGATTTAGCTATTTTTTCCCTTCATCTTGCAGGTATTTC
TTCAATTTTAGGGGCTATCAATTTTATTACAACAATTATTAATATACGAATAAATAATTT
ATCATTTGATCAAATACCTTTATTTGTATGAGCTGTTGGAATTACAGCATTTCTTCTCTT
ATTATCTCTCCCTGTATTAGCAGGGGCTATCACTATACTTTTAACAGATCGAAATTTAAA
CACCTCCTTTTTTGACCCAGCAGGAGGGGGAGATCCTATTCTTTAT
>Saturnia_sinanna_HQ579851_China_COI
AACTTTATACTTTATTTTTGGTATTTGAGCTGGAATAGTTGGTACTTCTTTAAGATTACT
AATTCGAGCTGAACTAGGAACCCCTGGATCTTTAATTGGAGATGATCAAATTTATAATAC
TATTGTAACAGCACATGCTTTTATTATAATTTTTTTTATAGTAATACCTATTATAATTGG
AGGATTTGGTAATTGACTAATTCCTCTAATACTTGGAGCCCCTGATATAGCTTTCCCACG
AATAAATAATATAAGTTTTTGGCTATTACCCCCCTCTTTAACCCTACTAATTTCTAGTAG
TATTGTAGAAAATGGAGCAGGAACAGGATGAACAGTTTACCCTCCCTTATCTTCTAATAT
TGCCCACGGAGGAACCTCAGTAGATTTAGCTATTTTTTCCCTTCATCTTGCAGGTATTTC
TTCAATTTTAGGGGCTATCAATTTTATTACAACAATTATTAATATACGAATAAATAATTT
ATCATTTGATCAAATACCTTTATTTGTATGAGCTGTTGGAATTACAGCATTTCTTCTCTT
ATTATCTCTCCCTGTATTAGCAGGGGCTATCACTATACTTTTAACAGATCGAAATTTAAA
CACCTCCTTTTTTGACCCAGCAGGAGGGGGAGATCCTATTCTTTAT
>Saturnia_sinanna_HQ579852_China_COI
AACTTTATACTTTATTTTTGGTATTTGAGCTGGAATAGTTGGTACTTCTTTAAGATTACT
AATTCGAGCTGAACTAGGAACCCCTGGATCTTTAATTGGAGATGATCAAATTTATAATAC
TATTGTAACAGCACATGCTTTTATTATAATTTTTTTTATAGTAATACCTATTATAATTGG
AGGATTTGGTAATTGACTAATTCCTCTAATACTTGGAGCCCCTGATATAGCTTTCCCACG
AATAAATAATATAAGTTTTTGACTATTACCCCCCTCTTTAACCCTACTAATTTCTAGTAG
TATTGTAGAAAATGGAGCAGGAACAGGATGAACAGTTTACCCCCCCTTATCTTCTAATAT
TGCCCACGGAGGAACCTCAGTAGATTTAGCTATTTTTTCCCTTCATCTTGCAGGTATTTC
TTCAATTTTAGGGGCTATCAATTTTATTACAACAATTATTAATATACGAATAAATAATTT
ATCATTTGATCAAATACCTTTATTTGTATGAGCTGTTGGAATTACAGCATTTCTTCTCTT
ATTATCTCTCCCTGTATTAGCAGGGGCTATCACTATACTTTTAACAGATCGAAATTTAAA
CACCTCCTTTTTTGACCCAGCAGGAGGGGGAGATCCTATTCTTTAT
>Saturnia_sinanna_HQ579853_China_COI
AACTTTATACTTTATTTTTGGTATTTGAGCTGGAATAGTTGGTACTTCTTTAAGATTACT
AATTCGAGCTGAACTAGGAACCCCTGGATCTTTAATTGGAGATGATCAAATTTATAATAC
TATTGTAACAGCACATGCTTTTATTATAATTTTTTTTATAGTAATACCTATTATAATTGG
AGGATTTGGTAATTGACTAATTCCTCTAATACTTGGAGCCCCTGATATAGCTTTCCCACG
AATAAATAATATAAGTTTTTGACTATTACCCCCCTCTTTAACCCTACTAATTTCTAGTAG
TATTGTAGAAAATGGAGCAGGAACAGGATGAACAGTTTACCCCCCCTTATCTTCTAATAT
TGCCCACGGAGGAACCTCAGTAGATTTAGCTATTTTTTCCCTTCATCTTGCAGGTATTTC
TTCAATTTTAGGGGCTATCAATTTTATTACAACAATTATTAATATACGAATAAATAATTT
ATCATTTGATCAAATACCTTTATTTGTATGAGCTGTTGGAATTACAGCATTTCTTCTCTT
ATTATCTCTCCCTGTATTAGCAGGGGCTATCACTATACTTTTAACAGATCGAAATTTAAA
CACCTCCTTTTTTGACCCAGCAGGAGGGGGAGATCCTATTCTTTAT
>Saturnia_sinanna_HQ579854_Vietnam_COI
AACTTTATACTTTATTTTTGGTATTTGAGCTGGAATAGTTGGTACTTCTTTAAGATTACT
AATTCGAGCTGAACTAGGAACCCCTGGATCTTTAATTGGAGATGATCAAATTTATAATAC
TATTGTAACAGCACATGCTTTTATTATAATTTTTTTTATAGTAATACCTATTATAATTGG
AGGATTTGGTAATTGACTAATTCCTCTAATACTTGGAGCCCCTGATATAGCTTTCCCACG
AATAAATAATATAAGTTTTTGACTATTACCCCCCTCTTTAACCCTATTAATTTCTAGTAG
TATTGTAGAAAATGGAGCAGGAACAGGATGAACAGTTTACCCTCCCTTATCTTCTAACAT
TGCCCACGGAGGAACCTCAGTAGATTTAGCTATTTTTTCCCTTCATCTTGCAGGTATTTC
TTCAATTTTAGGAGCTATCAATTTTATTACAACAATTATTAATATACGAATAAATAATTT
ATCATTTGATCAAATACCTTTATTTGTATGAGCTGTTGGAATTACAGCATTTCTTCTCTT
ATTGTCTCTCCCTGTATTAGCAGGGGCTATCACTATACTTTTAACAGATCGAAATTTAAA
CACCTCCTTTTTTGACCCAGCAGGAGGAGGAGATCCTATTCTTTAT
>Saturnia_sinanna_HQ579855_Vietnam_COI
AACTTTATACTTTATTTTTGGTATTTGAGCTGGAATAGTTGGTACTTCTTTAAGATTACT
AATTCGAGCTGAACTAGGAACCCCTGGATCTTTAATTGGAGATGATCAAATTTATAATAC
TATTGTAACAGCACATGCTTTTATTATAATTTTTTTTATAGTAATACCTATTATAATTGG
AGGATTTGGTAATTGACTAATTCCTCTAATACTTGGAGCCCCTGATATAGCTTTCCCACG
AATAAATAATATAAGTTTTTGACTATTACCCCCCTCTTTAACCCTATTAATTTCTAGTAG
TATTGTAGAAAATGGAGCAGGAACAGGATGAACAGTTTACCCTCCCTTATCTTCTAACAT
TGCCCACGGAGGAACCTCAGTAGATTTAGCTATTTTTTCCCTTCATCTTGCAGGTATTTC
TTCAATTTTAGGAGCTATCAATTTTATTACAACAATTATTAATATACGAATAAATAATTT
ATCATTTGATCAAATACCTTTATTTGTATGAGCTGTTGGAATTACAGCATTTCTTCTCTT
ATTGTCTCTCCCTGTATTAGCAGGGGCTATCACTATACTTTTAACAGATCGAAATTTAAA
CACCTCCTTTTTTGACCCAGCAGGAGGAGGAGATCCTATTCTTTAT
>Saturnia_sinanna_GU664291_Vietnam_COI
AACTTTATACTTTATTTTTGGTATTTGAGCTGGAATAGTTGGTACTTCTTTAAGATTACT
AATTCGAGCTGAACTAGGAACCCCTGGATCTTTAATTGGAGATGATCAAATTTATAATAC
TATTGTAACAGCACATGCTTTTATTATAATTTTTTTTATAGTAATACCTATTATAATTGG
AGGATTTGGTAATTGACTAATTCCTCTAATACTTGGAGCCCCTGATATAGCTTTCCCACG
AATAAATAATATAAGTTTTTGACTATTACCCCCCTCTTTAACCCTATTAATTTCTAGTAG
TATTGTAGAAAATGGAGCAGGAACAGGATGAACAGTTTACCCTCCCTTATCTTCTAACAT
TGCCCACGGAGGAACCTCAGTAGATTTAGCTATTTTTTCCCTTCATCTTGCAGGTATTTC
TTCAATTTTAGGAGCTATCAATTTTATTACAACAATTATTAATATACGAATAAATAATTT
ATCATTTGATCAAATACCTTTATTTGTATGAGCTGTTGGAATTACAGCATTTCTTCTCTT
ATTATCTCTCCCTGTATTAGCAGGGGCTATCACTATACTTTTAACAGATCGAAATTTAAA
CACCTCCTTTTTTGACCCAGCAGGAGGAGGAGATCCTATTCTTTAT
>Saturnia_zuleika_GU702973_Bhutan_COI
AACTTTATACTTTATTTTTGGAATTTGAGCTGGAATAGTTGGTACTTCTTTAAGATTATT
AATTCGAGCTGAATTAGGAACCCCCGGATCTTTAATTGGAGATGACCAAATTTATAATAC
TATTGTAACAGCTCATGCTTTTATTATAATTTTTTTTATAGTAATACCAATCATAATTGG
AGGATTTGGAAATTGACTAGTACCTTTGATATTAGGCGCCCCTGATATAGCTTTTCCACG
AATAAATAATATAAGTTTTTGGTTATTGCCCCCTTCTTTAACTCTTTTAATTTCTAGAAG
AATTGTAGAAAATGGAGCAGGAACAGGATGAACAGTTTACCCCCCTTTATCTTCTAATAT
TGCTCATAGAGGAACTTCAGTAGATTTAGCTATTTTTTCCCTTCATCTTGCTGGAATTTC
TTCAATTTTAGGGGCTATTAATTTTATTACTACAATTATTAATATACGAATAAATAATTT
AGCATTTGATCAAATACCTTTATTTATTTGAGCTGTAGGAATTACAGCTTTTCTTCTTTT
ATTATCTCTTCCTGTTTTAGCTGGAGCTATTACTATACTTTTAACAGATCGAAATTTAAA
TACTTCTTTTTTTGACCCCGCAGGGGGAGGAGACCCTATTCTTTAT
>Saturnia_zuleika_GU702974_Nepal_COI
AACTTTATACTTTATTTTTGGAATTTGAGCTGGAATAGTTGGTACTTCTTTAAGATTATT
AATTCGAGCTGAATTAGGAACCCCCGGATCTTTAATTGGAGATGACCAAATTTATAATAC
TATTGTAACAGCTCATGCTTTTATTATAATTTTTTTTATAGTAATACCAATCATAATTGG
AGGATTTGGAAATTGACTAGTACCTTTGATATTAGGCGCCCCTGATATAGCTTTTCCACG
AATAAATAATATAAGTTTTTGATTATTACCCCCTTCTTTAACTCTTTTAATTTCTAGAAG
AATTGTAGAAAATGGAGCAGGGACAGGATGAACAGTTTACCCCCCTTTATCTTCTAATAT
TGCTCATAGAGGAACTTCAGTAGATTTAGCTATTTTTTCCCTCCATCTTGCTGGGATTTC
TTCAATTTTAGGAGCTATTAATTTTATTACTACAATTATTAATATACGAATAAATAATTT
AGCATTTGATCAAATACCTTTATTTATTTGAGCTGTAGGAATTACAGCTTTTCTTCTTTT
ATTATCTCTTCCTGTTTTAGCTGGAGCTATTACTATACTTTTAACAGATCGAAATTTAAA
TACTTCTTTTTTTGACCCCGCAGGGGGAGGAGACCCTATTCTTTAT
>Saturnia_zuleika_GU702975_India_COI
AACTTTATACTTTATTTTTGGAATTTGAGCTGGAATAGTTGGTACTTCTTTAAGATTATT
AATTCGAGCTGAATTAGGAACCCCCGGATCTTTAATTGGAGATGACCAAATTTATAATAC
TATTGTAACAGCTCATGCTTTTATTATAATTTTTTTTATAGTAATACCAATCATAATTGG
AGGATTTGGAAATTGGCTAGTACCTTTGATATTAGGCGCCCCTGATATAGCTTTCCCGCG
AATAAATAATATAAGTTTTTGATTATTACCCCCTTCTTTAACTCTTTTAATTTCTAGAAG
AATTGTAGAAAATGGAGCAGGAACAGGATGAACAGTTTACCCCCCTTTATCTTCTAATAT
TGCTCATAGAGGAACTTCAGTAGATTTAGCTATTTTTTCCCTTCATCTTGCTGGAATTTC
TTCAATTTTAGGGGCTATTAATTTTATTACTACAATTATTAATATACGAATAAATAATTT
AGCATTTGATCAAATACCTTTATTTATTTGAGCTGTAGGAATTACAGCTTTTCTTCTTTT
ATTATCTCTTCCTGTTTTAGCTGGAGCTATTACTATACTTTTAACAGATCGAAATTTAAA
TACTTCTTTTTTTGACCCCGCAGGGGGAGGAGACCCTATTCTTTAT
>Saturnia_zuleika_GU703392_India_COI
AACTTTATACTTTATTTTTGGAATTTGAGCTGGAATAGTTGGTACTTCTTTAAGATTATT
AATTCGAGCTGAATTAGGAACCCCCGGATCTTTAATTGGAGATGACCAAATTTATAATAC
TATTGTAACAGCTCATGCTTTTATTATAATTTTTTTTATAGTAATACCAATCATAATTGG
AGGATTTGGAAATTGACTAGTACCTTTGATATTAGGCGCCCCTGATATAGCTTTTCCACG
AATAAATAATATAAGTTTTTGATTATTGCCCCCTTCTTTAACTCTTTTAATTTCTAGAAG
AATTGTAGAAAATGGAGCAGGAACAGGATGAACAGTTTACCCCCCTTTATCTTCTAATAT
TGCTCATAGAGGAACTTCAGTAGATTTAGCTATTTTTTCCCTTCATCTTGCTGGAATTTC
TTCAATTTTAGGGGCTATTAATTTTATTACTACAATTATTAATATACGAATAAATAATTT
AGCATTTGATCAAATACCTTTATTTATTTGAGCTGTAGGAATTACAGCTTTTCTTCTTTT
ATTATCTCTTCCTGTTTTAGCTGGAGCTATTACTATACTTTTAACAGATCGAAATTTAAA
TACTTCTTTTTTTGACCCCGCAGGGGGAGGAGACCCTATTCTTTAT
>Saturnia_zuleika_GU703393_India_COI
AACTTTATACTTTATTTTTGGAATTTGAGCTGGAATAGTTGGTACTTCTTTAAGATTATT
AATTCGAGCTGAATTAGGAACCCCCGGATCTTTAATTGGAGATGACCAAATTTATAATAC
TATTGTAACAGCTCATGCTTTTATTATAATTTTTTTTATAGTAATACCAATCATAATTGG
AGGATTTGGAAATTGACTAGTACCTTTGATATTAGGCGCCCCTGATATAGCTTTTCCACG
AATAAATAATATAAGTTTTTGATTATTGCCCCCTTCTTTAACTCTTTTAATTTTTAGAAG
AATTGTAGAAAATGGAGCAGGAACAGGATGAACAGTTTACCCCCCTTTATCTTCTAATAT
TGCTCATAGAGGAACTTCAGTAGATTTAGCTATTTTTTCCCTTCATCTTGCTGGAATTTC
TTCAATTTTAGGGGCTATTAATTTTATTACTACAATTATTAATATACGAATAAATAATTT
AGCATTTGATCAAATACCTTTATTTATTTGAGCTGTAGGAATTACAGCTTTTCTTCTTTT
ATTATCTCTTCCTGTTTTAGCTGGAGCTATTACTATACTTTTAACAGATCGAAATTTAAA
TACTTCTTTTTTTGACCCCGCAGGGGGAGGAGA?????????????
>Saturnia_zuleika_GU703394_India_COI
AACTTTATACTTTATTTTTGGAATTTGAGCTGGAATAGTTGGTACTTCTTTAAGATTATT
AATTCGAGCTGAATTAGGAACCCCCGGATCTTTAATTGGAGATGACCAAATTTATAATAC
TATTGTAACAGCTCATGCTTTTATTATAATTTTTTTTATAGTAATACCAATCATAATTGG
AGGATTTGGAAATTGACTAGTACCTTTGATATTAGGCGCCCCTGATATAGCTTTTCCACG
AATAAATAATATAAGTTTTTGATTATTGCCCCCTTCTTTAACTCTTTTAATTTCTAGAAG
AATTGTAGAAAATGGAGCAGGAACAGGATGAACAGTTTACCCCCCTTTATCTTCTAATAT
TGCTCATAGAGGAACTTCAGTAGATTTAGCTATTTTTTCCCTTCATCTTGCTGGAATTTC
TTCAATTTTAGGGGCTATTAATTTTATTACTACAATTATTAATATACGAATAAATAATTT
AGCATTTGATCAAATACCTTTATTTATTTGAGCTGTAGGAATTACAGCTTTTCTTCTTTT
ATTATCTCTTCCTGTTTTAGCTGGAGCTATTACTATACTTTTAACAGATCGAAATTTAAA
TACTTCTTTTTTTGACCCCGCAGGGGGAGGAGACCCTATTCTTTAT
>Saturnia_zuleika_GU703395_India_COI
AACTTTATACTTTATTTTTGGAATTTGAGCTGGAATAGTTGGTACTTCTTTAAGATTATT
AATTCGAGCTGAATTAGGAACCCCCGGATCTTTAATTGGAGATGACCAAATTTATAATAC
TATTGTAACAGCTCATGCTTTTATTATAATTTTTTTTATAGTAATACCAATCATAATTGG
AGGATTTGGAAATTGACTAGTACCTTTGATATTAGGCGCCCCTGATATAGCTTTCCCACG
AATAAATAATATAAGTTTTTGATTATTGCCCCCTTCTTTAACTCTTTTAATTTCTAGAAG
AATTGTAGAAAATGGAGCAGGAACAGGATGAACAGTTTACTCCCTTTTATCTTCTAATAT
TGCTCATAGAGGAACTTCAGTAGATTTAGCTATTTTTTCCCTTCATCTTGCTGGAATTTC
TTCAATTTTAGGGGCTATTAATTTTATTACTACAATTATTAATATACGAATAAATAATTT
AGCATTTGATCAAATACCTTTATTTATTTGAGCTGTAGGAATTACAGCTTTTCTTCTTTT
ATTATCTCTTCCTGTTTTAGCTGGAGCTATTACTATACTTTTAACAGATCGAAATTTAAA
TACTTCTTTTTTTGACCCCGCAGGGGGAGGAGAC????????????
>Saturnia_thibeta_pahangensis_GU703247_Malaysia_COI
AACTTTATATTTTATCTTTGGAATTTGAGCAGGAATAGTTGGTACTTCTTTAAGATTACT
AATTCGAGCTGAATTAGGAACCCCTGGATCTTTAATTGGAGATGACCAAATTTATAATAC
TATTGTAACAGCTCATGCTTTTATTATAATTTTTTTTATAGTAATACCTATTATAATTGG
AGGATTTGGTAATTGATTAATTCCTTTAATATTAGGAGCCCCTGATATAGCTTTCCCACG
AATAAATAATATAAGTTTTTGATTATTACCCCCCTCTCTAACTCTTTTAATTTCTAGAAG
AATTGTAGAAAATGGGGCTGGGACAGGATGAACAGTTTATCCTCCTTTATCCTCTAACAT
TGCTCACGGAGGAACTTCAGTAGATTTAGCTATTTTTTCTCTTCACCTTGCTGGAATTTC
TTCTATTTTAGGAGCTATCAATTTTATTACAACAATTATTAATATACGAATAAATAATTT
ATCATTTGATCAAATACCTTTATTTGTATGAGCTGTTGGAATTACAGCTTTCCTTCTTTT
ATTATCTCTCCCTGTTTTAGCCGGAGCTATTACTATACTTTTAACAGATCGAAATTTAAA
TACCTCTTTTTTTGATCCAGCAGGAGGAGGAGATCCTATTCTTTAT
>Saturnia_thibeta_pahangensis_GU703248_Malaysia_COI
AACTTTATATTTTATCTTTGGAATTTGAGCAGGAATAGTTGGTACTTCTTTAAGATTACT
AATTCGAGCTGAATTAGGAACCCCTGGATCTTTAATTGGAGATGACCAAATTTATAATAC
TATTGTAACAGCTCATGCTTTTATTATAATTTTTTTTATAGTAATACCTATTATAATTGG
AGGATTTGGTAATTGATTAATTCCTTTAATATTAGGAGCCCCTGATATAGCTTTCCCACG
AATAAATAATATAAGTTTTTGATTATTACCCCCCTCTCTAACTCTTTTAATTTCTAGAAG
AATTGTAGAAAATGGGGCTGGGACAGGATGAACAGTTTATCCTCCTTTATCCTCTAACAT
TGCTCACGGAGGAACTTCAGTAGATTTAGCTATTTTTTCTCTTCACCTTGCTGGAATTTC
TTCTATTTTAGGAGCTATCAATTTTATTACAACAATTATTAATATACGAATAAATAATTT
ATCATTTGATCAAATACCTTTATTTGTATGAGCTGTTGGAATTACAGCTTTCCTTCTTTT
ATTATCTCTCCCTGTTTTAGCCGGAGCTATTACTATACTTTTAACAGATCGAAATTTAAA
TACCTCTTTTTTTGATCCAGCAGGAGGAGGAGATCCTATTCTTTAT
>Saturnia_thibeta_pahangensis_GU664030_Malaysia_COI
AACTTTATATTTTATCTTTGGAATTTGAGCAGGAATAGTTGGTACTTCTTTAAGATTACT
AATTCGAGCTGAATTAGGAACCCCTGGATCTTTAATTGGAGATGACCAAATTTATAATAC
TATTGTAACAGCTCATGCTTTTATTATAATTTTTTTTATAGTAATACCTATTATAATTGG
AGGATTTGGTAATTGATTAATTCCTTTAATATTAGGAGCCCCTGATATAGCTTTCCCACG
AATAAATAATATAAGTTTTTGATTATTACCCCCCTCTCTAACTCTTTTAATTTCTAGAAG
AATTGTAGAAAATGGGGCTGGGACAGGATGAACAGTTTATCCTCCTTTATCCTCTAACAT
TGCTCACGGAGGAACTTCAGTAGATTTAGCTATTTTTTCTCTTCACCTTGCTGGAATTTC
TTCTATTTTAGGAGCTATCAATTTTATTACAACAATTATTAATATACGAATAAATAATTT
ATCATTTGATCAAATACCTTTATTTGTATGAGCTGTTGGAATTACAGCTTTCCTTCTTTT
ATTATCTCTCCCTGTTTTAGCCGGAGCTATTACTATACTTTTAACAGATCGAAATTTAAA
TACCTCTTTTTTTGATCCAGCAGGAGGAGGAGATCCTATTCTTTAT
>Saturnia_thibeta_pahangensis_GU664031_Malaysia_COI
AACTTTATATTTTATCTTTGGAATTTGAGCAGGAATAGTTGGTACTTCTTTAAGATTACT
AATTCGAGCTGAATTAGGAACCCCTGGATCTTTAATTGGAGATGACCAAATTTATAATAC
TATTGTAACAGCTCATGCTTTTATTATAATTTTTTTTATAGTAATACCTATTATAATTGG
AGGATTTGGTAATTGATTAATTCCTTTAATATTAGGAGCCCCTGATATAGCTTTCCCACG
AATAAATAATATAAGTTTTTGATTATTACCCCCCTCTCTAACTCTTTTAATTTCTAGAAG
AATTGTAGAAAATGGGGCTGGGACAGGATGAACAGTTTATCCTCCTTTATCCTCTAACAT
TGCTCACGGAGGAACTTCAGTAGATTTAGCTATTTTTTCTCTTCACCTTGCTGGAATTTC
TTCTATTTTAGGAGCTATCAATTTTATTACAACAATTATTAATATACGAATAAATAATTT
ATCATTTGATCAAATACCTTTATTTGTATGAGCTGTTGGAATTACAGCTTTCCTTCTTTT
ATTATCTCTCCCTGTTTTAGCCGGAGCTATTACTATACTTTTAACAGATCGAAATTTAAA
TACCTCTTTTTTTGATCCAGCAGGAGGAGGAGATCCTATTCTTTAT
>Saturnia_thibeta_pahangensis_GU702981_Malaysia_COI
AACTTTATATTTTATCTTTGGAATTTGAGCAGGAATAGTTGGTACTTCTTTAAGATTACT
AATTCGAGCTGAATTAGGAACCCCTGGATCTTTAATTGGAGATGACCAAATTTATAATAC
TATTGTAACAGCTCATGCTTTTATTATAATTTTTTTTATAGTAATACCTATTATAATTGG
AGGATTTGGTAATTGATTAATTCCTTTAATATTAGGAGCCCCTGATATAGCTTTCCCACG
AATAAATAATATAAGTTTTTGATTATTACCCCCCTCTCTAACTCTTTTAATTTCTAGAAG
AATTGTAGAAAATGGGGCTGGGACAGGATGAACAGTTTATCCTCCTTTATCCTCTAACAT
TGCTCACGGAGGAACTTCAGTAGATTTAGCTATTTTTTCTCTTCACCTTGCTGGAATTTC
TTCTATTTTAGGAGCTATCAATTTTATTACAACAATTATTAATATACGAATAAATAATTT
ATCATTTGATCAAATACCTTTATTTGTATGAGCTGTTGGAATTACAGCTTTCCTTCTTTT
ATTATCTCTCCCTGTTTTAGCCGGAGCTATTACTATACTTTTAACAGATCGAAATTTAAA
TACCTCTTTTTTTGATCCAGCAGGAGGAGGAGATCCTATTCTTTAT
>Saturnia_thibeta_KR872403_India_COI
????????????????????????????????????????????????????????????
????CGAGCTGAATTAGGTACCCCAGGATCTTTAATTGGAGATGACCAAATTTATAATAC
TATTGTAACAGCTCATGCTTTTATTATAATTTTTTTTATAGTAATACCTATTATAATTGG
AGGATTTGGAAATTGATTAATTCCTTTAATATTAGGAGCCCCTGATATAGCTTTCCCACG
AATAAATAATATAAGTTTTTGATTATTACCTCCCTCTCTTACTCTTTTAATTTCTAGAAG
AATTGTAGAAAATGGAGCTGGGACAGGATGAACAGTTTATCCCCCTTTATCCTCTAACAT
TGCCCATGGAGGAACTTCAGTAGATTTAGCTATTTTTTCCCTTCATCTTGCTGGAATTTC
TTCTATTTTAGGAGCTATTAATTTTATTACTACAATTATTAATATACGAATAAATAATTT
ATCATTTGATCAAATACCTTTATTTGTATGAGCTGTTGGAATTACAGCTTTCCTTCTTTT
ATTATCTCTCCCTGTTTTAGCTGGAGCTATTACAATACTTTTAACAGATCGAAATTTAAA
TACTTCTTTTTTCGACCCAGCAGGGGGAGGAGATCCTATTTTATAC
>Saturnia_thibeta_okurai_22
AACTTTATATTTTATCTTTGGAATTTGGGCAGGAATAGTTGGTACTTCTTTAAGATTACT
AATTCGAGCTGAATTAGGAACCCCTGGATCTTTAATTGGAGATGACCAAATTTATAATAC
TATTGTAACAGCTCATGCTTTTATTATAATTTTTTTTATAGTAATACCTATTATAATTGG
AGGATTTGGGAATTGATTAATTCCTTTAATATTAGGAGCCCCTGATATAGCTTTTCCACG
AATAAATAATATAAGTTTTTGATTATTACCCCCCTCTCTAACTCTTTTAATTTCTAGAAG
AATTGTAGAAAATGGAGCTGGAACAGGATGAACAGTTTACCCCCCTTTATCCTCTAATAT
TGCTCATGGAGGAACTTCAGTAGACTTAGCTATTTTTTCCCTGCATCTTGCTGGAATTTC
TTCTATTTTAGGAGCTATTAATTTTATTACAACAATTATTAATATGCGAATAAATAATTT
ATCATTTGATCAAATACCTTTATTTGTATGAGCTGTTGGAATTACAGCTTTTCTTCTTTT
ATTATCTCTCCCTGTTTTAGCTGGAGCTATTACAATACTTTTAACAGATCGAAATTTAAA
TACTTCTTTTTTTGATCCAGCAGGAGGAGGAGACCCCATTCTCTAT
>Salassa_lemaii_MZUWSM9_KJ624750_COI
TACTTTATATTTTATTTTTGGAATTTGATCTGGAATAGTTGGAACTTCTCTTAGTCTACT
CATCCGAGCAGAATTAGGAACTCCTGGATCTTTAATTGGTGATGACCAAATTTATAATAC
TATTGTTACTGCCCATGCTTTCATTATAATTTTTTTTATAGTTATGCCAATTATAATTGG
AGGATTTGGAAATTGATTAGTTCCCTTAATGTTAGGAGCCCCTGATATAGCTTTCCCTCG
AATAAACAATATAAGTTTCTGACTTCTACCCCCCTCTTTAACTCTTTTAATCTCTAGAAG
AATTGTAGAAAATGGAGCTGGAACAGGATGAACAGTCTACCCCCCACTATCATCTAATAT
TGCCCACGGAGGTTCCTCCGTAGACTTAGCTATTTTTTCCCTTCATTTAGCTGGAATTTC
TTCAATTTTAGGAGCAATTAATTTTATTACAACAATTATTAATATACGATTAAATAACAT
ATCTTTTGATCAAATACCTTTATTTGTTTGAGCTGTAGGAATTACAGCCTTTTTACTCCT
TTTATCTCTCCCCGTACTAGCTGGAGCTATTACAATATTATTAACTGACCGTAATTTGAA
TACTTCATTTTTTGATCCTGCTGGAGGAGGAGATCCTATTTTATAC
>Salassa_tonkiniana_MZUWSM13_KF164825_COI
AACTTTATATTTTATTTTTGGAATTTGATCTGGAATAGTTGGTACCTCTCTTAGTTTATT
AATTCGAGCAGAATTAGGAACTCCGGGATCTTTAATTGGAGATGACCAAATTTATAATAC
TATTGTTACTGCTCATGCTTTTATTATAATTTTTTTCATAGTTATGCCAATTATAATTGG
AGGATTCGGAAATTGATTAGTCCCTTTAATATTAGGAGCTCCTGACATAGCTTTCCCTCG
AATAAATAATATAAGTTTTTGATTATTACCTCCATCTTTAACTCTTTTAATTTCTAGAAG
TATTGTAGAAAATGGAGCTGGAACAGGATGAACAGTATATCCCCCACTATCATCAAATAT
TGCTCATGGAGGCTCTTCTGTTGATTTAGCTATTTTTTCTCTTCATTTGGCAGGTATTTC
TTCTATTTTAGGGGCAATTAATTTTATTACAACAATTATTAATATACGATTAAATAATAT
ATCTTTTGATCAAATACCTCTTTTTGTTTGAGCTGTCGGAATTACAGCTTTTTTACTTCT
TTTATCTCTTCCAGTTTTAGCAGGAGCTATTACTATATTATTAACTGATCGTAATCTAAA
TACTTCATTTTTTGATCCTGCTGGAGGAGGAGATCCTATTTTATAC
