# Supplementary material for: Differentiation patterns of emperor moths (Lepidoptera: Saturniidae: Saturniinae) of a continental island: divergent evolutionary history driven by Pleistocene glaciations
Source: PeerJ. 2022 Apr 18;10:e13240. doi: 10.7717/peerj.13240 (PMC9022646; doi:10.7717/peerj.13240)
Supplement: Supplemental Information 14 — Taxon and ID, collection Locality, latitude & longitude, and accession number for genes of each saturnid moth. Sequences downloaded from NCBI for genetic divergence analysis are listed below the dashed line [file peerj-10-13240-s014.xlsx]

## Sheet: 工作表1
Table S1. Taxon and ID, collection Locality, Latitude & Longitude, and accession number for genes of each saturniine moth. Sequences downloaded from NCBI for genetic divergence analysis are listed below the dashed line
Taxon	ID	Collection Locality	Latitude & Longitude	COI	16S rDNA	28S rDNA	BOLD_Sequence ID
Actias sinensis sinensis	42	Vietnam: Melinh	N20°34', E106°18'	AB533547	AB841436	AB841488	–
	43	Vietnam: Melinh	N20°34', E106°18'	AB533548	AB841437	AB841489	–
	47	Vietnam: Melinh	N20°34', E106°18'	AB533546	AB841438	AB841490	–
Actias sinensis subaurea	3	Taiwan: Nantou	N24°03', E121°09'	AB533549	AB841439	AB841491	–
	13	Taiwan: Nantou	N24°01', E121°06'	AB533550	AB841440	AB841492	–
	29	Taiwan: Nantou	N24°01', E121°08'	AB533551	AB841441	AB841493	–
Actias neidhoeferi	18	Taiwan: Taichung	N24°18', E121°06'	AB533552	AB841429	AB841481	–
Actias ningpoana ningtaiwana	2	Taiwan: Nantou	N24°03', E121°09'	AB533553	AB841430	AB841482	–
	15	Taiwan: Nantou	N24°01', E121°08'	AB533554	AB841431	AB841483	–
	20	Taiwan: Nantou	N24°01', E121°06'	AB533555	AB841432	AB841484	–
	33	Taiwan: Matsu	N26°13', E120°00'	AB533556	AB841433	AB841485	–
	34	Taiwan: Matsu	N26°13', E119°58'	AB533557	AB841434	AB841486	–
Actias ningpoana ningpoana	56	China: Hong Kong	N22°29', E114°10'	AB533558	AB841435	AB841487	–
Antheraea formosana	7	Taiwan: Kaohsiung	N23°03', E120°45'	AB533559	AB841442	AB841494	–
	35	Taiwan: Taipei	N24°55', E121°21'	AB533560	AB841443	AB841495	–
Antheraea frithi tonkinensis	44	Vietnam: Melinh	N20°34', E106°18'	AB533561	AB841444	AB841496	–
	45	Vietnam: Melinh	N20°34', E106°18'	AB533562	AB841445	AB841497	–
	46	Vietnam: Melinh	N20°34', E106°18'	AB533563	AB841446	AB841498	–
Antheraea pernyi	9	Taiwan: Nantou	N24°03', E121°09'	AB533564	AB841447	AB841499	–
	10	Taiwan: Nantou	N24°04', E121°10'	AB533565	AB841448	AB841500	–
	11	Taiwan: Nantou	N24°01', E121°06'	AB533566	AB841449	AB841501	–
	17	Taiwan: Nantou	N24°01', E121°05'	AB533567	AB841450	AB841502	–
	19	Taiwan: Taoyuan	N24°40', E121°22'	AB533568	AB841451	AB841503	–
	27	Taiwan: Taoyuan	N24°40', E121°22'	AB533569	AB841452	AB841504	–
Antheraea superba	8	Taiwan: Nantou	N24°03', E121°09'	AB533570	AB841453	AB841505	–
	30	Taiwan: Nantou	N24°03', E121°09'	AB533571	AB841454	AB841506	–
	37	Taiwan: Taichung	N24°21', E121°18'	AB533572	AB841455	AB841507	–
	38	Taiwan: Taichung	N24°21', E121°18'	AB533573	AB841456	AB841508	–
	39	Taiwan: Taichung	N24°21', E121°18'	AB533574	AB841457	AB841509	–
	40	Taiwan: Taichung	N24°21', E121°18'	AB533575	AB841458	AB841510	–
	41	Taiwan: Taichung	N24°21', E121°18'	AB533576	AB841459	AB841511	–
Attacus atlas	12	Taiwan: Hualien	N23°55', E121°30'	AB533578	AB841460	AB841512	–
	21	Taiwan: Yunlin	N23°43', E120°37'	AB533579	AB841461	AB841513	–
	36	Taiwan: Taipei	N24°49', E121°27'	AB533580	AB841462	AB841514	–
	48	Vietnam: Melinh	N20°34', E106°18'	AB533577	AB841463	AB841515	–
Loepa formosensis	5	Taiwan: Kaohsiung	N23°03', E120°45'	AB533585	AB841464	AB841516	–
	14	Taiwan: Nantou	N24°01', E121°08'	AB533586	AB841465	AB841517	–
	49	Taiwan: Nantou	N24°04', E121°08'	AB533587	AB841466	AB841518	–
Loepa mirandula	26	Taiwan: Yilan	N24°23', E121°20'	AB533588	AB841467	AB841519	–
Rhodinia verecunda	4	Taiwan: Nantou	N24°06', E121°11'	AB533589	AB841468	AB841520	–
	24	Taiwan: Nantou	N24°06', E121°11'	AB533590	AB841469	AB841521	–
	25	Taiwan: Nantou	N24°06', E121°11'	AB533591	AB841470	AB841522	–
	32	Taiwan: Taichung	N24°21', E121°18'	AB533592	AB841471	AB841523	–
Samia wangi	16	Taiwan: Yilan	N24°49', E121°45'	AB533593	AB841472	AB841524	–
	28	Taiwan: Nantou	N24°01', E121°05'	AB533594	AB841473	AB841525	–
Saturnia japonica arisana	31	Taiwan: Taichung	N24°21', E121°18'	AB533595	AB841474	AB841526	–
Saturnia fukudai	23	Taiwan: Nantou	N24°06', E121°11'	AB533596	AB841475	AB841527	–
Saturnia pyretorum	52	Taiwan: Maioli	N24°23', E120°46'	AB533581	AB841476	AB841528	–
	53	Taiwan: Maioli	N24°23', E120°46'	AB533582	AB841477	AB841529	–
	54	Taiwan: Maioli	N24°23', E120°46'	AB533583	AB841478	AB841530	–
	55	Taiwan: Maioli	N24°23', E120°46'	AB533584	AB841479	AB841531	–
Saturnia thibeta okurai	22	Taiwan: Taichung	N24°18', E121°06'	AB533597	AB841480	AB841532	–
Actias artemis aliena	–	Korea	–	KF927042	KF927042	–	–
Actias gnoma gnoma	–	Japan: Honshu, N. Nagano, Otani vill.	36.83°, 137.9°	–	–	–	SASKA058-07
	–	Japan: Honshu, N. Nagano, Otani vill.	36.83°, 137.9°	–	–	–	SASKA059-07
	–	Japan: Honshu, N. Nagano, Otani vill.	36.83°, 137.9°	–	–	–	SASKA060-07
	–	China: Liaoning, Liaolin	41.23°, 124.706°	–	–	–	SASNA909-09
	–	Japan:Honshu, Otani village	36.83°, 137.9°	–	–	–	SASNA935-09
	–	Japan: Honshu, Otani village	36.83°, 137.9°	–	–	–	SASNA936-09
	–	South Korea: Chungnam, Keumsan, Majon	36.1893°, 127.468°	–	–	–	SATWB005-07
	–	Japan	–	–	–	–	SATWB006-07
	–	Japan	–	–	–	–	SATWA313-07
Actias groenendaeli	–	Indonesia: Flores	–	HM208692	–	–	–
	–	Indonesia: Flores	–	HM208693	–	–	–
Actias groenendaeli acutapex	–	Indonesia: Nusa Tenggara Timur	–	HM208694	–	–	–
	–	Indonesia: Sumba	–	HM208695	–	–	–
	–	Indonesia: Sumba	–	HM208696	–	–	–
	–	Indonesia: Sumba	–	GU703330	–	–	–
Actias groenendaeli sumbawaensis	–	Indonesia: Sumbawa Island	–	HM208697	–	–	–
	–	Indonesia: Sumbawa Island	–	HM208698	–	–	–
	–	Indonesia: Sumbawa Island	–	HM208699	–	–	–
Actias groenendaeli timorensis	–	Indonesia: Timor Island	–	HM208700	–	–	–
	–	Indonesia: Timor Island	–	HM208701	–	–	–
	–	Indonesia: Timor Island	–	GU703331	–	–	–
Actias isis	–	Indonesia: Sulawesi Island	–	HM383793	–	–	–
	–	Indonesia: Sulawesi Island	–	HM383815	–	–	–
Actias laovieta	–	Vietnam: Lam Dong, Nam Ban village	11.8189°, 108.35°	–	–	–	SASNA877-09
	–	Laos: Attapu	–	–	–	–	SASNC1554-12
	–	Laos: Xekong	–	–	–	–	SASNC1936-12
Actias maenas	–	India: Mizoram	–	KJ624747	–	–	–
	–	India: Mizoram	–	KC953839	–	–	–
	–	India: Mizoram	–	KC968958	–	–	–
	–	India: Mizoram	–	–	KF164819	–	–
Actias parasinensis	–	Bhutan	–	GU663899	–	–	–
	–	Bhutan	–	GU663903	–	–	–
	–	Bhutan	–	GU663904	–	–	–
Actias ningpoana ninghainana	–	China: Hainan	18.883°, 109.717°	–	–	–	SPRBA074-08
	–	China: Hainan, Wuzhi Mt.	18.92°, 109.73°	–	–	–	SASNA882-09
	–	China: Hainan	18.883°, 109.717°	–	–	–	SPRBA073-08
	–	China: Jiangxi, 50 km SE Yingtan	27.9333°, 117.417°	–	–	–	SASNA890-09
Actias ningpoana ningpoana	–	China	–	–	–	–	SATWB105-08
	–	China: Sichuan	–	–	–	–	SATWA229-07
	–	China: Sichuan	–	–	–	–	SATWA230-07
	–	China: Gansu	–	–	–	–	SATWA236-07
	–	China: Anhui	–	JX186589	JX186589	–	–
	–	China: Tibet, Famu Dui	29.68°, 94.354°	–	–	–	SASNA875-09
	–	Vietnam: Tam Dao, North Vietnam, Tam Dao env.	21.45°, 105.65°	–	–	–	SASNA878-09
	–	China: Guangdong, Luyuan	–	–	–	–	SASNA881-09
	–	China: Guangxi, Dayaoshan	23.45°, 109.45°	–	–	–	SASNA885-09
	–	China: Guangxi, Dayao Shan	23.75°, 109.75°	–	–	–	SASNA886-09
	–	China: Jiangxi, Yangjialing	27.83°, 117.82°	–	–	–	SASNA887-09
	–	China: Jiangxi, Meilin	28.79°, 115.76°	–	–	–	SASNA889-09
	–	China: Sichuan, Emei Shan	29.544°, 103.367°	–	–	–	SASNA891-09
	–	China: Sichuan, Wanyuan	32.5°, 108.5°	–	–	–	SASNA892-09
	–	China: Sichuan, Danba env.	30.54°, 102.63°	–	–	–	SASNA893-09
	–	China: Sichuan, Danba env.	30.54°, 102.63°	–	–	–	SASNA894-09
	–	China: Sichuan, Wuanyuan	32.5°, 108.5°	–	–	–	SASNA895-09
	–	China: Sichuan, Moxi village	29.6667°, 102.1°	–	–	–	SASNA896-09
	–	China: Sichuan, 70 km W Chengdu	30.967°, 103.523°	–	–	–	SASNA897-09
	–	China: Sichuan, 70 km W Chengdu	30.967°, 103.523°	–	–	–	SASNA898-09
	–	China: Hunan, Jiucai Ling	25.5333°, 111.367°	–	–	–	SASNA899-09
	–	China: Hunan, Huai Hua	27.588°, 110.162°	–	–	–	SASNA900-09
	–	China: Shaanxi, Micang Shan	32.7667°, 106.717°	–	–	–	SASNA901-09
	–	China: Hubei, Songluohe	31.6167°, 110.55°	–	–	–	SASNA905-09
	–	China: Heilongjiang Sheng, Xiaoxinganling	46.9833°, 128.067°	–	–	–	SASNA906-09
	–	China: Heilongjiang Sheng, Xiaoxinganling	46.9833°, 128.067°	–	–	–	SASNA907-09
	–	China: Hubei, Dahongshan, Shuizhou	31.67°, 113.17°	–	–	–	SASNA910-09
	–	China: Shandong, Qingdao town park	36.088°, 120.425°	–	–	–	SASNA911-09
	–	China: Shandong, Qingdao town park	36.088°, 120.425°	–	–	–	SASNA912-09
	–	China: Gansu, Duoershan, Danque	–	–	–	–	SASKA054-07
	–	China: Gansu, Duoershan, Danque	–	–	–	–	SASKA055-07
	–	China: Sichuan, Pingwu	32.417°, 104.583°	–	–	–	SASKA056-07
	–	China: Sichuan, Pingwu	32.417°, 104.583°	–	–	–	SASKA057-07
	–	China: Hunan, Fenghuang	27.945°, 109.603°	–	–	–	SASKA281-07
	–	China: Hunan, Fenghuang	27.945°, 109.603°	–	–	–	SASKA282-07
	–	Vietnam: Tonkin, Tam Dao	21.34°, 105.2°	–	–	–	SPRBA070-08
	–	China: Jiangxi, Xipaihe vil.	27.9°, 117.333°	–	–	–	SPRBA075-08
	–	China: Jiangxi, Xipaihe vil.	27.9°, 117.333°	–	–	–	SPRBA076-08
	–	China: Hunan	24.9°, 112.95°	–	–	–	SPRBA077-08
	–	China: Yunnan, 20 km N Baoshan	26.467°, 104.45°	–	–	–	SPRBA078-08
	–	China: Yunnan, 20 km N Baoshan	26.467°, 104.45°	–	–	–	SPRBA079-08
	–	China: Shanxi	40.34°, 113.64°	–	–	–	SPRBA084-08
	–	China: Jiangxi, BEF China sites	29.183°, 118.5°	MN132002	–	–	BEFCN815-19	Misidentified as Actias selene selene
	–	China: Anhui, Dangtu	–	JX186589	–	–	GBMNA10030-19	Misidentified as Actias selene selene
	–	China	–	MF054178	–	–	GBMNC60513-20	Misidentified as Actias selene
Actias ningpoana ningtaiwana	–	Taiwan: Taipei City, Fushan Botanical Garden	24.755°, 121.597°	–	–	–	SATWA1018-07
	–	Taiwan: Taipei City, Fushan Botanical Garden	24.755°, 121.597°	–	–	–	SATWA1019-07
	–	Taiwan:Taipei City, Fushan Botanical Garden	24.755°, 121.597°	–	–	–	SATWA1020-07
	–	Taiwan: Taidong County	22.55°, 120.9°	–	–	–	LTOL396-07
	–	Taiwan: Taoyuan County	24.5°, 121.24°	–	–	–	SPRBA052-08
	–	Taiwan: Taoyuan County	24.74°, 121.29°	–	–	–	SAVSE460-12
	–	Taiwan: Taoyuan County	24.74°, 121.29°	–	–	–	SAVSE461-12
	–	Taiwan: Taoyuan County	24.74°, 121.29°	–	–	–	SAVSE462-12
	–	Taiwan: Nantou County, Meifong	24.083°, 121.167°	–	–	–	SASNA883-09	Misidentified as Actias ningpoana ningpoana
	–	Taiwan: Nantou County, Shihtyutou	–	–	–	–	SASNA884-09
	–	Taiwan: Nantou County	–	–	–	–	SAVSE555-12
Actias ningpoana ningtaibaishana	–	China: Shaanxi, Fopin	33.57°, 107.57°	–	–	–	SPRBA054-08
	–	China: Shaanxi, Foping env.	33.5833°, 108.017°	–	–	–	SASNA902-09
	–	China: Shaanxi, Fopin	33.57°, 107.57°	–	–	–	SPRBA057-08
	–	China: Shaanxi, Fopin	33.57°, 107.57°	–	–	–	SPRBA081-08
	–	China: Shaanxi, Fopin	33.57°, 107.57°	–	–	–	SPRBA055-08
	–	China: Shaanxi, Shou Man vilalge	32.2333°, 108.567°	–	–	–	SASNA903-09
	–	China: Shaanxi, Fopin	33.57°, 107.57°	–	–	–	SPRBA056-08
	–	China: Shaanxi, Fopin	33.57°, 107.57°	–	–	–	SPRBA053-08
Actias selene selene	–	India	–	KC968960	–	–	–
	–	India	–	–	KF164822	–	–
	–	India	–	–	FJ905474	–	–
Actias selene eberti	–	Pakistan: Kashmir	–	KX860247	–	–	–
	–	Pakistan: Kashmir	–	KX861253	–	–	–
	–	Pakistan: Kashmir	–	KX861296	–	–	–
	–	Pakistan: Kashmir	–	KX861481	–	–	–
	–	Pakistan: KPK	–	KX862883	–	–	–
	–	Pakistan: Punjab	–	KX862919	–	–	–
	–	Pakistan: Kashmir	–	KX863050	–	–	–
	–	Afghanistan: Safed Koh	–	–	–	–	SASNC1141-11
	–	Afghanistan: Safed Koh	–	–	–	–	SASNC1142-11
Actias selene taprobanis	–	Sri Lanka	–	HM383787	–	–	SAUPA225-10
	–	Sri Lanka	–	HM383788	–	–	SAUPA226-10
	–	Sri Lanka	–	HM383789	–	–	SAUPA227-10
	–	Sri Lanka	–	–	–	–	SASNA866-09
Actias sinensis subaurea	–	Taiwan: Yilan	–	–	–	–	SATWA1021-07
Actias sinensis sinensis	–	China	–	–	–	–	SATWA240-07
Antheraea alorensis	–	Indonesia: Eastern Lesser Sunda Islands, Alor Island	–	GU703220	–	–	–
	–	Indonesia: Eastern Lesser Sunda Islands, Alor Island	–	GU703221	–	–	–
	–	Indonesia	–	HQ579939	–	–	–
Antheraea assama	–	Assam, India	–	AY605249	AY601276	–	–
	–	India	–	KC248388	–	–	–
	–	India: Mizoram	–	KC968963	–	–	–
	–	India	–	KJ146686	–	–	–
	–	India: Mizoram	–	KJ624749	–	–	–
	–	India	–	KT200181	–	–	–
	–	India	–	KT200182	–	–	–
	–	India	–	KT200183	–	–	–
	–	India	–	KT200184	–	–	–
	–	India	–	KT200185	–	–	–
	–	India	–	KT200186	–	–	–
	–	India	–	KT200187	–	–	–
	–	India	–	KT200188	–	–	–
	–	India	–	KT200189	–	–	–
	–	India	–	KT200190	–	–	–
	–	India	–	KT200191	–	–	–
	–	India	–	KT200192	–	–	–
	–	India	–	KT200193	–	–	–
	–	India: Assam	–	KU379695	KU379695	–	–
	–	India: Mizoram	–	–	KF164816	–	–
	–	India	–	–	KJ939435	–	–
	–	India	–	–	KJ939436	–	–
	–	India	–	–	KJ939437	–	–
	–	India	–	–	KJ939438	–	–
Antheraea broschi	–	Malaysia: Sabah, Mt. Kinabalu	–	GU703238	–	–	–
	–	Malaysia: Sabah, Mt. Kinabalu	–	GU703239	–	–	–
Antheraea exspectata	–	Indonesia	–	JF861207	–	–	–
	–	Indonesia	–	HQ579922	–	–	–
Antheraea frithi	–	India	–	AY605248	AY601275	–	–
	–	India	–	KJ740437	KJ740437	–	–
	–	India: Mizoram	–	KC968959	–	–	–
	–	India:Assam	–	KJ676596	–	–	–
	–	China: Yunnan	–	KR812471	–	–	–
	–	India	–	–	AY601275	–	–
	–	India: Mizoram	–	–	KF164817	–	–
Antheraea helferi	–	India: Mizoram	–	–	KF164818	–	–
Antheraea jawabaratensis	–	Indonesia: Jawa Barat, Jawa Island	–	GU703319	–	–	–
Antheraea kageri	–	Indonesia: South Selatan	–	GU703222	–	–	–
	–	Indonesia: Sulawesi Selatan	–	HM383159	–	–	–
	–	Indonesia: Sulawesi Selatan	–	HM383160	–	–	–
	–	Indonesia: Tana Toraja	–	HM383733	–	–	–
	–	Indonesia: Tana Toraja	–	HM383734	–	–	–
	–	Indonesia	–	HQ579950	–	–	–
	–	Indonesia: Sulawesi Selatan	–	JF861225	–	–	–
Antheraea kalangensis	–	Indonesia	–	HQ579937	–	–	–
	–	Indonesia	–	HQ579938	–	–	–
	–	Indonesia: Kalang peninsula	–	GU663862	–	–	–
	–	Indonesia: Kalang peninsula	–	GU663866	–	–	–
	–	Indonesia: Kalang peninsula	–	GU663868	–	–	–
	–	Indonesia: Kalang peninsula	–	GU663880	–	–	–
Antheraea kelimutuensis	–	Indonesia: Flores Island	–	HM383726	–	–	–
	–	Indonesia: Flores Island	–	GU703225	–	–	–
Antheraea larissa philippirissa	–	Philippines: Quezon	–	JF861208	–	–	–
	–	Philippines	–	JF861209	–	–	–
Antheraea mylitta	–	India: Mizoram	–	KC968964	–	–	–
	–	India: Mizoram	–	KJ624748	–	–	–
	–	India	–	AY605255	–	–	–
	–	India: West Bengal	–	–	AY598830	–	–
	–	India: Mizoram	–	–	KF164820	–	–
Antheraea myanmarensis	–	Myanmar: SE Rim	–	GU703223	–	–	–
	–	Myanmar: SE Rim	–	GU703224	–	–	–
Antheraea pahangensis	–	Malaysia: Pahang, Cameron Highlands	–	HM383092	–	–	–
	–	Malaysia: Pahang, Cameron Highlands	–	HM383093	–	–	–
	–	Malaysia: Pahang, Cameron Highlands	–	HM383094	–	–	–
	–	Malaysia: Pahang, Cameron Highlands	–	HM383095	–	–	–
	–	Malaysia: Pahang, Cameron Highlands	–	HQ973185	–	–	–
	–	Malaysia: Pahang, Cameron Highlands	–	HQ973186	–	–	–
Antheraea paniki	–	Philippines: Negros Occidental	–	JF861212	–	–	–
	–	Philippines	–	HQ579941	–	–	–
	–	Philippines	–	HQ579942	–	–	–
Antheraea paukstadtorum	–	Indonesia: South Selatan, Tana Toraja	–	HM383732	–	–	–
	–	Indonesia: South Selatan	–	GU703231	–	–	–
Antheraea pelengensis	–	Indonesia	–	HQ579947	–	–	–
Antheraea pernyi	–	China	–	DQ415447	DQ415442	–	–
	–	China: Yunan	–	EU532613	–	–	–
	–	China	–	AY242996	AY242996	–	–
	–	China	–	HQ264055	HQ264055	–	–
	–	China: Henan	–	KP762788	KP762788	–	–
	–	China: Henan	–	KP881616	KP881616	–	–
	–	Korea	–	AF029985	–	–	–
	–	Korea	–	–	AF027949	–	–
	–	China	–	–	DQ415442	–	–
Antheraea proylei	–	India: Jammu & Kashmir	–	DQ415446	–	–	–
	–	India	–	AY605250	–	–	–
	–	India: Imphal	–	–	AY601277	–	–
	–	India: Jammu & Kashmir	–	–	DQ415443	–	–
Antheraea ranakaensis	–	Indonesia: Flores Island	–	HM383727	–	–	–
	–	Indonesia: Flores Island	–	HM383728	–	–	–
Antheraea rosieri imeldae	–	Philippines	–	HQ579921	–	–	–
	–	Philippines: Palawan	–	JF861206	–	–	–
Antheraea rosemariae	–	Indonesia	–	HQ579944	–	–	–
	–	Indonesia	–	HQ579945	–	–	–
Antheraea roylei	–	Himalayan belt of India	–	AY960274	–	–	–
	–	Jammu & Kashmir, India	–	DQ415448	–	–	–
	–	Imphal, India	–	–	AY960275	–	–
	–	Jammu & Kashmir, India	–	–	DQ415444	–	–
Antheraea rubicunda rubiorientalis	–	Vietnam: Lai Chau, Bac Phan	–	GU663850	–	–	–
	–	Vietnam: Lai Chau, Bac Phan	–	GU664009	–	–	–
	–	Vietnam: Lai Chau, Bac Phan	–	GU664013	–	–	–
	–	Vietnam: Lai Chau, Bac Phan	–	GU664014	–	–	–
Antheraea schroederi	–	Philippines: Mt. Canla-on	–	GU703230	–	–	–
Antheraea semperi noeli	–	Philippines	–	HQ579948	–	–	–
	–	Philippines	–	JF861223	–	–	–
Antheraea steinkeorum	–	Myanmar: SE Rim	–	HM383730	–	–	–
	–	Thailand: Ranong, Southern Region	–	GU703227	–	–	–
Antheraea taripaensis	–	Indonesia	–	HQ579949	–	–	–
	–	Indonesia: Sulawesi	–	JF861224	–	–	–
Antheraea tenggarensis	–	Indonesia	–	HQ579946	–	–	–
Antheraea ulrichbroschi	–	Malaysia: Pahang, Cameron Highlands	–	HM383729	–	–	–
	–	Malaysia: Pahang	–	GU703226	–	–	–
Antheraea vietnamensis	–	Vietnam: Plato Tay Nguyen, Mt. Ngoc Linh	–	GU663568	–	–	–
	–	Vietnam: Lai Chau, Bac Phan, Mt. Fan Si Pan	–	GU663569	–	–	–
	–	Vietnam: Lai Chau, Bac Phan, Mt. Fan Si Pan	–	GU663571	–	–	–
	–	Vietnam: Plato Tay Nguyen, Mt. Ngoc Linh	–	GU663573	–	–	–
	–	Vietnam: Plato Tay Nguyen, Mt. Ngoc Linh	–	GU663575	–	–	–
	–	Vietnam: Plato Tay Nguyen, Mt. Ngoc Linh	–	GU663577	–	–	–
	–	Vietnam: Lai Chau, Bac Phan, Mt. Fan Si Pan	–	GU663861	–	–	–
Antheraea yamamai	–	Japan	–	AF029067	AF027952	–	–
	–	Korea	–	EU726630	EU726630	–	–
	–	Japan: Tsukuba	–	AB015864	–	–	–
	–	China	–	DQ056337	–	–	–
	–	Japan	–	–	AF027952	–	–
Attacus atlas	–	Indonesia	–	AY605252	AY601279	–	–
	–	China	–	KF006326	KF006326	–	–
	–	India: Mizoram	–	KC968962	KF164815	–	–
Attacus suparmani	–	Indonesia	–	GU703333	–	–	–
Loepa diffunorientalis	–	Vietnam: Bac Phan	–	HM383362	–	–	–
	–	North Vietnam	–	HM383839	–	–	–
	–	Vietnam: Bac Phan	–	HQ973226	–	–	–
	–	Vietnam: Bac Phan	–	HQ973227	–	–	–
	–	Vietnam: Bac Phan	–	–	–	–	SARBA756-09
	–	Vietnam: Bac Phan	–	–	–	–	SARBA757-09
	–	Vietnam: Plato Tay Nguyen	–	–	–	–	SARBA759-09
	–	Vietnam: Plato Tay Nguyen	–	–	–	–	SARBA760-09
	–	Vietnam: Vinh Phuc	–	–	–	–	SAUPA623-10
Loepa diffunoccidentalis	–	Bhutan	–	GU663792	–	–	–
	–	Bhutan	–	GU663793	–	–	–
Loepa finnackermanni	–	Indonesia: Sulawesi	–	GU663540	–	–	–
	–	Indonesia: Sulawesi	–	GU663541	–	–	–
	–	Indonesia: Sulawesi Selatan	–	HM383756	–	–	–
Loepa formosensis	–	Taiwan: Yilan	–	–	–	–	SATWA1016-07
	–	Taiwan: Yilan	–	–	–	–	SATWA1017-07
Loepa katinka	–	India: Mizoram	–	–	KR872399	–	–
Loepa martinii	–	Malaysia	–	GU663447	–	–	–
	–	Malaysia	–	GU663450	–	–	–
	–	Indonesia: Kalimantan Barat	–	HM383817	–	–	–
	–	Indonesia: Kalimantan Barat	–	HM416847	–	–	–
Loepa meyi	–	China: Shaanxi, Dabing Shan, Yunyang	–	GU664324	–	–	SASNA776-09
Loepa miranda	–	Nepal: Dola Kha prov., Jiri	–	–	–	–	SARBA725-09
Loepa mirandula	–	Taiwan: Nantou County	24.05°, 121.1°	GU663516	–	–	SARBA782-09
	–	Taiwan: Nantou County, Meifong	24.05°, 121.1°	–	–	–	SARBA781-09
Loepa nepalensis	–	Nepal	–	GU663521	–	–	–
Loepa nigropupillata	–	Philippines: Luzon	–	JF861226	–	–	–
	–	Philippines: Luzon	–	–	–	–	SASNC539-11
Loepa obscuromarginata	–	China: Hunan	–	GU664343	–	–	–
	–	China: Guangxi	–	GU664346	–	–	–
	–	China: Guangxi	–	GU664347	–	–	–
	–	China	23.7°, 109.2°	HQ579923	–	–	–
	–	China	23.7°, 109.2°	HQ579924	–	–	–
	–	China: Hunan, Nanxingqiao, Yizhang	–	–	–	–	SASKA137-07
	–	China: Hunan, Nanxingqiao, Yizhang	–	–	–	–	SASKA138-07
	–	China: Hunan, Nanxingqiao, Yizhang	–	–	–	–	SASKA139-07
	–	China: Hunan, Nanxingqiao, Yizhang	–	–	–	–	SASKA140-07
	–	China: Hunan, Nanxingqiao, Yizhang	–	–	–	–	SASKA141-07
	–	China: Hunan, Nancing Qao, Yizhang	–	–	–	–	SARBA787-09
	–	China: Shaanxi, Mt. Wugdang, Aufu	–	–	–	–	SARBA788-09
	–	China: Hunan, Bamianshan, Yanling	–	–	–	–	SARBB340-09
	–	China: Hunan, Bamianshan, Yanling	–	–	–	–	SARBB341-09
Loepa orientomiranda	–	Vietnam: Lai Chau, Bac Phan, Mt. Fan Si Pan, Cha-pa	22.2°, 103.4°	HQ579996	–	–	SAUPA619-10
	–	Vietnam: Lai Chau, Bac Phan, Mt. Fan Si Pan (N), Sa Pa	22.17°, 103.44°	GU663888	–	–	SARBB782-09
	–	Vietnam: Lai Chau, Bac Phan, Mt. Fan Si Pan (N), Sa Pa	22.17°, 103.44°	GU663893	–	–	SARBB783-09
	–	Vietnam: Lai Chau, Bac Phan, Mt. Fan Si Pan, Sa Pa	22.17°, 103.44°	GU664017	–	–	SARBB781-09
	–	Vietnam: Lai Chau, Bac Phan, Mt. Fan Si Pan (N), Sa Pa	22.17°, 103.44°	GU664018	–	–	SARBB784-09
	–	Vietnam: ac Phan, Tonkin, Mt. Fan Si Pan (N), Sa Pa	22.17°, 103.44°	–	–	–	SARBA722-09
Loepa orientomiranda mirella	–	Thailand: Chiang Mai, Doi Inthanon	18.583°, 98.483°	HQ579994	–	–	SAUPA617-10
	–	Thailand: Chiang Mai, Doi Inthanon	18.583°, 98.483°	HQ579995	–	–	SAUPA618-10
	–	Thailand: Chiang Mai, Doi Inthanon	–	HM382993	–	–	SARBB1058-09
	–	Thailand: Chiang Mai, Doi (Mt.) Phahompok	–	GU663546	–	–	SARBA732-09
	–	Thailand: Chiang Mai, Doi (Mt.) Phahompok	–	GU663547	–	–	SARBA733-09
Loepa paramiranda	–	Nepal	–	GU663544	–	–	–
	–	Nepal	–	GU663545	–	–	–
Loepa peggyae	–	Viet Nam: Vinh Phuc	–	HM383831	–	–	–
	–	Vietnam	–	HM383832	–	–	–
Loepa roseomarginata	–	Vietnam: Tonkin, Mt. Fan Si Pan (N), Sa Pa	22.2°, 103.4°	–	–	–	SARBA785-09
Loepa schintlmeisteri	–	India: Tamil Nadu	–	GU663542	–	–	–
	–	India: Tamil Nadu	–	GU663543	–	–	–
Loepa siamensis malayensis	–	Myanmar	–	GU663439	–	–	–
	–	Myanmar	–	GU663440	–	–	–
	–	Malaysia	–	GU663451	–	–	–
	–	Malaysia	–	GU663452	–	–	–
Loepa siamensis	–	Laos	–	GU663441	–	–	–
	–	Laos	–	GU663442	–	–	–
	–	Laos	–	GU663444	–	–	–
	–	Yunnan_China	–	GU663530	–	–	–
	–	Thailand: Chiang Mai	–	GU663532	–	–	–
	–	Thailand: Chiang Mai	–	GU663533	–	–	–
Loepa sinjaevi	–	China: Hainan, Dabie Shan, S Xin Xian	31.33°, 114.48°	GU663523	–	–	SARBA790-09
	–	China: Hainan, Dabie Shan	–	GU663519	–	–	SARBA791-09
	–	China: Hainan, Dabie Shan	31.33°, 114.48°	–	–	–	SARBA792-09
	–	China: Hainan, Dabie Shan	31.33°, 114.48°	–	–	–	SARBA793-09
	–	China: Henan, Dabie Shan	31.55°, 114.8°	–	–	–	SASNA812-09
Loepa tibeta	–	China: Tibet	–	GU664319	–	–	–
	–	China: Tibet	–	GU664321	–	–	–
Loepa vanschaycki	–	Malaysia: Pahang, Cameron Highlands	–	–	–	–	SAVSE198-12
Rhodinia benedeki	–	China: Yunnan	–	JF861088	–	–	–
Rhodinia brosch	–	China: Yunnan, Shongzhishanding	–	GU702889	–	–	–
Rhodinia fugax flavescens	–	China: Tibet	–	GU663939	–	–	–
	–	China: Tibet	–	GU663942	–	–	–
	–	China: Tibet	–	GU663943	–	–	–
	–	China: Tibet	–	GU663946	–	–	–
	–	China: Tibet	–	GU702875	–	–	–
Rhodinia fugax guangdongensis	–	China: Guangdong	–	GU663933	–	–	–
	–	China: Guangdong	–	GU663937	–	–	–
	–	China: Guangdong	–	GU663941	–	–	–
	–	China: Hunan, Nanling Mts.	–	GU702815	–	–	–
	–	China: Hunan, Nanling Mts.	–	GU702871	–	–	–
	–	China: Hunan	–	GU663940	–	–	–
Rhodinia fugax jiangxiana	–	China: Jiangxi	–	GU663934	–	–	–
	–	China: Jiangxi	–	GU663935	–	–	–
	–	China: Jiangxi	–	GU663936	–	–	–
	–	China: Jiangxi	–	GU663938	–	–	–
	–	China: Jiangxi, Wumeishan	–	GU702870	–	–	–
Rhodinia fugax shaanxiana	–	China: Shaanxi	–	GU663930	–	–	–
	–	China: Shaanxi	–	GU663931	–	–	–
	–	China: Shaanxi	–	GU663932	–	–	–
	–	China: Shaanxi	–	GU664100	–	–	–
	–	China: Shaanxi, Qinling Shan	–	GU702872	–	–	–
	–	Japan	–	AB015867	–	–	–
Rhodinia newara	–	China: Yunnan	–	–	–	–	SATWA220-07
	–	China: Yunnan	–	–	–	–	SATWA311-07
Rhodinia rudloffi	–	Vietnam	–	GU702881	–	–	–
Rhodinia rudloffi sinensis	–	China: Jiangxi	–	GU663972	–	–	–
	–	China: Anhui	–	GU663973	–	–	–
	–	China: Anhui	–	GU663974	–	–	–
	–	China: Hunan	–	GU663975	–	–	–
	–	China: Hunan	–	GU663976	–	–	–
	–	China: Guangdong	–	GU663977	–	–	–
	–	China: Guangdong	–	GU663978	–	–	–
	–	China: Fujian	–	GU663979	–	–	–
	–	China: Hunan	–	GU663980	–	–	–
	–	China: Fujian	–	GU663983	–	–	–
	–	China: Fujian	–	GU663984	–	–	–
	–	China: Fujian, Dayueshan	–	GU702880	–	–	–
	–	China: Hunan, Dayong	–	GU702883	–	–	–
	–	China: Guangdong, Nanling Mts	–	GU702884	–	–	–
	–	China: Guizhou	–	JN278699	–	–	–
	–	China: Guizhou	–	JN278701	–	–	–
	–	China: Jiangxi	–	JN278702	–	–	–
Rhodinia rudloffi rudloffi	–	Viet Nam: Bac Phan	–	GU664095	–	–	–
	–	Viet Nam: Bac Phan	–	GU664097	–	–	–
Rhodinia tenzingyatsoi	–	China	–	HM432582	–	–	–
Rhodinia silkae	–	China: Shaanxi	–	GU663961	–	–	–
	–	China: Shaanxi	–	GU663962	–	–	–
	–	China: Shaanxi	–	GU663964	–	–	–
	–	China: Guizhou	–	GU663966	–	–	–
	–	China: Guizhou	–	GU663967	–	–	–
	–	China: Sichuan	–	GU663968	–	–	–
	–	China: Guizhou	–	GU663969	–	–	–
	–	China: Sichuan	–	GU663971	–	–	–
	–	China: Hunan	–	GU664096	–	–	–
Salassa lemaii	–	–	–	KJ624750	KF164823	–	–
Salassa tonkiniana	–	–	–	KF164825	KF164814	–	–
Samia canningi	–	India	–	KJ159909	KJ159909	–	–
Samia cynthia cynthia	–	China: Shenyang	–	KC812618	–	–	–
Samia ricini	–	China	–	JF961379	–	–	–
	–	Korea	–	JN215366	–	–	–
	–	India	–	AY605253	–	–	–
	–	India	–	KC195912	–	–	–
	–	India	–	KJ577696	–	–	–
	–	India	–	KJ577697	–	–	–
	–	India	–	KJ577698	–	–	–
	–	India	–	KJ577699	–	–	–
	–	India	–	KJ577700	–	–	–
Samia wangi	–	China: Guangdong	–	JN278719	–	–	–
	–	China: Guangdong	–	JN278720	–	–	–
	–	China: Fujian	–	JN278722	–	–	–
	–	Taiwan: Yilan	–	–	–	–	SATWB103-08
	–	Taiwan: Yilan	–	–	–	–	SATWB104-08
	–	China: Hong Kong	–	–	–	–	SASNC184-11
	–	China: Guangdong	–	–	–	–	SASNC185-11
	–	China: Jiangxi	–	–	–	–	SASNC189-11
	–	China: Hunan	–	–	–	–	SASNC195-11
	–	China: Fujian	–	–	–	–	SASNC197-11
	–	China: Sichuan	–	–	–	–	SATWB066-07
	–	China: Sichuan	–	–	–	–	SATWB072-07
Saturnia boisduvalii	–	Korea	–	EF622227	EF622227	–	–
	–	South Korea: Chuncheon	–	KP709034	–	–	–
	–	South Korea: Chuncheon	–	KP709035	–	–	–
	–	South Korea: Chuncheon	–	KP709036	–	–	–
	–	South Korea	–	KP709037	–	–	–
Saturnia florianii	–	China: Sichuan, Kanding	–	HQ973323	–	–	–
Saturnia japonica	–	China:Gansu, Longnan	–	FJ358506	–	–	–
	–	China:Guiyang, Guizhou	–	FJ358507	–	–	–
	–	China:Guangx, Quanzhou	–	FJ358508	–	–	–
	–	China: Heilongjiang, Mudanjiang	–	FJ358509	–	–	–
	–	China:Jilin, Jiaohe	–	FJ358510	–	–	–
	–	China: Liaoning, Zhuanghe	–	FJ358511	–	–	–
	–	China:Chongqing, Wuxi	–	FJ358512	–	–	–
	–	China:Liaoning, Fengcheng	–	FJ358513	–	–	–
	–	China:Liaoning, Xiuyan	–	FJ358514	–	–	–
	–	China:Hubei, Enshi	–	FJ358515	–	–	–
	–	China:Liaoning, Donggang	–	FJ358516	–	–	–
	–	China:Liaoning, Kuandian	–	FJ358517	–	–	–
Saturnia jonasii	–	South Korea: Jejudo Island, Mt. Hallasan	–	KP709024	–	–	–
	–	South Korea: Jejudo Island, Mt. Hallasan	–	KP709025	–	–	–
	–	South Korea: Jejudo Island, Mt. Hallasan	–	KP709026	–	–	–
	–	South Korea: Jejudo Island, Mt. Hallasan	–	KP709027	–	–	–
	–	South Korea: Jejudo Island, Mt. Hallasan	–	KP709028	–	–	–
	–	South Korea: Jejudo Island, Mt. Hallasan	–	KP709029	–	–	–
	–	South Korea: Jejudo Island, Mt. Hallasan	–	KP709030	–	–	–
	–	South Korea: Jejudo Island, Mt. Hallasan	–	KP709031	–	–	–
	–	South Korea: Jejudo Island, Mt. Hallasan	–	KP709032	–	–	–
	–	South Korea: Jejudo Island, Mt. Hallasan	–	KP709033	–	–	–
Saturnia lesoudieri	–	Myanmar: Kachin	–	GU702972	–	–	–
	–	Vietnam	–	GU702977	–	–	–
	–	China: Guangxi	–	GU702978	–	–	–
	–	India: Meghalaya	–	GU703396	–	–	–
	–	India: Meghalaya	–	GU703397	–	–	–
	–	India: Meghalaya	–	GU703398	–	–	–
	–	Thailand	–	GU703399	–	–	–
	–	Vietnam	–	GU703400	–	–	–
	–	Vietnam	–	GU703401	–	–	–
	–	China: Yunnan	–	GU703402	–	–	–
	–	China: Yunnan	–	GU703403	–	–	–
	–	Thailand	–	GU703513	–	–	–
Saturnia naumanni	–	Vietnam: Lai Chau	–	JN278744	–	–	–
	–	Vietnam: Lai Chau	–	JN278745	–	–	–
	–	Vietnam	–	GU702992	–	–	–
Saturnia paragrotei	–	Nepal	–	GU664295	–	–	–
	–	Nepal	–	GU703363	–	–	–
Saturnia pavonia	–	Austria: Vorarlberg, Frastanzer Ried	–	KP253507	–	–	–
	–	Austria: Vorarlberg, Montiola	–	KP253728	–	–	–
Saturnia pyretorum	–	China: Guangxi	–	FJ685653	FJ685653	–	–
	–	Taiwan	–	–	–	–	SATWA329-07
	–	Taiwan	–	–	–	–	SATWA330-07
	–	Taiwan	–	–	–	–	SATWA331-07
	–	China: Shaanxi	–	–	–	–	SATWB038-07
Saturnia rosalata	–	Nepal	–	HQ579770	–	–	–
	–	Nepal	–	GU664292	–	–	–
Saturnia ruda	–	China: Sichuan, Sichuan, Erlang Shan	–	HQ973325	–	–	–
	–	China: Sichuan, Sichuan, Erlang Shan	–	HQ973326	–	–	–
	–	China: Sichuan, Kanding	–	HQ973327	–	–	–
	–	China: Sichuan, Kanding	–	HQ973328	–	–	–
Saturnia saldaitisi	–	China: Sichuan	–	HQ973324	–	–	–
Saturnia sinanna	–	China	–	HQ579846	–	–	–
	–	China	–	HQ579847	–	–	–
	–	China	–	HQ579848	–	–	–
	–	China	–	HQ579850	–	–	–
	–	China	–	HQ579851	–	–	–
	–	China	–	HQ579852	–	–	–
	–	China	–	HQ579853	–	–	–
	–	Vietnam	–	HQ579854	–	–	–
	–	Vietnam	–	HQ579855	–	–	–
	–	Vietnam: Fan Si Pan Mt.	–	GU664291	–	–	–
Saturnia thibeta	–	India: Mizoram	–	KR872403	KR872401	–	–
Saturnia thibeta pahangensis	–	Malaysia: Pahang	–	GU703247	–	–	–
	–	Malaysia: Pahang	–	GU703248	–	–	–
	–	Malaysia	–	GU664030	–	–	–
	–	Malaysia	–	GU664031	–	–	–
	–	Malaysia: Pahang	–	GU702981	–	–	–
Saturnia zuleika	–	Bhutan	–	GU702973	–	–	–
	–	Nepal	–	GU702974	–	–	–
	–	India: Arunachal Pradesh	–	GU702975	–	–	–
	–	India: Sikkim	–	GU703392	–	–	–
	–	India: Sikkim	–	GU703393	–	–	–
	–	India: West Bengal	–	GU703394	–	–	–
	–	India: West Bengal	–	GU703395	–	–	–
